# Supplementary material for: Metabolic and behavioral features of acute hyperpurinergia and the maternal immune activation mouse model of autism spectrum disorder
Source: PLoS One. 2021 Mar 18;16(3):e0248771. doi: 10.1371/journal.pone.0248771 (PMC7971557; doi:10.1371/journal.pone.0248771)
Supplement: S1 Table — (XLSX) [file pone.0248771.s002.xlsx]

## Sheet: S1 Table. Raw AUCs
S1 Table . Raw Metabolomics AUC Data
Sample Name	Group	1,25-Dihydroxyvitamin D3	1-Methyladenine	1-Methyladenosine	1-Methylhistidine	1-Methylnicotinamide	1-Pyrroline-5-carboxylic acid	11,12-DiHETrE	11,12-Epoxyeicosatrienoic acid	11-Dehydro-thromboxane B2	11-HETE	12-HETE	13,14-Dihydro-15-keto PGF2a	13S-hydroxyoctadecadienoic acid	14,15-DHET	14,15-Epoxy-5,8,11-eicosatrienoic acid	15-HETE	2,3-Diphosphoglyceric acid	2-Arachidonylglycerol	2-Deoxyguanosine 5-monophosphate	2-Deoxyinosine triphosphate	2-Hydroxy-3-methylbutyric acid	2-Hydroxyglutarate	2-Isopropylmalic acid	2-Keto-L-gluconate	2-Ketobutyric acid	2-Ketohexanoic acid	2-Methylcitric acid	2-Octenoylcarnitine	2-Picolinic acid	2-Pyrocatechuic acid	20-Hydroxyeicosatetraenoic acid	24,25-Dihydrolanosterol	24,25-Epoxycholesterol	3, 5-Tetradecadiencarnitine	3-Aminoisobutyric acid	3-Hydroxy-cis-5-tetradecenoylcarnitine	3-Hydroxyanthranilic acid	3-Hydroxydodecanoylcarnitine	3-Hydroxyhexadecanoylcarnitine	3-Hydroxyhexadecenoylcarnitine	3-Hydroxyhexanoylcarnitine	3-Hydroxyisovaleryl Carnitine	3-Hydroxylinoleylcarnitine	3-Hydroxyoleoylcarnitine	3-Methylthiopropionic acid	3-Phosphoglyceric acid	3-methylphenylacetic acid	4,5-Dihydroorotic acid
734_avg	1_saline	2300000	92900	8840000	116000000	N/A	875000	73300	34400	N/A	55800	408000	N/A	1280000	120000	26300	23700	45300	473000	N/A	N/A	33400000	1750000	462000	777000	45700000	N/A	157000	20200000	N/A	N/A	759000	697000	405000	218000	N/A	773000	N/A	1640000	4130000	3230000	1930000	40600000	625000	883000	31100	N/A	628000	N/A
735_avg	1_saline	2800000	150000	10700000	108000000	N/A	951000	101000	37700	N/A	31900	221000	N/A	1280000	188000	15200	18300	48200	743000	N/A	N/A	32900000	2000000	240000	1420000	53400000	N/A	139000	21600000	N/A	N/A	526000	485000	228000	188000	N/A	1220000	N/A	1800000	4910000	4720000	1930000	38200000	624000	800000	21000	N/A	422000	N/A
736_avg	1_saline	3110000	193000	10000000	145000000	N/A	1030000	92400	28000	N/A	40700	106000	N/A	1480000	179000	16200	13800	52200	476000	N/A	N/A	37500000	2800000	356000	1590000	57500000	N/A	136000	30400000	N/A	N/A	515000	632000	360000	252000	N/A	1570000	N/A	2060000	6250000	5080000	2760000	47000000	684000	719000	24900	N/A	359000	N/A
738_avg	1_saline	2710000	209000	7690000	128000000	N/A	840000	50100	14300	N/A	22800	105000	N/A	692000	92900	17800	10700	63700	516000	N/A	N/A	41200000	2390000	242000	1310000	58900000	N/A	105000	14800000	N/A	N/A	297000	861000	552000	147000	N/A	634000	N/A	962000	3670000	2580000	1110000	39000000	673000	646000	16400	N/A	383000	N/A
739_avg	1_saline	2650000	137000	6260000	116000000	N/A	900000	33600	14400	N/A	28900	57400	N/A	885000	74500	11900	17300	39000	427000	N/A	N/A	37300000	1690000	240000	1150000	52800000	N/A	99700	12600000	N/A	N/A	282000	570000	447000	127000	N/A	408000	N/A	840000	2390000	1580000	734000	32700000	662000	517000	16700	N/A	391000	N/A
740_avg	1_saline	1450000	277000	12200000	142000000	N/A	1070000	73300	61000	N/A	126000	2530000	N/A	1430000	160000	42200	51700	85200	489000	N/A	N/A	40800000	2950000	303000	1010000	49700000	N/A	78100	21100000	N/A	N/A	2660000	846000	612000	172000	N/A	2240000	N/A	1920000	6520000	4650000	2560000	42200000	657000	983000	26700	N/A	407000	N/A
741_avg	1_saline	2020000	266000	9690000	143000000	N/A	711000	80100	18700	N/A	42000	40400	N/A	1480000	161000	13200	24000	80900	616000	N/A	N/A	35700000	2200000	309000	1250000	54100000	N/A	117000	19700000	N/A	N/A	403000	733000	421000	215000	N/A	2480000	N/A	2200000	6940000	6620000	3030000	41000000	696000	682000	12000	N/A	518000	N/A
742_avg	2_ATP_30min	2100000	424000	6840000	88200000	N/A	800000	60200	51600	N/A	59400	1490000	N/A	3360000	152000	32600	25500	14900	473000	N/A	N/A	28500000	1610000	616000	1180000	43800000	N/A	149000	12000000	N/A	N/A	1760000	665000	353000	128000	N/A	399000	N/A	920000	2390000	1520000	532000	27900000	666000	686000	39300	N/A	440000	N/A
743_avg	2_ATP_30min	1950000	269000	11500000	108000000	N/A	1130000	59900	29300	N/A	51600	1010000	N/A	1380000	207000	13200	27800	25200	401000	N/A	N/A	40100000	3030000	594000	1940000	51600000	N/A	214000	16300000	N/A	N/A	1260000	664000	366000	111000	N/A	347000	N/A	953000	2700000	2610000	1100000	37400000	562000	1070000	55200	N/A	365000	N/A
744_avg	2_ATP_30min	2540000	374000	8670000	116000000	N/A	1310000	84800	52500	N/A	84300	1650000	N/A	6050000	201000	38100	41800	20000	737000	N/A	N/A	37100000	3440000	660000	2130000	51800000	N/A	247000	9490000	N/A	N/A	2370000	703000	317000	94600	N/A	307000	N/A	821000	2050000	1570000	539000	30300000	541000	922000	55200	N/A	410000	N/A
745_avg	2_ATP_30min	2870000	419000	7870000	122000000	N/A	1120000	82200	57900	N/A	70500	724000	N/A	5380000	154000	34900	22300	28600	427000	N/A	N/A	38700000	2210000	456000	1930000	56700000	N/A	186000	12300000	N/A	N/A	1330000	801000	512000	111000	N/A	813000	N/A	1080000	3540000	2110000	844000	33900000	713000	557000	41400	N/A	325000	N/A
746_avg	2_ATP_30min	1560000	412000	11400000	111000000	N/A	1300000	95200	43400	N/A	60800	1160000	N/A	2770000	229000	20300	21700	39000	634000	N/A	N/A	33500000	2620000	863000	2520000	51000000	N/A	371000	14400000	N/A	N/A	1590000	737000	379000	114000	N/A	578000	N/A	1250000	3600000	2550000	1250000	39600000	563000	889000	52300	N/A	375000	N/A
747_avg	2_ATP_30min	2220000	327000	13600000	133000000	N/A	1420000	76800	62500	N/A	84400	1330000	N/A	2660000	200000	26800	31900	30600	1010000	N/A	N/A	38700000	3340000	951000	2050000	51400000	N/A	374000	20500000	N/A	N/A	1640000	883000	547000	120000	N/A	355000	N/A	1150000	3500000	2890000	1740000	47500000	676000	670000	39400	N/A	410000	N/A
748_avg	2_ATP_30min	1620000	142000	11000000	147000000	N/A	1190000	67200	44000	N/A	77200	1350000	N/A	3720000	176000	29400	22700	37900	663000	N/A	N/A	33700000	2340000	621000	2010000	52000000	N/A	276000	14100000	N/A	N/A	1700000	858000	576000	148000	N/A	1550000	N/A	1340000	4170000	3650000	1710000	37500000	578000	514000	44200	N/A	389000	N/A
749_avg	2_ATP_30min	1600000	130000	12700000	122000000	N/A	1000000	58700	30400	N/A	54300	517000	N/A	1840000	192000	15300	20700	41600	854000	N/A	N/A	29300000	2080000	1300000	1850000	48900000	N/A	276000	19100000	N/A	N/A	820000	753000	465000	166000	N/A	1270000	N/A	1160000	5060000	3220000	1450000	40600000	570000	754000	37300	N/A	374000	N/A
750_avg	3_ATP_4hr	2820000	156000	13900000	137000000	N/A	1020000	48800	14300	N/A	26500	49800	N/A	1130000	112000	12000	13300	79700	482000	N/A	N/A	50100000	1650000	454000	1090000	53000000	N/A	128000	14700000	N/A	N/A	346000	674000	354000	120000	N/A	505000	N/A	976000	3030000	1840000	1280000	51000000	727000	512000	24100	N/A	429000	N/A
751_avg	3_ATP_4hr	2640000	173000	11100000	137000000	N/A	814000	57800	27400	N/A	49400	163000	N/A	1390000	93900	19700	29900	55000	303000	N/A	N/A	38300000	2660000	350000	1390000	53200000	N/A	97000	11600000	N/A	N/A	364000	968000	604000	152000	N/A	834000	N/A	1210000	3210000	2030000	1030000	35400000	580000	553000	18800	N/A	461000	N/A
752_avg	3_ATP_4hr	2360000	153000	14700000	159000000	N/A	986000	74900	27800	N/A	38600	39000	N/A	1450000	111000	8880	13000	91400	696000	N/A	N/A	53100000	2460000	428000	1340000	59600000	N/A	121000	19500000	N/A	N/A	302000	842000	663000	184000	N/A	780000	N/A	1650000	4640000	3720000	1390000	48000000	720000	476000	17300	N/A	532000	N/A
753_avg	3_ATP_4hr	2370000	138000	10900000	142000000	N/A	991000	65000	46600	N/A	74100	1490000	N/A	1800000	173000	34300	37600	59000	457000	N/A	N/A	47600000	3000000	338000	1760000	57300000	N/A	176000	23000000	N/A	N/A	1630000	717000	574000	218000	N/A	850000	N/A	1660000	5020000	3720000	1830000	51500000	593000	527000	36300	N/A	611000	N/A
754_avg	3_ATP_4hr	1760000	118000	13300000	148000000	N/A	812000	74700	35700	N/A	46900	657000	N/A	1430000	186000	26900	28500	64100	937000	N/A	N/A	52500000	2870000	459000	1220000	51000000	N/A	157000	16700000	N/A	N/A	929000	829000	327000	204000	N/A	785000	N/A	1360000	4520000	3310000	1660000	54000000	535000	1020000	23400	N/A	506000	N/A
755_avg	3_ATP_4hr	1670000	91300	14400000	175000000	N/A	1160000	78800	54800	N/A	91100	284000	N/A	1340000	159000	21100	26800	65800	535000	N/A	N/A	52900000	2160000	328000	1530000	51300000	N/A	107000	19100000	N/A	N/A	643000	862000	547000	217000	N/A	693000	N/A	1600000	4040000	3960000	1590000	54000000	491000	664000	18700	N/A	529000	N/A
756_avg	3_ATP_4hr	3020000	141000	14200000	161000000	N/A	1050000	58800	29100	N/A	40600	628000	N/A	1030000	148000	10500	14300	68400	464000	N/A	N/A	49800000	2820000	445000	1530000	58600000	N/A	143000	19600000	N/A	N/A	880000	721000	548000	172000	N/A	1840000	N/A	2120000	6880000	5760000	2220000	52100000	699000	505000	23900	N/A	587000	N/A
757_avg	3_ATP_4hr	2440000	171000	11200000	168000000	N/A	1220000	39200	9380	N/A	26400	39700	N/A	1120000	76500	7030	8720	59500	470000	N/A	N/A	43500000	2510000	278000	1610000	55300000	N/A	124000	13000000	N/A	N/A	279000	876000	557000	145000	N/A	464000	N/A	978000	3410000	2310000	1320000	44500000	729000	372000	20400	N/A	640000	N/A
[truncated: 565 more columns]
