# Supplementary material for: Metabolic and behavioral features of acute hyperpurinergia and the maternal immune activation mouse model of autism spectrum disorder
Source: PLoS One. 2021 Mar 18;16(3):e0248771. doi: 10.1371/journal.pone.0248771 (PMC7971557; doi:10.1371/journal.pone.0248771)
Supplement: S2 Table — (XLSX) [file pone.0248771.s003.xlsx]

## Sheet: S2 Table. 30-Min
S2 Table. Statistical Analysis of Metabolites Changed 30 minutes after ATP Injection
	MRM Name	HMDB number	CAS Number	Pathway Name	PLSDA VIP Score	Log Space Z-Score	Linear Z Score	Student's ttest p	Kruskal-Wallis p	Mann-Whitney U test p	Welch's ttest p	D'Agostino & Pearson omnibus p	D'Agostino & Pearson omnibus p (Linear)	Shapiro-Wilk normality p	Shapiro-Wilk normality p (Linear)	Control Outliers	Control Low Outlier Threshold	Control High Outlier Threshold	Case Outliers	Case Low Outlier Threshold	Case High Outlier Threshold	FDR	q-Value	Log2 Control Mean	Log2 Control Median	Control SD*	Control SEM*	Log2 Case Mean	Log2 Case Median	Case SD*	Case SEM*	Linear Control Mean (Geomean)	2.50% Threshold#	97.50% Threshold+	Hi/Lo Ratio	Linear Case Mean (Geomean)	Fold Change	Log2 SEM	Linear SEM	Percent Difference (Case/Control -1)	Standard Error of the Difference (%)	Spearman_r	Spearman_p	Pearson_r	Pearson_p	kNN Cluster (of 10)	MDA Rank in kNN Cluster	Mean MDA/kNN Cluster	K-Means Cluster (of 10)
1	Xanthosine	HMDB0000299		Purine Metabolism	1.698	8.46735	61.3764	5.88813e-11	0.00119375	0.00119375	2.04454e-09	Too few samples	Too few samples	0.40543	0.410095	NO	17.4676	21.4556	NO	23.1343	24.5988	1.30128e-08	7.49398e-09	19.4981	19.4616	1.44505	1.14929	23.9953	23.8665	1.28886	1.09386	740481	359868	1.52365e+06	4.23391	1.67224e+07	22.5832	0.238854	1.18005	21.5832	0.180055	0.866025	2.99556e-05	0.983022	5.88813e-11	2	25	0.0015063	2
2	Allantoin	HMDB0000462		Purine Metabolism	1.689	11.3188	29.6186	3.29765e-10	0.00119375	0.00119375	5.86999e-10	Too few samples	Too few samples	0.551016	0.38566	NO	22.6255	23.4227	YES	25.3164	25.9053	3.6439e-08	2.0985e-08	23.003	23.0241	1.16514	1.05947	25.4989	25.6109	1.25939	1.08496	8.4063e+06	6.23024e+06	1.13424e+07	1.82054	4.74159e+07	5.64051	0.144167	1.10509	4.64051	0.105092	0.866025	2.99556e-05	0.977826	3.29765e-10	2	20	0.0015063	2
3	Dopamine	HMDB0000073		Bioamines and Neurotransmitter Metabolism	1.6811	5.54805	71.6889	1.11007e-09	0.00119375	0.00119375	3.18504e-06	Too few samples	Too few samples	0.00258321	2.71527e-05	YES	16.6928	18.8791	NO	25.1488	26.9721	8.17753e-08	4.70939e-08	18.3885	17.786	2.5817	1.43115	25.98	26.0605	1.25772	1.08445	343163	53476.9	2.20209e+06	41.1784	6.61869e+07	192.873	0.530237	1.44417	191.873	0.444166	0.866025	2.99556e-05	0.973228	1.11007e-09	2	6	0.0015063	2
4	L-isoleucine	HMDB0000172		Branch Chain Amino Acid Metabolism	1.6517	-8.96103	-7.63926	2.61366e-08	0.00118167	0.00118167	7.56527e-08	Too few samples	Too few samples	0.370805	0.337294	YES	28.1801	28.2538	NO	27.4655	28.0947	1.42612e-06	8.21298e-07	28.2136	28.217	1.03453	1.01291	27.7748	27.7801	1.06216	1.02155	3.11274e+08	2.91238e+08	3.32689e+08	1.14233	2.29633e+08	0.73772	0.0359013	1.0252	-0.26228	0.0251971	-0.8668	2.89043e-05	-0.956199	2.61366e-08	1	26	0.0019042	1
5	Myoinositol	HMDB0000211		Amino-Sugar, Galactose, & Non-Glucose Metabolism	1.6486	7.40712	12.4591	3.37763e-08	0.00119375	0.00119375	3.77939e-08	Too few samples	Too few samples	0.128331	0.23186	YES	21.6393	22.0067	NO	22.3889	23.5804	1.42612e-06	8.21298e-07	21.8213	21.823	1.12089	1.04408	23.0409	22.9846	1.17541	1.0588	3.70577e+06	2.96302e+06	4.6347e+06	1.56418	8.62975e+06	2.32874	0.103286	1.07422	1.32874	0.0742174	0.866025	2.99556e-05	0.954406	3.37763e-08	2	2	0.0015063	2
6	Betaine	HMDB0000043		1-Carbon, Folate Metabolism	1.6463	-6.50992	-5.21023	4.04274e-08	0.00119375	0.00119375	3.52065e-08	Too few samples	Too few samples	0.118451	0.0911301	YES	22.2468	22.582	YES	21.7365	21.9937	1.42612e-06	8.21298e-07	22.4489	22.4144	1.0627	1.02325	21.8777	21.8651	1.0752	1.02597	5.72502e+06	5.08175e+06	6.44973e+06	1.2692	3.85343e+06	0.673086	0.0496743	1.03503	-0.326914	0.0350312	-0.866025	2.99556e-05	-0.953104	4.04274e-08	1	30	0.0019042	1
7	L-Asparagine	HMDB0000168		Amino Acid Metabolism (not otherwise covered)	1.6436	-5.16794	-3.65385	4.98574e-08	0.00119375	0.00119375	1.99383e-07	Too few samples	Too few samples	0.723042	0.86815	NO	21.2698	22.6292	NO	20.2874	21.1821	1.42612e-06	8.21298e-07	21.9552	21.9495	1.17736	1.06366	20.7379	20.7347	1.13845	1.04691	4.06608e+06	2.95252e+06	5.59963e+06	1.89656	1.74871e+06	0.430072	0.110911	1.07991	-0.569928	0.0799096	-0.866025	2.99556e-05	-0.951539	4.98574e-08	1	21	0.0019042	1
8	Hypoxanthine	HMDB0000157		Purine Metabolism	1.6429	3.9708	70.4281	5.26257e-08	0.00119375	0.00119375	3.39348e-05	Too few samples	Too few samples	0.00100743	6.04709e-06	YES	13.6448	16.5453	NO	25.5691	27.9465	1.42612e-06	8.21298e-07	16.242	15.0951	6.17653	1.99009	26.6725	26.7578	1.36545	1.11642	77507.1	2185.15	2.74917e+06	1258.11	1.06962e+08	1380.03	1.00547	2.00759	1379.03	1.00759	0.866025	2.99556e-05	0.951127	5.26257e-08	2	13	0.0015063	2
9	L-Proline	HMDB0000162		GABA, Glutamate, Arginine, Ornithine, Proline Metabolism	1.6416	-7.12868	-5.54944	5.80775e-08	0.00118167	0.00118167	6.58267e-08	Too few samples	Too few samples	0.181276	0.293681	YES	27.5068	27.7849	NO	26.1	27.312	1.42612e-06	8.21298e-07	27.6127	27.6458	1.08887	1.03271	26.737	26.706	1.12958	1.04402	2.05237e+08	1.73691e+08	2.42511e+08	1.39622	1.11854e+08	0.544999	0.0775758	1.05524	-0.455001	0.0552434	-0.8668	2.89043e-05	-0.950366	5.80775e-08	1	7	0.0019042	1
10	Inosine	HMDB0000195		Purine Metabolism	1.6259	3.63748	52.8275	1.68889e-07	0.00119375	0.00119375	4.89713e-05	Too few samples	Too few samples	0.0101716	4.87832e-05	YES	14.4359	19.136	YES	26.2696	27.725	3.73245e-06	2.1495e-06	17.8366	16.786	5.51232	1.90633	26.7945	26.9973	1.46632	1.14491	234077	8247.88	6.64315e+06	805.437	1.16399e+08	497.27	0.951052	1.93328	496.27	0.933282	0.866025	2.99556e-05	0.941308	1.68889e-07	2	26	0.0015063	2
11	O-acetylserine	HMDB0003011		Microbiome Metabolism	1.6235	4.49052	7.05972	1.9628e-07	0.00118167	0.00118167	9.32697e-07	Too few samples	Too few samples	0.275518	0.302097	NO	16.4711	18.5233	YES	18.2717	18.9257	3.81843e-06	2.19901e-06	17.4876	17.4972	1.19668	1.07022	18.6509	18.5987	1.1441	1.04874	183783	129261	261303	2.02152	411597	2.23958	0.119586	1.08642	1.23958	0.0864228	0.8668	2.89043e-05	0.939904	1.9628e-07	2	21	0.0015063	2
12	Orotic acid	HMDB0000226		Pyrimidine Metabolism	1.6226	7.56675	14.5551	2.07335e-07	0.00118167	0.00118167	4.87757e-07	Too few samples	Too few samples	0.143408	0.173679	YES	22.3076	22.8479	NO	22.9542	24.7607	3.81843e-06	2.19901e-06	22.457	22.5777	1.14987	1.0542	23.9815	23.8574	1.28433	1.0925	5.75753e+06	4.3789e+06	7.57021e+06	1.72879	1.65634e+07	2.87683	0.148628	1.10851	1.87683	0.108515	0.8668	2.89043e-05	0.939383	2.07335e-07	2	17	0.0015063	2
13	Imidazoleacetic acid	HMDB0002024		Microbiome Metabolism	1.6125	6.92453	14.8816	3.71956e-07	0.00119375	0.00119375	6.83091e-07	Too few samples	Too few samples	0.113556	0.0235412	YES	20.1883	20.6866	NO	21.355	24.037	5.98456e-06	3.44647e-06	20.5139	20.4375	1.24126	1.08512	22.673	22.696	1.4462	1.13933	1.49726e+06	980223	2.28703e+06	2.33317	6.68748e+06	4.46646	0.222043	1.16638	3.46646	0.166384	0.866025	2.99556e-05	0.933534	3.71956e-07	2	15	0.0015063	2
14	4-Pyridoxic acid	HMDB0000017		Vitamin B6 (Pyridoxine) Metabolism	1.6122	4.7782	9.62662	3.79112e-07	0.00119375	0.00119375	4.90855e-07	Too few samples	Too few samples	0.435495	0.0753441	YES	21.7726	22.8806	NO	23.54	25.6218	5.98456e-06	3.44647e-06	22.3934	22.3266	1.35525	1.12176	24.4889	24.5809	1.3437	1.1101	5.50916e+06	3.03617e+06	9.99643e+06	3.29245	2.35453e+07	4.27384	0.224017	1.16798	3.27384	0.167982	0.866025	2.99556e-05	0.933334	3.79112e-07	2	19	0.0015063	2
15	Purine	HMDB0001366		Purine Metabolism	1.6107	-5.22627	-3.97489	4.11657e-07	0.00119375	0.00119375	3.66582e-07	Too few samples	Too few samples	0.451218	0.42209	NO	22.2707	23.3908	NO	21.6476	22.4498	6.06508e-06	3.49284e-06	22.8344	22.8307	1.10787	1.03948	22.062	22.0487	1.12538	1.04265	7.47879e+06	6.1183e+06	9.1418e+06	1.49417	4.37839e+06	0.585441	0.0821609	1.0586	-0.414559	0.0586025	-0.866025	2.99556e-05	-0.932462	4.11657e-07	1	3	0.0019042	1
16	L-Methionine	HMDB0000696		SAM, SAH, Methionine, Cysteine, Glutathione Metabolism	1.6065	-12.4388	-9.36819	5.13502e-07	0.00119375	0.00119375	8.20518e-06	Too few samples	Too few samples	0.683884	0.674032	NO	27.7993	28.2704	NO	26.6228	27.9105	6.81153e-06	3.92273e-06	28.0268	28.0349	1.0459	1.01711	27.2215	27.2666	1.16835	1.05655	2.73477e+08	2.50449e+08	2.98623e+08	1.19235	1.56487e+08	0.572211	0.0830523	1.05926	-0.427789	0.0592567	-0.866025	2.99556e-05	-0.930062	5.13502e-07	1	14	0.0019042	1
17	N-acetylserine	HMDB0002931		Microbiome Metabolism	1.6049	4.73453	7.64733	5.59504e-07	0.00119375	0.00119375	6.22603e-07	Too few samples	Too few samples	0.794308	0.884761	NO	18.4059	19.7584	NO	19.4752	21.1097	6.81153e-06	3.92273e-06	19.0282	19.0821	1.19553	1.06983	20.248	20.2925	1.19943	1.06641	534632	376735	758705	2.0139	1.24528e+06	2.32923	0.134488	1.0977	1.32923	0.0977035	0.866025	2.99556e-05	0.929107	5.59504e-07	2	3	0.0015063	2
18	L-Threonine	HMDB0000167		Amino Acid Metabolism (not otherwise covered)	1.6041	-4.44661	-3.11809	5.83633e-07	0.00118167	0.00118167	9.58643e-07	Too few samples	Too few samples	0.346113	0.509763	NO	23.0723	24.2358	NO	21.5164	23.111	6.81153e-06	3.92273e-06	23.5934	23.654	1.21732	1.07716	22.3319	22.3137	1.19569	1.06523	1.2657e+07	8.60874e+06	1.8609e+07	2.16164	5.27926e+06	0.417101	0.140744	1.10247	-0.582899	0.102474	-0.8668	2.89043e-05	-0.928632	5.83633e-07	1	15	0.0019042	1
19	Glycerol 3-phosphate	HMDB0000126		Glycolysis and Gluconeogenesis Metabolism	1.6032	4.27136	11.6836	6.08653e-07	0.00119375	0.00119375	1.40198e-06	Too few samples	Too few samples	0.600758	0.544925	NO	17.5234	21.5326	YES	21.3924	22.6038	6.81153e-06	3.92273e-06	19.351	19.528	1.49228	1.16335	21.8178	21.9981	1.40033	1.12642	668715	305138	1.4655e+06	4.80274	3.69669e+06	5.52806	0.277744	1.2123	4.52806	0.212298	0.866025	2.99556e-05	0.928157	6.08653e-07	2	7	0.0015063	2
20	L-Histidine	HMDB0000177		Histidine, Histamine, Carnosine Metabolism	1.603	-6.11399	-4.65802	6.16428e-07	0.00119375	0.00119375	7.72259e-07	Too few samples	Too few samples	0.129718	0.0998032	YES	25.4402	25.8238	NO	24.4077	25.4699	6.81153e-06	3.92273e-06	25.6669	25.632	1.08527	1.03141	24.9451	24.9388	1.13383	1.04541	5.32728e+07	4.53784e+07	6.25404e+07	1.3782	3.23015e+07	0.606342	0.0780724	1.05561	-0.393658	0.0556067	-0.866025	2.99556e-05	-0.928013	6.16428e-07	1	11	0.0019042	1
21	Glycine	HMDB0000123		1-Carbon, Folate Metabolism	1.5932	-3.3877	-2.59438	9.96548e-07	0.00119375	0.00119375	3.02504e-05	Too few samples	Too few samples	0.614754	0.741071	YES	20.6124	21.322	YES	19.7118	20.1018	1.04875e-05	6.03968e-06	20.9077	20.9672	1.22039	1.07818	19.9343	19.9068	1.09727	1.03336	1.96725e+06	1.33145e+06	2.90667e+06	2.18309	1.00192e+06	0.509297	0.118476	1.08559	-0.490703	0.0855878	-0.866025	2.99556e-05	-0.922325	9.96548e-07	1	8	0.0019042	1
22	L-Tryptophan	HMDB0000929		Tryptophan, Kynurenine, Serotonin, Melatonin Metabolism	1.5914	-4.51894	-3.7196	1.08317e-06	0.00115777	0.00115777	1.13331e-06	Too few samples	Too few samples	0.303297	0.333391	NO	27.2624	28.0971	YES	26.8531	27.2685	1.08809e-05	6.26626e-06	27.6601	27.6798	1.10605	1.03883	27.003	27.0608	1.11061	1.03779	2.1209e+08	1.74069e+08	2.58416e+08	1.48456	1.34494e+08	0.634138	0.0767088	1.05461	-0.365862	0.0546094	-0.868354	2.68854e-05	-0.921291	1.08317e-06	1	13	0.0019042	1
23	L-Phenylalanine	HMDB0000159		Tyrosine and Phenylalanine Metabolism	1.5887	-5.91255	-4.72728	1.22643e-06	0.00119375	0.00119375	1.64001e-06	Too few samples	Too few samples	0.389621	0.324068	NO	27.7587	28.2794	NO	27.0613	27.9178	1.17844e-05	6.78655e-06	28.0416	28.019	1.07062	1.02613	27.4595	27.4896	1.11488	1.0392	2.76297e+08	2.41706e+08	3.15837e+08	1.3067	1.84564e+08	0.667993	0.0667939	1.04739	-0.332007	0.0473865	-0.866025	2.99556e-05	-0.919725	1.22643e-06	1	2	0.0019042	1
24	Alanine	HMDB0000161		Amino Acid Metabolism (not otherwise covered)	1.5806	-4.40313	-3.77397	1.74967e-06	0.00116968	0.00116968	1.71646e-06	Too few samples	Too few samples	0.000138934	0.000247662	YES	24.2336	24.4004	NO	22.9135	23.9285	1.61116e-05	9.27856e-06	24.2491	24.317	1.13827	1.05017	23.4264	23.421	1.14909	1.05036	1.99386e+07	1.54688e+07	2.57e+07	1.66141	1.12732e+07	0.565394	0.100056	1.07182	-0.434606	0.0718152	-0.867576	2.78811e-05	-0.915065	1.74967e-06	1	29	0.0019042	1
25	Trimethylamine-N-oxide	HMDB0000925		Microbiome Metabolism	1.5768	2.92699	4.94923	2.05701e-06	0.00118167	0.00118167	0.000175595	Too few samples	Too few samples	0.851578	0.350282	NO	25.5288	29.2696	YES	28.7447	29.2682	1.8184e-05	1.04721e-05	27.2638	27.3992	1.52204	1.17206	29.0376	29.0065	1.10543	1.03607	1.61146e+08	7.07402e+07	3.67091e+08	5.18928	5.51032e+08	3.41946	0.234685	1.17665	2.41946	0.17665	0.8668	2.89043e-05	0.912851	2.05701e-06	2	9	0.0015063	2
26	Creatinine	HMDB0000562		SAM, SAH, Methionine, Cysteine, Glutathione Metabolism	1.5678	3.6944	4.4676	2.96345e-06	0.00119375	0.00119375	6.15075e-06	Too few samples	Too few samples	0.294481	0.126331	YES	25.5225	25.9657	NO	26.0095	26.9136	2.51893e-05	1.45064e-05	25.7663	25.7441	1.14294	1.0518	26.4784	26.4616	1.11826	1.04031	5.70728e+07	4.39238e+07	7.41581e+07	1.68833	9.34969e+07	1.6382	0.0925095	1.06622	0.638203	0.0662232	0.866025	2.99556e-05	0.907632	2.96345e-06	2	14	0.0015063	2
27	Isovalerylcarnitine	HMDB0000688		Branch Chain Amino Acid Metabolism	1.5668	-4.19216	-3.15617	3.08058e-06	0.00119375	0.00119375	2.99419e-06	Too few samples	Too few samples	0.518387	0.683434	NO	26.3422	27.4755	YES	25.5606	26.1687	2.52151e-05	1.45213e-05	26.8724	26.9088	1.1743	1.06261	25.9006	25.8647	1.1891	1.06315	1.22853e+08	8.9664e+07	1.68327e+08	1.87731	6.26411e+07	0.509887	0.124422	1.09007	-0.490113	0.0900707	-0.866025	2.99556e-05	-0.90706	3.08058e-06	1	27	0.0019042	1
28	Butyrylcarnitine	HMDB0002013		Microbiome Metabolism	1.5631	-5.708	-4.61585	3.54675e-06	0.00119375	0.00119375	5.47576e-06	Too few samples	Too few samples	0.191723	0.274061	YES	28.2878	28.5429	YES	27.347	27.9788	2.7994e-05	1.61216e-05	28.3763	28.4154	1.09285	1.03413	27.6451	27.6629	1.16579	1.05573	3.48424e+08	2.92773e+08	4.14653e+08	1.4163	2.09898e+08	0.602422	0.0920114	1.06586	-0.397578	0.0658551	-0.866025	2.99556e-05	-0.904946	3.54675e-06	1	18	0.0019042	1
29	L-Serine	HMDB0000187		1-Carbon, Folate Metabolism	1.5609	-3.39419	-2.58567	3.86109e-06	0.00119375	0.00119375	1.43281e-05	Too few samples	Too few samples	0.521203	0.757614	YES	23.2643	24.2135	YES	22.532	22.8748	2.94242e-05	1.69452e-05	23.6744	23.7389	1.23884	1.08432	22.6256	22.7034	1.16752	1.05629	1.33872e+07	8.79797e+06	2.03703e+07	2.31534	6.47117e+06	0.483385	0.140997	1.10267	-0.516615	0.102667	-0.866025	2.99556e-05	-0.903649	3.86109e-06	1	25	0.0019042	1
30	Hydroxyproline	HMDB0000725		Collagen Metabolism	1.5572	-5.05813	-3.93787	4.43566e-06	0.00118167	0.00118167	4.8805e-06	Too few samples	Too few samples	0.907744	0.89643	NO	23.7429	24.7205	NO	22.9484	24.072	3.2676e-05	1.88179e-05	24.2077	24.2317	1.10444	1.03826	23.4828	23.5102	1.16214	1.05456	1.9375e+07	1.59471e+07	2.35397e+07	1.47611	1.17225e+07	0.605033	0.0938536	1.06722	-0.394967	0.0672171	-0.8668	2.89043e-05	-0.901489	4.43566e-06	1	10	0.0019042	1
31	Gluconic acid	HMDB0000625		Microbiome Metabolism	1.5561	3.76466	5.93218	4.61352e-06	0.00119375	0.00119375	6.02742e-06	Too few samples	Too few samples	0.899964	0.96842	NO	21.0228	22.7525	YES	22.6215	23.5838	3.28899e-05	1.89411e-05	21.8324	21.8876	1.23476	1.08297	22.9777	23.1026	1.22119	1.0732	3.73429e+06	2.47006e+06	5.64557e+06	2.2856	8.26004e+06	2.21194	0.153657	1.11239	1.21194	0.112386	0.866025	2.99556e-05	0.900868	4.61352e-06	2	4	0.0015063	2
32	BMP(18:1/16:0)			Phospholipid Metabolism	1.5547	-4.06303	-2.65344	4.85325e-06	0.00119375	0.00119375	4.5842e-06	Too few samples	Too few samples	0.667516	0.426831	NO	17.8121	19.5548	NO	16.4988	18.7201	3.35178e-05	1.93027e-05	18.7367	18.6835	1.22361	1.07926	17.5538	17.6095	1.24816	1.08153	436818	294118	648754	2.20576	192401	0.440459	0.157777	1.11557	-0.559541	0.115567	-0.866025	2.99556e-05	-0.900062	4.85325e-06	1	9	0.0019042	1
33	L-Lysine	HMDB0000182		Collagen Metabolism	1.5514	-4.83491	-4.20503	5.46679e-06	0.00118167	0.00118167	5.58649e-06	Too few samples	Too few samples	0.433473	0.416185	NO	28.2642	28.8866	YES	28.0507	28.4514	3.66109e-05	2.1084e-05	28.6005	28.5754	1.05741	1.02132	28.2112	28.251	1.0849	1.02923	4.07026e+08	3.64843e+08	4.54087e+08	1.24461	3.10748e+08	0.76346	0.0515199	1.03636	-0.23654	0.0363561	-0.8668	2.89043e-05	-0.89814	5.46679e-06	1	1	0.0019042	1
34	L-Valine	HMDB0000883		Branch Chain Amino Acid Metabolism	1.544	-5.43419	-4.23978	7.0547e-06	0.00118167	0.00118167	1.07522e-05	Too few samples	Too few samples	0.763075	0.692375	YES	23.5128	23.9236	YES	22.5669	23.5794	4.58555e-05	2.64079e-05	23.7178	23.7182	1.09208	1.03385	23.0273	23.0732	1.16787	1.0564	1.37967e+07	1.16091e+07	1.63965e+07	1.41239	8.54869e+06	0.619618	0.0925849	1.06628	-0.380382	0.066279	-0.8668	2.89043e-05	-0.893892	7.0547e-06	1	6	0.0019042	1
35	L-Lactic acid	HMDB0000190		Glycolysis and Gluconeogenesis Metabolism	1.5373	3.00413	3.95745	8.83383e-06	0.00119375	0.00119375	4.7095e-05	Too few samples	Too few samples	0.381416	0.523869	NO	28.5729	29.655	NO	29.3582	30.209	5.57793e-05	3.2123e-05	29.0335	29.114	1.18437	1.06605	29.7669	29.7836	1.11389	1.03887	5.4949e+08	3.94388e+08	7.65589e+08	1.9412	9.13537e+08	1.66252	0.107425	1.0773	0.662518	0.0773034	0.866025	2.99556e-05	0.889992	8.83383e-06	2	24	0.0015063	2
36	Glycylproline	HMDB0000721		Gamma-Glutamyl and other Dipeptides	1.533	-4.42692	-2.86123	1.01508e-05	0.00119375	0.00119375	9.61712e-06	Too few samples	Too few samples	0.24699	0.0836277	YES	16.5521	17.5331	YES	15.7516	16.6833	6.23146e-05	3.58866e-05	17.1007	17.0426	1.17877	1.06414	16.0503	16.2174	1.25896	1.08482	140553	101821	194018	1.90549	67861.4	0.482819	0.147787	1.10787	-0.517181	0.107868	-0.866025	2.99556e-05	-0.887508	1.01508e-05	1	4	0.0019042	1
37	Xanthine	HMDB0000292		Purine Metabolism	1.53	2.42086	8.00048	1.11665e-05	0.00116968	0.00116968	0.000679642	Too few samples	Too few samples	0.00300329	2.45974e-05	YES	16.8826	18.3077	YES	26.7963	27.1442	6.60859e-05	3.80585e-05	19.2471	17.5951	9.02648	2.29695	26.9313	26.9702	1.07273	1.02513	622247	8339.62	4.64279e+07	5567.14	1.27979e+08	205.672	1.20026	2.2978	204.672	1.2978	0.867576	2.78811e-05	0.885769	1.11665e-05	2	22	0.0015063	2
38	Aspartylglycosamine	HMDB0000489	2776-93-4	Amino-Sugar, Galactose, & Non-Glucose Metabolism	1.5295	2.84599	4.91202	1.13632e-05	0.00119375	0.00119375	8.16336e-05	Too few samples	Too few samples	0.290408	0.307729	NO	13.6523	16.5046	NO	15.4654	17.1652	6.60859e-05	3.80585e-05	14.9366	15.0785	1.40471	1.13706	16.3319	16.3153	1.21661	1.07178	31358.3	16109.5	61041.1	3.78914	82486.6	2.63046	0.210571	1.15715	1.63046	0.157146	0.866025	2.99556e-05	0.885448	1.13632e-05	2	5	0.0015063	2
39	L-Glutamine	HMDB0000641		Bioamines and Neurotransmitter Metabolism	1.5283	-4.02739	-3.62793	1.17987e-05	0.00119375	0.00119375	1.03466e-05	Too few samples	Too few samples	0.478281	0.455017	NO	28.3406	28.7593	YES	28.1662	28.4773	6.68594e-05	3.8504e-05	28.5802	28.55	1.0489	1.01821	28.3028	28.3217	1.0611	1.02119	4.0132e+08	3.65471e+08	4.40686e+08	1.2058	3.31122e+08	0.825083	0.0399104	1.02805	-0.174917	0.02805	-0.866025	2.99556e-05	-0.884752	1.17987e-05	1	5	0.0019042	1
40	Cinnamoylglycine	HMDB0011621		Tyrosine and Phenylalanine Metabolism	1.5263	-3.40877	-2.75633	1.25274e-05	0.00119375	0.00119375	1.62286e-05	Too few samples	Too few samples	0.914102	0.882118	NO	19.7007	20.5405	YES	19.1919	19.7691	6.92138e-05	3.98599e-05	20.1388	20.1206	1.14179	1.05139	19.4867	19.4805	1.13265	1.04502	1.15444e+06	890235	1.49706e+06	1.68164	734644	0.636364	0.0962522	1.06899	-0.363636	0.0689928	-0.866025	2.99556e-05	-0.883635	1.25274e-05	1	31	0.0019042	1
41	N-alpha-Acetylarginine	HMDB0004620		Polyamine Metabolism	1.5246	3.88793	5.05092	1.32206e-05	0.00119375	0.00119375	1.16683e-05	Too few samples	Too few samples	0.00502031	0.00129966	YES	19.8921	20.5684	NO	20.2739	22.4155	7.12621e-05	4.10394e-05	20.3046	20.2302	1.21487	1.07634	21.3964	21.3447	1.26205	1.08576	1.29508e+06	884331	1.89661e+06	2.14468	2.76025e+06	2.13134	0.159238	1.1167	1.13134	0.116697	0.866025	2.99556e-05	0.882621	1.32206e-05	2	28	0.0015063	2
42	L-Tyrosine	HMDB0000158		Tyrosine and Phenylalanine Metabolism	1.5213	-3.46284	-2.4797	1.45929e-05	0.00118167	0.00118167	1.63214e-05	Too few samples	Too few samples	0.348182	0.147107	YES	23.2776	23.85	NO	22.2446	23.3282	7.67866e-05	4.4221e-05	23.5887	23.5638	1.18088	1.06486	22.7581	22.7864	1.18011	1.0603	1.26153e+07	9.107e+06	1.74751e+07	1.91887	7.09352e+06	0.562294	0.123912	1.08969	-0.437706	0.0896859	-0.8668	2.89043e-05	-0.880737	1.45929e-05	1	20	0.0019042	1
43	4-Hydroxyphenyllactic acid	HMDB0000755		Microbiome Metabolism	1.5173	3.64901	5.72969	1.6433e-05	0.00118167	0.00118167	1.52595e-05	Too few samples	Too few samples	0.206694	0.157332	NO	19.56	22.0468	YES	21.2513	22.5423	8.30046e-05	4.78019e-05	20.8363	20.8034	1.24247	1.08552	21.9792	21.8968	1.27403	1.0894	1.87219e+06	1.22335e+06	2.86515e+06	2.34205	4.13424e+06	2.20824	0.171097	1.12591	1.20824	0.125915	0.8668	2.89043e-05	0.87843	1.6433e-05	2	18	0.0015063	2
44	Glycocholic acid	HMDB0000138		Bile Salt Metabolism	1.5171	-2.57439	-1.4396	1.65258e-05	0.00119375	0.00119375	0.000234422	Too few samples	Too few samples	0.215764	0.693644	NO	15.3832	20.8681	NO	13.3069	16.204	8.30046e-05	4.78019e-05	17.7875	18.1257	2.36918	1.38543	14.584	14.7555	1.45649	1.14219	226240	41721.4	1.22682e+06	29.405	24559	0.108553	0.507938	1.42202	-0.891447	0.422017	-0.866025	2.99556e-05	-0.87832	1.65258e-05	1	28	0.0019042	1
45	Uric acid	HMDB0000289		Purine Metabolism	1.5115	2.42996	3.52551	1.94872e-05	0.00118167	0.00118167	0.000438251	Too few samples	Too few samples	0.177349	0.0894336	NO	20.072	24.7413	NO	23.2656	24.381	9.5704e-05	5.51154e-05	22.3784	22.4067	1.49008	1.1627	23.7765	23.8233	1.13904	1.0471	5.45204e+06	2.49499e+06	1.19138e+07	4.7751	1.43698e+07	2.63568	0.227389	1.17071	1.63568	0.170714	0.8668	2.89043e-05	0.875037	1.94872e-05	2	23	0.0015063	2
46	N-Acetylglutamic acid	HMDB0001138		Urea Cycle	1.5032	3.88762	6.79235	2.46181e-05	0.00119375	0.00119375	2.19126e-05	Too few samples	Too few samples	0.0810788	0.0600521	NO	17.4874	19.5611	NO	18.8094	21.453	0.000118274	6.81134e-05	18.6662	18.5242	1.28883	1.10065	20.0894	20.1312	1.39569	1.1251	416004	252995	684044	2.70378	1.11558e+06	2.68166	0.219228	1.16411	1.68166	0.16411	0.866025	2.99556e-05	0.87022	2.46181e-05	2	8	0.0015063	2
47	Propionylcarnitine	HMDB0000824		Fatty Acid Oxidation and Synthesis	1.4931	-4.45355	-3.79254	3.22643e-05	0.00119375	0.00119375	3.77709e-05	Too few samples	Too few samples	0.167169	0.277278	YES	28.5631	28.8954	YES	27.7968	28.3961	0.000151711	8.73693e-05	28.6823	28.7292	1.09714	1.03566	28.0866	28.0965	1.16528	1.05557	4.3075e+08	3.59177e+08	5.16586e+08	1.43825	2.85042e+08	0.661734	0.0929663	1.06656	-0.338266	0.0665608	-0.866025	2.99556e-05	-0.864401	3.22643e-05	1	33	0.0019042	1
48	3-Methylthiopropionic acid	HMDB0001527	646-01-5	SAM, SAH, Methionine, Cysteine, Glutathione Metabolism	1.4826	2.39894	3.62019	4.22531e-05	0.00118167	0.00118167	0.000339734	Too few samples	Too few samples	0.849039	0.897971	NO	12.9723	15.7439	NO	14.7446	16.0245	0.00019454	0.000112035	14.3101	14.3581	1.39326	1.13355	15.4579	15.3846	1.17631	1.05909	20313.1	10604.1	38911.6	3.66949	45009.1	2.21577	0.198908	1.14783	1.21577	0.147829	0.8668	2.89043e-05	0.858322	4.22531e-05	2	12	0.0015063	2
49	Cholesterol	HMDB0000067		Cholesterol, Cortisol, Non-Gonadal Steroid Metabolism	1.4814	-2.47894	-1.68682	4.35845e-05	0.00119375	0.00119375	0.000237853	Too few samples	Too few samples	0.760734	0.65138	NO	22.5763	26.3088	NO	22.2319	24.0218	0.000196575	0.000113207	24.4154	24.4425	1.4765	1.15868	23.0218	23.1269	1.24729	1.08126	2.23757e+07	1.0425e+07	4.80259e+07	4.60678	8.51639e+06	0.380609	0.240528	1.18142	-0.619391	0.181425	-0.866025	2.99556e-05	-0.857605	4.35845e-05	1	23	0.0019042	4
50	SM(d18:1/26:0 OH)			Sphingomyelin Metabolism	1.4804	-3.1506	-2.54107	4.45925e-05	0.00119375	0.00119375	4.63245e-05	Too few samples	Too few samples	0.389297	0.274356	NO	20.7769	21.8098	YES	20.287	21.0202	0.000197099	0.000113508	21.3076	21.2933	1.13716	1.04978	20.7234	20.6536	1.14119	1.0478	2.59562e+06	2.01758e+06	3.33929e+06	1.6551	1.73128e+06	0.667001	0.0972135	1.06971	-0.332999	0.0697054	-0.866025	2.99556e-05	-0.857074	4.45925e-05	1	35	0.0019042	1
51	Adipoylcarnitine	HMDB0061677		Fatty Acid Oxidation and Synthesis	1.4794	2.9497	4.12983	4.57552e-05	0.00262182	0.00262182	6.12256e-05	Too few samples	Too few samples	0.163654	0.083512	NO	19.3199	21.555	NO	20.8391	22.4777	0.000198272	0.000114184	20.5309	20.4375	1.28807	1.10041	21.6082	21.6584	1.25911	1.08487	1.51502e+06	922441	2.48827e+06	2.69748	3.19671e+06	2.11001	0.181288	1.1339	1.11001	0.133896	0.804166	0.000301729	0.856473	4.57552e-05	2	49	0.0015063	2
52	N-Acetyl-glucosamine 1-phosphate	HMDB0001367		Amino-Sugar, Galactose, & Non-Glucose Metabolism	1.4746	2.62312	5.62428	5.15197e-05	0.00178021	0.00178021	0.000137573	Too few samples	Too few samples	0.608284	0.151196	YES	13.8958	15.7814	NO	15.7995	19.1769	0.000218959	0.000126097	15.0675	14.8386	1.81534	1.25279	17.324	17.4882	1.53007	1.16226	34337.5	10671.2	110491	10.3541	164076	4.77835	0.390868	1.31118	3.77835	0.311182	0.835096	0.00010686	0.853669	5.15197e-05	2	34	0.0015063	2
53	SM(d18:1/26:1 OH)			Sphingomyelin Metabolism	1.47	-2.37028	-2.0829	5.75149e-05	0.00119375	0.00119375	0.00034516	Too few samples	Too few samples	0.683461	0.510274	YES	19.9432	20.3482	NO	19.4961	20.1326	0.000239826	0.000138115	20.1677	20.1457	1.1043	1.03821	19.8284	19.8144	1.05428	1.01886	1.1778e+06	969663	1.43061e+06	1.47537	930986	0.790446	0.0604438	1.04279	-0.209554	0.0427865	-0.866025	2.99556e-05	-0.851016	5.75149e-05	1	32	0.0019042	1
54	2-Isopropylmalic acid	HMDB0000402		Microbiome Metabolism	1.466	3.57832	5.5382	6.32039e-05	0.00176338	0.00176338	5.65503e-05	Too few samples	Too few samples	0.192197	0.10839	NO	16.9117	19.5062	NO	18.2104	20.366	0.000258668	0.000148965	18.1908	18.209	1.2786	1.09734	19.4595	19.2882	1.38991	1.12345	299200	184827	484349	2.62056	720921	2.4095	0.214851	1.16058	1.4095	0.160584	0.835843	0.000103952	0.848702	6.32039e-05	2	30	0.0015063	2
55	Phosphoenolpyruvic acid	HMDB0000263		Glycolysis and Gluconeogenesis Metabolism	1.4625	4.26409	10.1234	6.85749e-05	0.00178021	0.00178021	8.22559e-05	Too few samples	Too few samples	0.681866	0.165291	NO	12.2148	14.9579	NO	12.8966	18.8432	0.000275546	0.000158686	13.5908	13.5864	1.43015	1.1448	15.7918	15.8699	1.85321	1.24373	12337.7	6119.06	24876	4.06533	56727.4	4.59791	0.370242	1.29257	3.59791	0.292569	0.835096	0.00010686	0.84667	6.85749e-05	2	39	0.0015063	2
56	Phosphorylcholine	HMDB0001565		Phospholipid Metabolism	1.4609	3.30616	5.61619	7.1026e-05	0.00118167	0.00118167	6.29557e-05	Too few samples	Too few samples	0.554283	0.580984	NO	20.7927	23.225	YES	22.5434	24.0767	0.000280299	0.000161423	21.9443	22.0088	1.30346	1.10536	23.2084	23.3101	1.37783	1.11999	4.03551e+06	2.40053e+06	6.78407e+06	2.82607	9.69237e+06	2.40177	0.218197	1.16328	1.40177	0.163279	0.8668	2.89043e-05	0.845786	7.1026e-05	2	11	0.0015063	2
57	cis-aconitic acid	HMDB0000072		Krebs Cycle	1.4593	2.68482	4.6003	7.37686e-05	0.00178021	0.00178021	0.000122896	Too few samples	Too few samples	0.479446	0.428951	NO	16.8415	20.8857	NO	19.6841	21.5714	0.000286015	0.000164715	19.0017	18.8636	1.47533	1.15834	20.508	20.6277	1.37962	1.1205	524900	244936	1.12486e+06	4.59249	1.49113e+06	2.84078	0.26816	1.20427	1.84078	0.204271	0.835096	0.00010686	0.844827	7.37686e-05	2	29	0.0015063	2
58	Thiamine monophosphate	HMDB0002666		Vitamin B1 (Thiamine) Metabolism	1.4571	4.84347	7.96866	7.75475e-05	0.00178021	0.00178021	0.000124959	Too few samples	Too few samples	0.270991	0.113862	NO	15.2269	16.9426	YES	16.8115	18.5611	0.000295483	0.000170167	16.0751	16.0847	1.21363	1.07592	17.428	17.6863	1.48804	1.15088	69038.1	47236.8	100901	2.13607	176342	2.55427	0.228574	1.17168	1.55427	0.171676	0.835096	0.00010686	0.843552	7.75475e-05	2	37	0.0015063	2
59	7-methylguanine	HMDB0000897		Purine Metabolism	1.4461	3.05298	4.05498	9.88878e-05	0.00262182	0.00262182	9.16497e-05	Too few samples	Too few samples	0.4994	0.208948	NO	21.8478	23.1465	NO	22.5717	24.6136	0.000360209	0.000207443	22.5546	22.4972	1.23919	1.08443	23.4992	23.5926	1.27271	1.089	6.16033e+06	4.04627e+06	9.37893e+06	2.31792	1.18563e+07	1.92463	0.169719	1.12484	0.924626	0.124839	0.804166	0.000301729	0.837185	9.88878e-05	2	50	0.0015063	2
60	SM(d18:1/26:2 OH)			Sphingomyelin Metabolism	1.446	-3.02686	-2.53993	9.90186e-05	0.00178021	0.00178021	9.29738e-05	Too few samples	Too few samples	0.950381	0.883395	NO	17.9397	18.8191	NO	17.5721	18.3304	0.000360209	0.000207443	18.4198	18.3794	1.11315	1.04135	17.9517	17.9513	1.12617	1.04291	350682	284231	432669	1.52224	253517	0.722925	0.0842003	1.0601	-0.277075	0.0601	-0.835096	0.00010686	-0.837149	9.90186e-05	1	40	0.0019042	1
61	BMP(18:1/18:2)			Phospholipid Metabolism	1.4458	-2.75636	-1.93705	9.94243e-05	0.00119375	0.00119375	0.000121555	Too few samples	Too few samples	0.817231	0.449574	NO	14.9302	16.9097	NO	13.8645	16.2113	0.000360209	0.000207443	16.0169	15.92	1.26043	1.09142	15.0965	15.0379	1.2416	1.07951	66306.9	42125.3	104370	2.4776	35034.4	0.528366	0.167667	1.12324	-0.471634	0.123241	-0.866025	2.99556e-05	-0.83704	9.94243e-05	1	12	0.0019042	1
62	Glyceric acid	HMDB0000139		Glycolysis and Gluconeogenesis Metabolism	1.443	-2.82807	-2.23972	0.000105615	0.00119375	0.00119375	0.000114711	Too few samples	Too few samples	0.931722	0.810603	NO	18.2966	19.7564	NO	17.9489	18.9332	0.000375925	0.000216493	19.0122	19.0265	1.17019	1.0612	18.3709	18.4411	1.16919	1.05682	528731	388555	719477	1.85167	339002	0.641161	0.117053	1.08452	-0.358839	0.0845173	-0.866025	2.99556e-05	-0.835414	0.000105615	1	24	0.0019042	1
63	Guanidinoacetic acid	HMDB0000128		SAM, SAH, Methionine, Cysteine, Glutathione Metabolism	1.4424	-4.69955	-3.73878	0.000107164	0.00119375	0.00119375	0.000166858	Too few samples	Too few samples	0.294067	0.272223	NO	21.9009	22.5537	NO	21.0963	22.369	0.000375925	0.000216493	22.2627	22.2273	1.08718	1.0321	21.6959	21.7327	1.18824	1.06288	5.03187e+06	4.27145e+06	5.92766e+06	1.38774	3.3972e+06	0.675137	0.0990808	1.07109	-0.324863	0.0710908	-0.866025	2.99556e-05	-0.835019	0.000107164	1	22	0.0019042	1
64	Taurodeoxycholic acid Pool	HMDB0000896		Bile Salt Metabolism	1.4383	-2.41479	-1.56988	0.000116674	0.00178021	0.00178021	0.000270719	Too few samples	Too few samples	0.672718	0.518216	NO	17.4133	22.4238	NO	17.4031	19.743	0.000401488	0.000231215	19.974	19.9185	1.54341	1.17825	18.4621	18.573	1.36669	1.11678	1.02988e+06	439909	2.41105e+06	5.48079	361114	0.350639	0.285295	1.21866	-0.649361	0.218659	-0.835096	0.00010686	-0.832694	0.000116674	1	38	0.0019042	1
65	Cysteamine	HMDB0002991		SAM, SAH, Methionine, Cysteine, Glutathione Metabolism	1.4376	3.40039	3.8636	0.000118526	0.00138956	0.00138956	0.000106864	Too few samples	Too few samples	0.268362	0.292008	YES	24.2331	24.3451	NO	24.2675	24.9119	0.000401488	0.000231215	24.2654	24.2891	1.06561	1.02431	24.5771	24.5897	1.09101	1.03128	2.01653e+07	1.78039e+07	2.28399e+07	1.28286	2.50291e+07	1.24119	0.0563444	1.03983	0.241194	0.0398277	0.854383	4.99976e-05	0.83226	0.000118526	2	41	0.0015063	2
66	Taurocholic acid	HMDB0000036		Bile Salt Metabolism	1.437	-2.26419	-1.33359	0.000119901	0.00118167	0.00118167	0.000448845	Too few samples	Too few samples	0.747375	0.412762	NO	22.854	28.0813	NO	21.8953	25.4044	0.000401488	0.000231215	25.4313	25.4676	1.72273	1.22824	23.6546	23.6499	1.38532	1.12214	4.52463e+07	1.55811e+07	1.31392e+08	8.43277	1.32051e+07	0.29185	0.340003	1.26576	-0.70815	0.265759	-0.8668	2.89043e-05	-0.831941	0.000119901	1	19	0.0019042	1
67	beta-Alanine	HMDB0000056	107-95-9	Pyrimidine Metabolism	1.4359	2.06105	2.58965	0.000122776	0.00119375	0.00119375	0.00105788	Too few samples	Too few samples	0.257669	0.0849656	NO	16.9832	19.8508	NO	18.9679	20.0028	0.000404978	0.000233225	18.4851	18.417	1.41745	1.14095	19.5224	19.4854	1.14764	1.04989	366923	185190	726995	3.92567	753079	2.05242	0.202783	1.15092	1.05242	0.150916	0.866025	2.99556e-05	0.831283	0.000122776	2	16	0.0015063	2
68	2-Methylcitric acid	HMDB0000379		Krebs Cycle	1.4206	3.2352	5.28628	0.000167252	0.00176338	0.00176338	0.000149349	Too few samples	Too few samples	0.868245	0.951115	NO	15.9128	17.7595	NO	16.4417	19.5468	0.000543568	0.000313038	16.8247	16.8361	1.26835	1.09401	17.9342	17.9942	1.37725	1.11982	116075	72843.9	184963	2.53917	250458	2.15772	0.208467	1.15546	1.15772	0.15546	0.835843	0.000103952	0.822449	0.000167252	2	31	0.0015063	2
69	Deoxyadenosine monophosphate	HMDB0000905		Purine Metabolism	1.4094	2.67319	5.94639	0.000207879	0.00262182	0.00262182	0.000213072	Too few samples	Too few samples	0.25278	0.138589	NO	9.87617	14.8345	NO	12.9126	16.1189	0.000665815	0.00038344	12.4567	12.3554	1.71614	1.22646	14.5395	14.5158	1.74207	1.21683	5621.16	1950.3	16201.3	8.30707	23813.9	4.23648	0.408521	1.32732	3.23648	0.327324	0.804166	0.000301729	0.815936	0.000207879	2	47	0.0015063	2
70	Carnosine	HMDB0000033		Histidine, Histamine, Carnosine Metabolism	1.4054	2.70801	4.0922	0.000224029	0.00262182	0.00262182	0.000219002	Too few samples	Too few samples	0.477254	0.873776	YES	20.3647	21.5556	NO	20.8805	22.6818	0.000707292	0.000407326	20.8874	20.9601	1.24872	1.08758	21.7552	21.7812	1.26761	1.08745	1.93969e+06	1.25504e+06	2.99783e+06	2.38862	3.53968e+06	1.82487	0.171173	1.12597	0.824868	0.125973	0.804166	0.000301729	0.813636	0.000224029	2	36	0.0015063	2
71	Niacinamide	HMDB0001406		Vitamin B3 (Niacin, NAD+) Metabolism	1.4038	1.94839	2.31937	0.000230801	0.00313999	0.00313999	0.00142744	Too few samples	Too few samples	0.869838	0.247148	NO	22.7376	24.8014	NO	24.2914	25.4362	0.000718407	0.000413727	23.8565	23.7695	1.40642	1.13758	24.8151	24.8638	1.15732	1.05302	1.51884e+07	7.78404e+06	2.96361e+07	3.80729	2.9519e+07	1.94352	0.200348	1.14898	0.943517	0.148975	0.789407	0.00046573	0.812712	0.000230801	2	53	0.0015063	2
72	Anandamide	HMDB0004080		Endocannabinoid Metabolism	1.3925	1.9895	2.81401	0.000283709	0.00119375	0.00119375	0.00114608	Too few samples	Too few samples	0.31721	0.425304	NO	14.5941	17.2366	NO	16.0637	17.2835	0.000870829	0.000501506	15.8712	15.9153	1.34089	1.11725	16.7131	16.6736	1.16792	1.05641	59937.3	33729.1	106510	3.15779	107435	1.79246	0.178475	1.13169	0.79246	0.131687	0.866025	2.99556e-05	0.806167	0.000283709	2	10	0.0015063	2
73	Arginine	HMDB0000517		GABA, Glutamate, Arginine, Ornithine, Proline Metabolism	1.3913	-2.32847	-1.71024	0.00028993	0.00119375	0.00119375	0.000420145	Too few samples	Too few samples	0.240993	0.267235	NO	22.5383	25.6647	YES	22.5986	23.3701	0.000874097	0.000503388	23.9369	24.1015	1.38363	1.13058	22.8461	22.9844	1.31426	1.10144	1.60588e+07	8.498e+06	3.03467e+07	3.57105	7.53973e+06	0.469506	0.225343	1.16905	-0.530494	0.169055	-0.866025	2.99556e-05	-0.805465	0.00028993	1	16	0.0019042	1
74	Ornithine	HMDB0000214		Urea Cycle	1.3897	-2.28774	-1.61003	0.000298282	0.00119375	0.00119375	0.000462239	Too few samples	Too few samples	0.505115	0.570518	NO	18.855	22.7201	YES	18.5451	20.4546	0.000874097	0.000503388	20.688	20.7876	1.48317	1.16066	19.387	19.4998	1.37874	1.12025	1.68932e+06	780156	3.658e+06	4.68881	685608	0.405848	0.270253	1.20602	-0.594152	0.206019	-0.866025	2.99556e-05	-0.804541	0.000298282	1	17	0.0019042	1
75	SM(d18:1/24:2)	HMDB0240615		Sphingomyelin Metabolism	1.3893	-2.56041	-2.27872	0.000300273	0.00178021	0.00178021	0.000307906	Too few samples	Too few samples	0.973281	0.940625	NO	20.4615	20.9832	NO	19.94	20.8937	0.000874097	0.000503388	20.7213	20.7223	1.08999	1.0331	20.403	20.4168	1.09236	1.03172	1.72875e+06	1.46011e+06	2.04682e+06	1.40183	1.38649e+06	0.802019	0.0650988	1.04616	-0.197981	0.0461566	-0.835096	0.00010686	-0.804324	0.000300273	1	45	0.0019042	1
76	Gluconolactone	HMDB0000150		Pentose Phosphate, Gluconate Metabolism	1.3893	2.51063	3.72719	0.000300594	0.00378224	0.00378224	0.000324062	Too few samples	Too few samples	0.294406	0.289913	NO	15.185	17.9044	YES	17.1768	18.2029	0.000874097	0.000503388	16.5317	16.5447	1.31326	1.10849	17.5188	17.6898	1.3093	1.09997	94741.6	55535.5	161626	2.91031	187793	1.98215	0.202428	1.15063	0.982155	0.150634	0.773928	0.000709289	0.804289	0.000300594	2	45	0.0015063	2
77	L-Acetylcarnitine	HMDB0000201		Fatty Acid Oxidation and Synthesis	1.3835	-3.7962	-3.49407	0.000332493	0.00173002	0.00173002	0.000390837	Too few samples	Too few samples	0.58321	0.617139	NO	30.1847	30.6014	NO	29.7534	30.5172	0.000954297	0.000549574	30.3787	30.393	1.04402	1.01642	30.1428	30.1353	1.08314	1.02864	1.39604e+09	1.283e+09	1.51903e+09	1.18396	1.18543e+09	0.849136	0.0470251	1.03313	-0.150864	0.0331324	-0.837342	9.83084e-05	-0.800966	0.000332493	1	41	0.0019042	1
78	N-Acetylaspartylglutamic acid	HMDB0001067	3106-85-2	Bioamines and Neurotransmitter Metabolism	1.3765	2.42871	4.7523	0.000375457	0.00262182	0.00262182	0.000411663	Too few samples	Too few samples	0.956349	0.949938	NO	13.4824	16.234	NO	14.7043	18.2891	0.0010638	0.000612634	14.8612	14.8582	1.58355	1.18974	16.4718	16.4967	1.5656	1.17174	29761.9	12088.8	73271.7	6.06111	90887.8	3.05384	0.339272	1.26512	2.05384	0.265118	0.804166	0.000301729	0.79688	0.000375457	2	32	0.0015063	2
79	Ethanolamine	HMDB0000149		Phospholipid Metabolism	1.3753	3.1222	4.1755	0.000383297	0.00262182	0.00262182	0.000354224	Too few samples	Too few samples	0.286292	0.462747	YES	23.3538	24.1446	YES	23.9275	24.8739	0.00107226	0.00061751	23.7024	23.7492	1.13705	1.04974	24.2809	24.4007	1.20699	1.06878	1.36498e+07	1.06121e+07	1.75572e+07	1.65445	2.03836e+07	1.49332	0.118798	1.08583	0.493323	0.0858295	0.804166	0.000301729	0.796176	0.000383297	2	38	0.0015063	2
80	SM(d18:1/26:0)	HMDB0011698		Sphingomyelin Metabolism	1.3647	-3.19424	-2.75829	0.000457353	0.00262182	0.00262182	0.00043918	Too few samples	Too few samples	0.796746	0.834241	NO	18.6596	19.2379	NO	18.0358	18.9851	0.00125372	0.000722011	18.9285	18.9488	1.09132	1.03358	18.5258	18.5105	1.1456	1.04923	498942	420398	592160	1.40857	377413	0.756427	0.0841317	1.06005	-0.243573	0.0600495	-0.804166	0.000301729	-0.790048	0.000457353	1	50	0.0019042	1
81	Isocitric acid	HMDB0000193		Krebs Cycle	1.3644	4.57834	12.9491	0.000459508	0.00777396	0.00777396	0.000724521	Too few samples	Too few samples	0.628608	0.919426	NO	20.9502	23.2847	NO	21.6829	26.6281	0.00125372	0.000722011	22.0193	22.1174	1.34861	1.11968	23.9947	24.1555	2.06539	1.29232	4.2508e+06	2.36533e+06	7.63923e+06	3.22967	1.67163e+07	3.9325	0.404313	1.32346	2.9325	0.323459	0.711378	0.00294009	0.789882	0.000459508	2	54	0.0015063	2
82	Glyoxylic acid	HMDB0000119		Peroxisomal Metabolism	1.3607	2.117	2.60384	0.00048765	0.00539529	0.00539529	0.000799513	Too few samples	Too few samples	0.306712	0.277225	NO	15.9548	18.4344	YES	17.6915	18.2457	0.00131331	0.000756326	17.3077	17.1946	1.20863	1.07425	17.8864	17.9686	1.15869	1.05345	162231	111903	235195	2.10178	242297	1.49353	0.12775	1.09259	0.493529	0.0925881	0.743637	0.00148305	0.787773	0.00048765	2	58	0.0015063	2
83	5-HETE	HMDB0011134		Eicosanoid and Resolvin Metabolism	1.36	4.19976	5.39012	0.000493233	0.00119375	0.00119375	0.000692376	Too few samples	Too few samples	0.659812	0.560666	NO	15.9647	16.6287	NO	15.818	17.8413	0.00131331	0.000756326	16.3075	16.2967	1.103	1.03775	16.9015	16.8296	1.24263	1.07983	81105.4	66926.6	98288	1.46859	122423	1.50943	0.123024	1.08902	0.50943	0.0890151	0.866025	2.99556e-05	0.787366	0.000493233	2	27	0.0015063	2
84	Ceramide(d18:1/22:2)			Ceramide Metabolism	1.3583	-1.85967	-1.45413	0.000507559	0.00262182	0.00262182	0.00176865	Too few samples	Too few samples	0.441986	0.496843	NO	18.2529	22.1363	NO	18.4488	19.5534	0.00133536	0.000769029	19.9819	20.1946	1.43498	1.14626	19.013	19.0011	1.21115	1.07008	1.03553e+06	510210	2.10174e+06	4.11937	529036	0.510882	0.219839	1.1646	-0.489118	0.164603	-0.804166	0.000301729	-0.78634	0.000507559	4	3	0.000177149	4
85	Cysteine-S-sulfate	HMDB0000731	1637-71-4	SAM, SAH, Methionine, Cysteine, Glutathione Metabolism	1.3564	1.99381	2.72825	0.000523244	0.00262182	0.00262182	0.00112475	Too few samples	Too few samples	0.834079	0.243867	NO	18.9316	21.0447	YES	20.4786	22.1002	0.00136043	0.000783466	20.0131	19.9882	1.52933	1.17418	21.2351	21.2894	1.33441	1.10738	1.05811e+06	460157	2.43307e+06	5.28748	2.46827e+06	2.33272	0.27444	1.20952	1.33272	0.209524	0.804166	0.000301729	0.785243	0.000523244	2	44	0.0015063	2
86	Deoxycholic acid	HMDB0000626		Bile Salt Metabolism	1.3502	-1.68908	-1.25773	0.000576848	0.00381353	0.00381353	0.00352255	Too few samples	Too few samples	0.112124	0.544921	NO	15.8225	20.9532	YES	14.9037	16.2305	0.00148237	0.000853687	18.0006	18.3878	2.63487	1.44222	15.6397	15.5671	1.38191	1.12116	262256	39267.7	1.75152e+06	44.6045	51053.7	0.194671	0.553459	1.4676	-0.805329	0.4676	-0.773237	0.000722199	-0.781685	0.000576848	4	4	0.000177149	4
87	Choline	HMDB0000097		1-Carbon, Folate Metabolism	1.348	1.83487	1.92151	0.000597274	0.00543684	0.00543684	0.00191821	Too few samples	Too few samples	0.286329	0.107477	NO	24.2369	25.4782	NO	24.8917	25.8179	0.00151721	0.000873755	24.9029	24.8576	1.1862	1.06667	25.3549	25.3548	1.09728	1.03337	3.13703e+07	2.24476e+07	4.38398e+07	1.95299	4.29131e+07	1.36795	0.10446	1.07509	0.36795	0.0750917	0.742971	0.0015056	0.7804	0.000597274	2	46	0.0015063	2
88	L-Glutarylcarnitine	HMDB0013130		Fatty Acid Oxidation and Synthesis	1.3432	2.24661	2.5601	0.000643713	0.0025987	0.0025987	0.000724783	Too few samples	Too few samples	0.531327	0.495705	NO	22.0793	23.1935	NO	22.6546	23.4762	0.0016166	0.00093099	22.6865	22.6364	1.13065	1.04751	23.0845	23.0654	1.12375	1.04211	6.75029e+06	5.30635e+06	8.58714e+06	1.61828	8.89474e+06	1.31768	0.0895836	1.06406	0.317684	0.064063	0.804885	0.000295148	0.777606	0.000643713	2	43	0.0015063	2
89	Hippuric acid	HMDB0000714		Microbiome Metabolism	1.3415	2.40023	4.37788	0.000660821	0.00119375	0.00119375	0.000638946	Too few samples	Too few samples	0.086244	0.211931	YES	22.9781	24.3081	NO	22.9824	26.0853	0.0016348	0.000941474	23.4269	23.6431	1.37964	1.12934	24.5413	24.5339	1.41525	1.13065	1.12773e+07	6.00157e+06	2.11908e+07	3.53088	2.44161e+07	2.16506	0.249354	1.18867	1.16506	0.188674	0.866025	2.99556e-05	0.776618	0.000660821	2	1	0.0015063	2
90	Indoxyl-3-sulfate	HMDB0000682		Microbiome Metabolism	1.3405	2.16631	2.72482	0.000671061	0.00214402	0.00214402	0.00083227	Too few samples	Too few samples	0.0634543	0.0265859	YES	25.6242	26.8756	YES	26.8945	27.5485	0.0016348	0.000941474	26.4238	26.2499	1.3535	1.12121	27.3698	27.2215	1.31004	1.10019	9.00206e+07	4.97377e+07	1.62929e+08	3.27577	1.73428e+08	1.92654	0.214981	1.16069	0.926539	0.160689	0.820364	0.000179478	0.776037	0.000671061	2	35	0.0015063	2
91	Hexanoylcarnitine	HMDB0000705		Fatty Acid Oxidation and Synthesis	1.3403	-1.9237	-1.56429	0.000673154	0.00381353	0.00381353	0.00143537	Too few samples	Too few samples	0.286811	0.563703	NO	23.971	26.8886	NO	22.7672	25.0118	0.0016348	0.000941474	25.1564	25.4298	1.58089	1.18899	23.8853	23.8895	1.35846	1.11439	3.73955e+07	1.52396e+07	9.17625e+07	6.02131	1.54951e+07	0.414356	0.294591	1.22654	-0.585644	0.226538	-0.773237	0.000722199	-0.775919	0.000673154	1	46	0.0019042	5
92	SM(d18:1/22:2)			Sphingomyelin Metabolism	1.3385	-2.05503	-1.83896	0.000691033	0.00257571	0.00257571	0.00103624	Too few samples	Too few samples	0.405614	0.276065	YES	19.8085	20.1399	NO	19.4303	19.9875	0.00164691	0.000948445	19.9907	19.9742	1.09241	1.03397	19.7287	19.7089	1.07334	1.02534	1.04187e+06	876152	1.23894e+06	1.41407	868824	0.833906	0.0602172	1.04262	-0.166094	0.0426227	-0.805606	0.000288668	-0.774923	0.000691033	1	36	0.0019042	1
93	Glucosamine	HMDB0001514		Amino-Sugar, Galactose, & Non-Glucose Metabolism	1.3384	2.86403	4.07871	0.000693042	0.00381353	0.00381353	0.000628854	Too few samples	Too few samples	0.411559	0.61727	NO	19.7355	20.8624	NO	20.2785	21.7727	0.00164691	0.000948445	20.2737	20.2989	1.19069	1.06819	20.9948	21.0256	1.2843	1.09249	1.2676e+06	900368	1.78462e+06	1.9821	2.08962e+06	1.64849	0.159202	1.11667	0.648486	0.116669	0.773237	0.000722199	0.774813	0.000693042	2	51	0.0015063	2
94	13S-hydroxyoctadecadienoic acid	HMDB0004667	5204-88-6	Eicosanoid and Resolvin Metabolism	1.3369	3.23811	7.01674	0.000708878	0.0037511	0.0037511	0.000721048	Too few samples	Too few samples	0.0408591	0.080652	YES	19.4499	21.1255	NO	19.5095	23.5719	0.00166662	0.000959796	20.1676	20.2877	1.34244	1.11774	21.5433	21.5407	1.64927	1.1935	1.17773e+06	661261	2.09759e+06	3.17211	3.05622e+06	2.595	0.301522	1.23244	1.595	0.232444	0.774621	0.000696532	0.77395	0.000708878	2	55	0.0015063	2
95	PE(20:4/18:1)	HMDB0009389		Phospholipid Metabolism	1.3288	-2.09345	-1.5156	0.000800083	0.00381353	0.00381353	0.00102772	Too few samples	Too few samples	0.963382	0.565496	YES	20.026	21.334	NO	18.8301	20.627	0.00186125	0.00107188	20.7381	20.68	1.3396	1.11684	19.8551	19.7285	1.28928	1.09399	1.74905e+06	986123	3.10223e+06	3.14589	948389	0.542231	0.205459	1.15305	-0.457769	0.153053	-0.773237	0.000722199	-0.769267	0.000800083	1	44	0.0019042	5
96	Guanosine	HMDB0000133		Purine Metabolism	1.3233	1.5357	0.630723	0.000867562	0.0205245	0.0205245	0.0063437	Too few samples	Too few samples	0.000220402	7.04667e-06	YES	14.6551	15.5433	NO	17.8446	20.0536	0.0019972	0.00115018	15.9968	15.0992	3.84381	1.66349	18.98	18.9491	1.25418	1.08337	65390.8	4670.71	915483	196.005	517052	7.90711	0.743243	1.67393	6.90711	0.673934	0.619143	0.0138481	0.766074	0.000867562	2	33	0.0015063	6
97	BMP(16:0/16:0)			Phospholipid Metabolism	1.3141	-2.17624	-1.52994	0.000989964	0.00144578	0.00144578	0.00104595	Too few samples	Too few samples	0.349534	0.228093	NO	18.2904	20.4085	NO	17.5175	20.0146	0.00225549	0.00129892	19.5758	19.3495	1.35465	1.12157	18.6227	18.7661	1.35079	1.11217	781432	431030	1.41669e+06	3.28676	403646	0.516546	0.225656	1.16931	-0.483454	0.169309	-0.851321	5.67981e-05	-0.760762	0.000989964	4	2	0.000177149	4
98	Oxidized glutathione	HMDB0003337		SAM, SAH, Methionine, Cysteine, Glutathione Metabolism	1.3088	2.75379	6.76634	0.0010672	0.00547855	0.00547855	0.000972558	Too few samples	Too few samples	0.647763	0.491593	NO	12.5824	17.7991	YES	15.5445	19.289	0.00240664	0.00138597	15.2361	15.1908	1.63323	1.20372	17.185	17.4168	2.05077	1.28908	38593.4	14755.1	100945	6.84136	149004	3.86086	0.453607	1.36946	2.86086	0.36946	0.742307	0.00152836	0.757679	0.0010672	2	65	0.0015063	2
99	Ceramide(d18:1/20:2)			Ceramide Metabolism	1.3055	-2.81889	-2.27115	0.00111715	0.00262182	0.00262182	0.00103648	Too few samples	Too few samples	0.0209877	0.0359576	YES	16.0726	16.4993	NO	14.3122	16.3407	0.00249385	0.00143619	16.1438	16.2859	1.22599	1.08005	15.3152	15.3264	1.36427	1.11608	72404.5	48566	107944	2.22263	40769.2	0.563076	0.193511	1.14354	-0.436924	0.143543	-0.804166	0.000301729	-0.755779	0.00111715	1	48	0.0019042	1
100	Citric acid	HMDB0000094		Krebs Cycle	1.2989	3.65039	9.80164	0.00122309	0.0108964	0.0108964	0.00148439	Too few samples	Too few samples	0.159021	0.327955	YES	17.6444	18.2532	YES	17.6205	22.193	0.00269648	0.00155289	17.9624	17.9488	1.41134	1.13908	19.7769	19.9067	2.09447	1.29872	255404	130002	501771	3.85971	898340	3.51733	0.421304	1.33914	2.51733	0.339138	0.680449	0.00524094	0.751968	0.00122309	2	60	0.0015063	2
101	2,3-Diphosphoglyceric acid	HMDB0001294		Glycolysis and Gluconeogenesis Metabolism	1.2983	-2.36446	-1.64066	0.00123233	0.00214402	0.00214402	0.00111857	Too few samples	Too few samples	0.561501	0.329609	NO	14.5228	16.8207	NO	13.3402	16.3647	0.00269648	0.00155289	15.7983	15.6718	1.34579	1.11879	14.7853	14.8525	1.42792	1.13422	56986.6	31840.4	101992	3.20323	28236.6	0.495496	0.243388	1.18377	-0.504504	0.183769	-0.820364	0.000179478	-0.751649	0.00123233	4	1	0.000177149	4
102	2-Keto-L-gluconate	HMDB0011732		Microbiome Metabolism	1.2938	2.01611	2.74598	0.00131098	0.00547855	0.00547855	0.00152222	Too few samples	Too few samples	0.799824	0.994255	NO	19.5176	20.9893	YES	20.617	21.2094	0.00284045	0.0016358	20.1799	20.2535	1.26725	1.09365	20.8688	20.9132	1.24232	1.07973	1.18784e+06	746699	1.8896e+06	2.53061	1.91489e+06	1.61207	0.170085	1.12513	0.612073	0.125125	0.742307	0.00152836	0.749004	0.00131098	2	48	0.0015063	2
103	4-Hydroxyphenylpyruvic acid	HMDB0000707		Microbiome Metabolism	1.2734	1.82811	2.20695	0.00171322	0.00547855	0.00547855	0.00239234	Too few samples	Too few samples	0.536518	0.357492	NO	14.7017	17.6135	YES	16.4867	17.3416	0.00367595	0.00211696	16.1046	16.1576	1.31725	1.10976	16.8313	16.9141	1.24667	1.08107	70464.9	41060.4	120927	2.9451	116611	1.65488	0.187677	1.13893	0.654883	0.138928	0.742307	0.00152836	0.737192	0.00171322	2	57	0.0015063	2
104	PI(38:5)	HMDB0009796		Phospholipid Metabolism	1.2679	-1.50757	-1.35672	0.00183571	0.00547855	0.00547855	0.00615184	Too few samples	Too few samples	0.816493	0.836974	NO	25.2249	26.7704	NO	25.1208	25.7633	0.00390088	0.0022465	25.931	25.9977	1.23689	1.08367	25.4686	25.442	1.09448	1.03244	6.39737e+07	4.21731e+07	9.70438e+07	2.30108	4.6431e+07	0.725782	0.124738	1.09031	-0.274218	0.0903099	-0.742307	0.00152836	-0.734043	0.00183571	4	10	0.000177149	4
105	Isovalerylglycine	HMDB0000678		Branch Chain Amino Acid Metabolism	1.2639	1.86442	2.29296	0.00193172	0.00547855	0.00547855	0.00238075	Too few samples	Too few samples	0.674348	0.532048	YES	23.8253	24.2964	NO	23.909	25.2736	0.00406581	0.00234148	24.0007	24.0609	1.2547	1.08954	24.611	24.5913	1.21742	1.07203	1.67852e+07	1.07595e+07	2.61857e+07	2.43373	2.56239e+07	1.52657	0.1593	1.11675	0.526574	0.116745	0.742307	0.00152836	0.731691	0.00193172	2	40	0.0015063	2
106	Sarcosine	HMDB0000271		SAM, SAH, Methionine, Cysteine, Glutathione Metabolism	1.262	-1.78067	-1.42856	0.00197729	0.00262182	0.00262182	0.00279733	Too few samples	Too few samples	0.19571	0.0663491	YES	25.5034	26.5852	NO	25.0142	26.345	0.00408966	0.00235521	26.1183	26.0443	1.18492	1.06623	25.6824	25.6796	1.14292	1.04836	7.28422e+07	5.22344e+07	1.0158e+08	1.94471	5.38481e+07	0.739244	0.114902	1.0829	-0.260756	0.0829017	-0.804166	0.000301729	-0.730607	0.00197729	1	47	0.0019042	1
107	Creatine	HMDB0000064		SAM, SAH, Methionine, Cysteine, Glutathione Metabolism	1.2619	-1.73259	-1.61543	0.00198006	0.00547855	0.00547855	0.00310363	Too few samples	Too few samples	0.630076	0.555755	NO	28.5541	29.0987	NO	28.4345	28.898	0.00408966	0.00235521	28.8421	28.8264	1.07471	1.02761	28.662	28.6663	1.05446	1.01893	4.81203e+08	4.17827e+08	5.54191e+08	1.32637	4.24729e+08	0.882641	0.0477001	1.03362	-0.117359	0.0336159	-0.742307	0.00152836	-0.730542	0.00198006	1	56	0.0019042	1
108	Dimethyl-L-arginine	HMDB0001539		Nitric Oxide, Superoxide, Peroxide Metabolism	1.2565	-2.32683	-2.01738	0.00211622	0.00381353	0.00381353	0.00189402	Too few samples	Too few samples	0.339493	0.407811	NO	24.2664	25.3522	YES	23.9488	24.6082	0.00433041	0.00249386	24.7239	24.8093	1.14605	1.05288	24.2663	24.2785	1.19529	1.0651	2.77109e+07	2.12135e+07	3.61984e+07	1.70639	2.01787e+07	0.728187	0.117493	1.08485	-0.271813	0.0848479	-0.773237	0.000722199	-0.727422	0.00211622	1	37	0.0019042	1
109	SM(d18:1/25:0) or SM(d18:1/24:1 OH)			Sphingomyelin Metabolism	1.2526	-2.10783	-1.92582	0.0022182	0.0108964	0.0108964	0.00208303	Too few samples	Too few samples	0.496152	0.693672	NO	19.662	20.3692	NO	19.2238	20.0999	0.00449745	0.00259006	19.9966	20.0156	1.13116	1.04768	19.6218	19.6618	1.14956	1.05051	1.04609e+06	821604	1.33191e+06	1.62111	806770	0.771225	0.0978293	1.07016	-0.228775	0.0701621	-0.680449	0.00524094	-0.725189	0.0022182	4	5	0.000177149	4
110	3, 5-Tetradecadiencarnitine	HMDB0006707		Fatty Acid Oxidation and Synthesis	1.2493	-1.70216	-1.47756	0.00230905	0.00771917	0.00771917	0.00351332	Too few samples	Too few samples	0.888266	0.945844	NO	16.666	18.3748	YES	16.4245	17.2468	0.00463909	0.00267163	17.4891	17.5204	1.27088	1.09483	16.9004	16.8357	1.19485	1.06496	183962	114996	294289	2.55912	122328	0.664961	0.159156	1.11663	-0.335039	0.116634	-0.712014	0.00290318	-0.723269	0.00230905	5	7	9.08939e-05	5
111	Glucose	HMDB0000122		Glycolysis and Gluconeogenesis Metabolism	1.245	2.03186	2.68737	0.00243074	0.00777396	0.00777396	0.00234493	Too few samples	Too few samples	0.259557	0.352539	NO	21.8398	23.954	YES	23.172	24.136	0.00483959	0.00278709	22.9556	22.8969	1.22236	1.07884	23.5441	23.654	1.24361	1.08013	8.1343e+06	5.48798e+06	1.20567e+07	2.19693	1.22319e+07	1.50374	0.156055	1.11424	0.503743	0.114236	0.711378	0.00294009	0.720789	0.00243074	2	56	0.0015063	2
112	Sphinganine	HMDB0000269		Sphingomyelin Metabolism	1.237	2.0694	2.45892	0.00267138	0.0108964	0.0108964	0.00249457	Too few samples	Too few samples	0.794922	0.376891	NO	17.0117	18.2505	NO	17.5581	19.0753	0.00527121	0.00303566	17.6389	17.6311	1.22912	1.08109	18.2549	18.3167	1.26656	1.08713	204103	136221	305813	2.24498	312794	1.53253	0.16487	1.12107	0.532526	0.121065	0.680449	0.00524094	0.716164	0.00267138	2	70	0.0015063	2
113	SM(d18:1/24:0 OH)			Sphingomyelin Metabolism	1.2354	-1.69644	-1.61115	0.00272263	0.0108255	0.0108255	0.00380122	Too few samples	Too few samples	0.0387253	0.057151	YES	19.3874	20.0136	NO	18.989	19.5657	0.00532479	0.00306652	19.611	19.7005	1.14309	1.05185	19.2837	19.2773	1.10996	1.03757	800750	616107	1.04073e+06	1.6892	638211	0.797017	0.0902757	1.06457	-0.202983	0.0645736	-0.681057	0.005185	-0.715222	0.00272263	1	59	0.0019042	8
114	Sphingosine 1-phosphate	HMDB0000277		Sphingomyelin Metabolism	1.2266	2.01756	3.04727	0.00301366	0.00777396	0.00777396	0.00283775	Too few samples	Too few samples	0.126074	0.153421	YES	20.0648	21.0629	NO	20.1657	22.2405	0.00584227	0.00336453	20.32	20.5638	1.32401	1.11191	21.137	21.2031	1.37322	1.11866	1.30899e+06	755144	2.26903e+06	3.00477	2.30599e+06	1.76166	0.222692	1.16691	0.761658	0.166909	0.711378	0.00294009	0.710129	0.00301366	2	67	0.0015063	2
115	CL(18:2/18:1/18:1/20:4)	HMDB0057992		Cardiolipin Metabolism	1.2222	-1.77672	-1.4747	0.0031695	0.0108964	0.0108964	0.00361694	Too few samples	Too few samples	0.829775	0.722922	NO	17.0439	18.8307	NO	16.623	18.08	0.00609094	0.00350774	18.0062	17.9373	1.24363	1.0859	17.4474	17.3515	1.21859	1.0724	263281	171720	403660	2.35068	178722	0.678826	0.155897	1.11411	-0.321174	0.114114	-0.680449	0.00524094	-0.707561	0.0031695	1	57	0.0019042	1
116	PC(16:0/20:4)	HMDB0008138		Phospholipid Metabolism	1.2206	-2.72244	-2.45126	0.00322861	0.0108255	0.0108255	0.00314133	Too few samples	Too few samples	0.761394	0.739231	NO	21.1362	21.5606	YES	20.8296	21.3918	0.00615105	0.00354236	21.3516	21.3484	1.06167	1.02288	21.1165	21.1107	1.11125	1.038	2.67588e+06	2.37972e+06	3.0089e+06	1.26439	2.27357e+06	0.849655	0.0629267	1.04458	-0.150345	0.0445827	-0.681057	0.005185	-0.706614	0.00322861	1	34	0.0019042	1
117	Sphingosine	HMDB0000252		Sphingomyelin Metabolism	1.2075	1.76111	3.22788	0.00373204	0.00766459	0.00766459	0.00410024	Too few samples	Too few samples	0.00260204	0.0301363	YES	17.7545	18.4968	NO	17.7861	20.1058	0.00704941	0.00405972	17.9978	18.1257	1.41483	1.14015	18.8795	18.9459	1.38311	1.1215	261750	132589	516731	3.89724	482271	1.84249	0.251341	1.19031	0.842488	0.190313	0.712652	0.00286655	0.699058	0.00373204	2	62	0.0015063	2
118	Acetic acid	HMDB0000042		Krebs Cycle	1.2067	-1.96077	-1.5002	0.00376525	0.0108964	0.0108964	0.00353901	Too few samples	Too few samples	0.416844	0.219916	NO	22.1458	23.6554	YES	21.9406	22.8321	0.00705187	0.00406114	23.0536	22.9006	1.228	1.08072	22.4726	22.3863	1.26318	1.08611	8.70622e+06	5.82102e+06	1.30215e+07	2.23697	5.8201e+06	0.668499	0.163537	1.12003	-0.331501	0.12003	-0.680449	0.00524094	-0.698589	0.00376525	5	9	9.08939e-05	5
119	Succinic acid	HMDB0000254		Krebs Cycle	1.2043	-1.39462	-1.18868	0.0038649	0.0037511	0.0037511	0.00923329	Too few samples	Too few samples	0.409137	0.299405	NO	20.0115	22.6527	NO	20.2105	21.6665	0.00717767	0.00413358	21.5033	21.3321	1.32574	1.11246	20.9359	20.9385	1.14798	1.05	2.97253e+06	1.71043e+06	5.1659e+06	3.02023	2.00605e+06	0.674864	0.169104	1.12436	-0.325136	0.12436	-0.774621	0.000696532	-0.6972	0.0038649	1	42	0.0019042	1
120	12-HETE	HMDB0006111		Eicosanoid and Resolvin Metabolism	1.2027	1.28527	0.726762	0.00393081	0.0206376	0.0206376	0.0138011	Too few samples	Too few samples	0.393532	0.000116124	YES	12.4538	20.9336	YES	19.1224	21.3663	0.00723925	0.00416904	17.4496	16.6937	4.06646	1.69927	20.0507	20.2443	1.48334	1.14959	178999	11449.5	2.79844e+06	244.416	1.08607e+06	6.06745	0.790913	1.73017	5.06745	0.730169	0.61859	0.0139577	0.696298	0.00393081	2	59	0.0015063	6
121	Methylcysteine	HMDB0002108		SAM, SAH, Methionine, Cysteine, Glutathione Metabolism	1.1959	-4.55392	-3.75468	0.00422965	0.00262182	0.00262182	0.0057708	Too few samples	Too few samples	0.00185887	0.00339695	YES	20.9559	21.1159	NO	19.4722	21.5869	0.00767664	0.00442094	20.9932	21.0359	1.09461	1.03476	20.3993	20.5296	1.35249	1.11266	2.08733e+06	1.7484e+06	2.49196e+06	1.42528	1.38294e+06	0.662541	0.161709	1.11861	-0.337459	0.118611	-0.804166	0.000301729	-0.692349	0.00422965	1	39	0.0019042	5
122	8,9-Epoxyeicosatrienoic acid	HMDB0002232		Eicosanoid and Resolvin Metabolism	1.1958	1.67565	2.82899	0.00423778	0.00777396	0.00777396	0.00496084	Too few samples	Too few samples	0.101376	0.266721	YES	12.5215	14.4572	NO	13.1174	15.3623	0.00767664	0.00442094	13.191	13.4893	1.50765	1.16786	14.1835	14.2398	1.43382	1.13587	9351.88	4182.42	20910.8	4.99968	18606.8	1.98963	0.289654	1.22235	0.989627	0.222347	0.711378	0.00294009	0.692245	0.00423778	2	42	0.0015063	2
123	SM(d18:1/26:2)			Sphingomyelin Metabolism	1.1943	-1.77836	-1.51086	0.0043031	0.00313999	0.00313999	0.00445405	Too few samples	Too few samples	0.0119832	0.00609162	YES	18.9571	19.4128	NO	18.4705	19.4383	0.00773158	0.00445258	19.2226	19.185	1.10873	1.03978	18.9578	18.9544	1.10783	1.03687	611773	499728	748941	1.4987	509185	0.832309	0.0767858	1.05467	-0.167691	0.0546657	-0.789407	0.00046573	-0.691413	0.0043031	1	43	0.0019042	4
124	Cholic acid	HMDB0000619		Bile Salt Metabolism	1.1928	-1.3511	-1.14442	0.00437134	0.0372425	0.0372425	0.0107773	Too few samples	Too few samples	0.0472353	0.563742	YES	15.8749	22.4853	NO	13.2228	18.3313	0.00779085	0.00448671	18.2656	19.1801	4.05576	1.69758	15.5364	15.777	1.9022	1.25526	315141	20262	4.90149e+06	241.905	47526.7	0.150811	0.830946	1.77885	-0.849189	0.778851	-0.556731	0.031112	-0.690554	0.00437134	4	9	0.000177149	4
125	Malonic acid	HMDB0000691		Fatty Acid Oxidation and Synthesis	1.1838	1.7199	2.03906	0.00480366	0.00547855	0.00547855	0.00510669	Too few samples	Too few samples	0.535495	0.586666	NO	19.8532	21.4723	YES	20.8175	21.3075	0.00845582	0.00486966	20.6494	20.6628	1.18909	1.06765	21.0791	21.0625	1.18114	1.06062	1.64469e+06	1.17129e+06	2.30942e+06	1.97169	2.21536e+06	1.34698	0.126999	1.09202	0.346978	0.0920196	0.742307	0.00152836	0.685349	0.00480366	2	64	0.0015063	2
126	Nicotinamide N-oxide	HMDB0002730		Vitamin B3 (Niacin, NAD+) Metabolism	1.1835	2.09517	2.67208	0.00482097	0.00547855	0.00547855	0.00433787	Too few samples	Too few samples	0.521411	0.221647	NO	21.4663	23.0922	NO	21.6508	24.5245	0.00845582	0.00486966	22.3816	22.2792	1.27789	1.09711	23.1228	23.0876	1.38816	1.12295	5.46411e+06	3.37901e+06	8.83587e+06	2.61493	9.13365e+06	1.67157	0.214164	1.16003	0.671572	0.160031	0.742307	0.00152836	0.685148	0.00482097	2	52	0.0015063	2
127	Ceramide(d18:1/24:2)			Ceramide Metabolism	1.1811	-1.32339	-1.09202	0.0049434	0.0206376	0.0206376	0.0119264	Too few samples	Too few samples	0.642289	0.501029	NO	20.0282	25.227	NO	20.6105	22.4861	0.00859359	0.004949	22.3564	22.6276	1.60218	1.19502	21.4564	21.5483	1.23903	1.07872	5.36952e+06	2.13158e+06	1.3526e+07	6.34553	2.87756e+06	0.535905	0.279312	1.21362	-0.464095	0.213616	-0.61859	0.0139577	-0.683746	0.0049434	3	6	7.02489e-06	3
128	PA(18:0/16:1)	HMDB0114877		Phospholipid Metabolism	1.1804	-1.76203	-1.48381	0.00497728	0.0206376	0.0206376	0.0050438	Too few samples	Too few samples	0.537424	0.688935	NO	16.9143	18.7703	NO	16.2219	18.3372	0.00859359	0.004949	17.8319	17.8423	1.27127	1.09496	17.2217	17.2795	1.27626	1.09007	233310	145756	373459	2.56222	152849	0.655131	0.180583	1.13334	-0.344869	0.133342	-0.61859	0.0139577	-0.683363	0.00497728	4	13	0.000177149	4
129	Ceramide(d18:1/20:1)			Ceramide Metabolism	1.1768	-1.28481	-0.978086	0.00516354	0.00777396	0.00777396	0.0136572	Too few samples	Too few samples	0.563082	0.158429	NO	16.213	19.2813	NO	16.1911	17.9612	0.00884606	0.0050944	17.9971	17.7471	1.62518	1.20147	17.0969	17.0761	1.21382	1.07091	261613	100992	677685	6.71025	140181	0.535834	0.282647	1.21642	-0.464166	0.216425	-0.711378	0.00294009	-0.681292	0.00516354	4	11	0.000177149	4
130	20-Hydroxyeicosatetraenoic acid	HMDB0005998		Eicosanoid and Resolvin Metabolism	1.1701	1.27405	0.923692	0.00553042	0.0206376	0.0206376	0.0142078	Too few samples	Too few samples	0.105289	0.000544283	YES	16.7361	21.2123	YES	19.8146	21.4312	0.00940171	0.0054144	19.1088	18.9742	2.14907	1.3353	20.515	20.6229	1.36301	1.11571	565351	126214	2.53238e+06	20.0642	1.49838e+06	2.65036	0.446071	1.36233	1.65036	0.362325	0.61859	0.0139577	0.67738	0.00553042	6	1	0.000124694	6
131	Ceramide(d18:1/22:0 OH)			Ceramide Metabolism	1.1676	-1.21999	-1.03524	0.00566592	0.0108964	0.0108964	0.0173186	Too few samples	Too few samples	0.399856	0.410023	NO	18.7568	25.5408	NO	20.1156	21.5148	0.00955601	0.00550326	21.9034	22.1488	1.79948	1.24864	20.8693	20.8152	1.18825	1.06288	3.9226e+06	1.24018e+06	1.24069e+07	10.004	1.91557e+06	0.488342	0.332216	1.25895	-0.511658	0.258946	-0.680449	0.00524094	-0.675987	0.00566592	4	31	0.000177149	4
132	Ceramide(d18:1/22:1)	HMDB0011775		Ceramide Metabolism	1.1669	-1.18822	-0.980896	0.00570766	0.00777396	0.00777396	0.0196007	Too few samples	Too few samples	0.505163	0.328776	NO	19.8644	26.2507	NO	21.2669	22.5875	0.00955601	0.00550326	22.9018	23.0576	1.78592	1.24507	21.9077	21.9272	1.1226	1.04173	7.83685e+06	2.51474e+06	2.44226e+07	9.71178	3.93437e+06	0.502035	0.321685	1.24979	-0.497965	0.24979	-0.711378	0.00294009	-0.675563	0.00570766	4	6	0.000177149	4
133	BMP(18:1/16:1)			Phospholipid Metabolism	1.1546	-1.88313	-1.33814	0.00644778	0.00547855	0.00547855	0.00592556	Too few samples	Too few samples	0.141673	0.0711089	NO	14.5381	16.4594	NO	13.6374	16.3241	0.010714	0.00617012	15.5879	15.4987	1.31607	1.10939	14.8417	14.9807	1.39744	1.1256	49251.5	28749.7	84373.4	2.93476	29363.1	0.596187	0.227078	1.17046	-0.403813	0.170462	-0.742307	0.00152836	-0.668427	0.00644778	4	7	0.000177149	4
134	Methionine sulfoxide	HMDB0002005		SAM, SAH, Methionine, Cysteine, Glutathione Metabolism	1.1339	-1.77622	-1.6155	0.00786022	0.0108964	0.0108964	0.00734997	Too few samples	Too few samples	0.569139	0.839761	NO	19.3033	20.243	NO	18.537	20.1662	0.0129635	0.00746561	19.7292	19.7731	1.16712	1.06015	19.3332	19.3516	1.19789	1.06592	869102	641988	1.17656e+06	1.83268	660483	0.75996	0.124831	1.09038	-0.24004	0.0903798	-0.680449	0.00524094	-0.656432	0.00786022	1	49	0.0019042	1
135	CL(18:2/18:2/18:1/18:1)	HMDB0010243		Cardiolipin Metabolism	1.1311	-1.38308	-1.30549	0.00806654	0.0239018	0.0239018	0.0114152	Too few samples	Too few samples	0.271968	0.265781	NO	21.0496	22.9198	YES	21.4979	21.909	0.0132052	0.00760482	22.0445	21.9847	1.15948	1.05752	21.7492	21.7034	1.11052	1.03776	4.32561e+06	3.23661e+06	5.78101e+06	1.78613	3.52505e+06	0.814927	0.0967968	1.0694	-0.185073	0.0693965	-0.603664	0.0171785	-0.654825	0.00806654	1	75	0.0019042	8
136	Ceramide(d18:1/24:1)	HMDB0004953		Ceramide Metabolism	1.1282	-1.25088	-1.05351	0.00828905	0.0150873	0.0150873	0.015975	Too few samples	Too few samples	0.822903	0.576822	NO	23.4224	28.3815	NO	23.7621	26.1798	0.0134697	0.00775713	25.7091	25.902	1.56223	1.18366	24.9041	24.971	1.25797	1.08452	5.48559e+07	2.28815e+07	1.31511e+08	5.74748	3.13959e+07	0.572334	0.269959	1.20577	-0.427666	0.205774	-0.649519	0.00877803	-0.653127	0.00828905	3	1	7.02489e-06	3
137	Agmatine	HMDB0001432		Polyamine Metabolism	1.1197	-1.397	-1.25255	0.00895492	0.0205245	0.0205245	0.0116597	Too few samples	Too few samples	0.125444	0.102686	YES	17.2827	17.8338	NO	16.9998	17.7674	0.0144455	0.00831911	17.6643	17.5582	1.13935	1.05054	17.4014	17.3836	1.10435	1.03571	207729	160861	268252	1.6676	173120	0.833396	0.0873122	1.06239	-0.166604	0.062389	-0.619143	0.0138481	-0.648253	0.00895492	1	51	0.0019042	1
138	Pipecolic acid	HMDB0000070		Collagen Metabolism	1.1145	-2.6466	-2.21066	0.00939003	0.0206376	0.0206376	0.00937996	Too few samples	Too few samples	0.745383	0.680552	NO	26.9549	27.727	YES	26.6543	27.3083	0.0150377	0.00866011	27.3749	27.341	1.0987	1.03622	27.0155	26.9813	1.21775	1.07213	1.74047e+08	1.44726e+08	2.09309e+08	1.44624	1.35669e+08	0.779495	0.112834	1.08135	-0.220505	0.08135	-0.61859	0.0139577	-0.645218	0.00939003	1	62	0.0019042	1
139	Vitamin K2	HMDB0030017		Microbiome Metabolism	1.0989	-1.22985	-1.16074	0.0107814	0.0206376	0.0206376	0.0179862	Too few samples	Too few samples	0.301402	0.247447	NO	16.8556	19.1756	YES	17.3761	17.9699	0.0170874	0.00984053	18.0682	18.0156	1.20329	1.07245	17.7399	17.673	1.11202	1.03825	274841	191231	395008	2.06561	218897	0.796448	0.114525	1.08262	-0.203552	0.0826188	-0.61859	0.0139577	-0.6362	0.0107814	4	41	0.000177149	4
140	Ceramide(d18:1/22:2 OH)			Ceramide Metabolism	1.0983	-1.08101	-0.984709	0.0108372	0.0491408	0.0491408	0.0285286	Too few samples	Too few samples	0.369622	0.320197	NO	17.0525	23.1887	NO	18.4354	19.41	0.0170874	0.00984053	19.859	20.1206	1.81595	1.25294	18.9286	18.9227	1.1589	1.05352	950958	295338	3.06199e+06	10.3677	498962	0.524694	0.333905	1.26042	-0.475306	0.26042	-0.525801	0.0441014	-0.635858	0.0108372	3	3	7.02489e-06	4
141	PA(16:0/16:1)	HMDB0114855		Phospholipid Metabolism	1.0977	-1.66575	-1.50297	0.0109019	0.0108964	0.0108964	0.0102885	Too few samples	Too few samples	0.914019	0.900459	NO	17.2007	18.2273	YES	17.1268	17.7722	0.0170874	0.00984053	17.7385	17.714	1.12562	1.04574	17.4541	17.4495	1.14608	1.04939	218687	173418	275772	1.59021	179563	0.821096	0.0948716	1.06797	-0.178904	0.0679704	-0.680449	0.00524094	-0.635463	0.0109019	4	23	0.000177149	4
142	9-HETE	HMDB0010222		Eicosanoid and Resolvin Metabolism	1.0934	1.09882	0.740475	0.0113112	0.0206376	0.0206376	0.0268228	Too few samples	Too few samples	0.00023236	3.60835e-05	YES	13.625	14.5816	NO	14.5333	15.7342	0.0176041	0.0101381	14.3319	14.1033	1.58083	1.18897	15.0578	15.1337	1.16077	1.05412	20621.5	8404.39	50598.3	6.02046	34108.3	1.65401	0.261036	1.19834	0.654011	0.198339	0.61859	0.0139577	0.633005	0.0113112	6	2	0.000124694	6
143	L-leucine	HMDB0000687		Branch Chain Amino Acid Metabolism	1.0885	-2.612	-2.36897	0.0117973	0.0175711	0.0175711	0.0117588	Too few samples	Too few samples	0.639189	0.573312	NO	28.2134	28.5686	NO	27.7568	28.7085	0.0182194	0.0104924	28.4061	28.391	1.04563	1.01701	28.2379	28.2327	1.1012	1.03467	3.55694e+08	3.25907e+08	3.88203e+08	1.19115	3.16562e+08	0.889984	0.0548599	1.03876	-0.110016	0.0387582	-0.634621	0.0110408	-0.630174	0.0117973	1	53	0.0019042	1
144	PC(38:5)	HMDB0007989		Phospholipid Metabolism	1.0878	-1.62469	-1.48553	0.0118714	0.0126813	0.0126813	0.0112909	Too few samples	Too few samples	0.774761	0.914942	NO	23.0181	23.9419	NO	22.6457	23.7026	0.0182194	0.0104924	23.4764	23.48	1.15048	1.05441	23.1478	23.1742	1.17221	1.05779	1.16707e+07	8.867e+06	1.5361e+07	1.73238	9.29372e+06	0.796328	0.111405	1.08028	-0.203672	0.08028	-0.666174	0.00669641	-0.62975	0.0118714	4	14	0.000177149	8
145	PA(16:1/16:1)			Phospholipid Metabolism	1.0856	-1.93592	-1.57736	0.0120917	0.00771917	0.00771917	0.0109556	Too few samples	Too few samples	0.14365	0.273126	NO	15.631	17.1798	NO	14.4158	16.8887	0.0183582	0.0105724	16.2365	16.4054	1.28551	1.09958	15.535	15.6523	1.45191	1.14092	77210.7	47193.9	126319	2.67659	47480.2	0.614944	0.234372	1.17639	-0.385056	0.176395	-0.712014	0.00290318	-0.628503	0.0120917	4	43	0.000177149	4
146	Uridine	HMDB0000296		Pyrimidine Metabolism	1.0853	-1.145	-1.08501	0.012128	0.0278905	0.0278905	0.0233338	Too few samples	Too few samples	0.904524	0.983805	NO	19.3315	21.8332	NO	19.4127	20.335	0.0183582	0.0105724	20.4921	20.5823	1.42929	1.14454	19.902	19.8738	1.18007	1.06029	1.47478e+06	732302	2.97006e+06	4.05579	979746	0.664333	0.212288	1.15852	-0.335667	0.158524	-0.58766	0.0212371	-0.628299	0.012128	1	58	0.0019042	1
147	PS(34:1)	HMDB0012357		Phospholipid Metabolism	1.0841	1.50749	1.80363	0.0122471	0.0175711	0.0175711	0.0124411	Too few samples	Too few samples	0.433124	0.0244838	NO	11.5471	15.1415	NO	12.9015	16.6229	0.0184123	0.0106035	13.4712	13.3443	1.63279	1.20359	14.5375	14.7622	1.63583	1.19006	11356.6	4344.16	29688.5	6.83411	23781.3	2.09406	0.366731	1.28943	1.09406	0.289428	0.634621	0.0110408	0.627634	0.0122471	6	14	0.000124694	6
148	PC(32:1)	HMDB0007969		Phospholipid Metabolism	1.0825	-1.47504	-1.2147	0.0124217	0.0150873	0.0150873	0.0129251	Too few samples	Too few samples	0.46751	0.384518	NO	16.9231	20.7245	NO	17.3893	19.1034	0.0185486	0.010682	18.9316	18.8238	1.3818	1.13001	18.2434	18.2464	1.36764	1.11705	499997	265274	942411	3.5526	310316	0.620636	0.237903	1.17928	-0.379364	0.179277	-0.649519	0.00877803	-0.626667	0.0124217	4	34	0.000177149	4
149	PE(36:4)	HMDB0009189		Phospholipid Metabolism	1.0795	-1.4847	-1.21435	0.012735	0.0150873	0.0150873	0.0130615	Too few samples	Too few samples	0.683861	0.792195	NO	20.4867	22.2101	NO	18.8541	22.148	0.0188888	0.010878	21.4085	21.3484	1.42626	1.14362	20.648	20.501	1.42048	1.13212	2.78352e+06	1.38791e+06	5.58247e+06	4.0222	1.64306e+06	0.590282	0.263699	1.20055	-0.409718	0.200553	-0.649519	0.00877803	-0.624959	0.012735	4	38	0.000177149	5
150	Tetranor-PGEM			Eicosanoid and Resolvin Metabolism	1.0786	1.33351	1.47405	0.0128304	0.0150873	0.0150873	0.0156656	Too few samples	Too few samples	0.597773	0.448769	NO	16.6646	18.7364	YES	17.9724	18.589	0.0189034	0.0108864	17.7102	17.7005	1.25881	1.09089	18.153	18.2807	1.19986	1.06654	214434	136576	336676	2.46512	291467	1.35924	0.156169	1.11432	0.359239	0.114324	0.649519	0.00877803	0.624446	0.0128304	2	78	0.0015063	10
151	PI(36:2)	HMDB0009809		Phospholipid Metabolism	1.0769	-1.29699	-1.16363	0.0130215	0.0206376	0.0206376	0.0167704	Too few samples	Too few samples	0.968675	0.833542	NO	23.6185	24.5523	NO	23.0478	24.3356	0.0190579	0.0109754	24.0577	24.0854	1.19984	1.07129	23.7168	23.6917	1.14523	1.04911	1.74623e+07	1.22186e+07	2.49562e+07	2.04247	1.37874e+07	0.789551	0.121051	1.08753	-0.210449	0.087527	-0.61859	0.0139577	-0.623426	0.0130215	4	22	0.000177149	4
152	PI(34:2)	HMDB0009801		Phospholipid Metabolism	1.0728	-1.17334	-1.01085	0.0134683	0.036904	0.036904	0.0221167	Too few samples	Too few samples	0.560139	0.288892	NO	20.9845	22.7231	NO	20.4089	22.0102	0.0195822	0.0112773	21.7124	21.8538	1.40227	1.13631	21.1401	21.2096	1.20789	1.06906	3.43636e+06	1.77136e+06	6.6664e+06	3.76344	2.31107e+06	0.672534	0.208013	1.1551	-0.327466	0.155096	-0.557727	0.030748	-0.621085	0.0134683	4	16	0.000177149	4
153	SM(d18:1/26:1)	HMDB0013461		Sphingomyelin Metabolism	1.069	-1.27924	-1.20948	0.013906	0.0150873	0.0150873	0.0178796	Too few samples	Too few samples	0.205559	0.172359	NO	17.6821	19.273	NO	17.9663	18.6886	0.0200864	0.0115676	18.5452	18.4775	1.13871	1.05032	18.3055	18.3275	1.10103	1.03461	382525	296544	493434	1.66395	323961	0.846903	0.0861808	1.06156	-0.153097	0.0615563	-0.649519	0.00877803	-0.61885	0.013906	1	61	0.0019042	8
154	SM(d18:1/24:0)	HMDB0011697		Sphingomyelin Metabolism	1.0613	-1.46144	-1.32745	0.0148118	0.0321233	0.0321233	0.0149639	Too few samples	Too few samples	0.964705	0.893782	NO	19.5426	20.2297	NO	19.318	19.9813	0.0210475	0.0121211	19.8657	19.8861	1.12351	1.045	19.6202	19.6496	1.1249	1.04249	955399	760423	1.20037e+06	1.57855	805881	0.843501	0.0873872	1.06244	-0.156499	0.0624443	-0.572707	0.0256555	-0.614392	0.0148118	4	12	0.000177149	4
155	Malonylcarnitine	HMDB0002095		Fatty Acid Oxidation and Synthesis	1.0604	-1.56017	-1.38307	0.0149104	0.0278905	0.0278905	0.0142024	Too few samples	Too few samples	0.757288	0.862832	NO	25.9252	26.9376	NO	25.3743	26.6574	0.0210475	0.0121211	26.4386	26.4314	1.19394	1.06929	26.0396	26.0158	1.22294	1.07375	9.09533e+07	6.42585e+07	1.28738e+08	2.00344	6.8978e+07	0.758389	0.141001	1.10267	-0.241611	0.10267	-0.58766	0.0212371	-0.613919	0.0149104	5	30	9.08939e-05	5
156	Ceramide(d18:1/24:0 OH)			Ceramide Metabolism	1.0596	-1.1084	-0.999509	0.0150086	0.0278905	0.0278905	0.0270091	Too few samples	Too few samples	0.658217	0.610376	NO	21.8099	27.6473	NO	22.8527	24.6147	0.0210475	0.0121211	24.4604	24.7286	1.74575	1.23441	23.5694	23.7337	1.30537	1.0988	2.30838e+07	7.74505e+06	6.88001e+07	8.88311	1.24479e+07	0.539249	0.332845	1.25949	-0.460751	0.259494	-0.58766	0.0212371	-0.613452	0.0150086	3	27	7.02489e-06	3
157	SM(d18:1/24:1)	HMDB0012107		Sphingomyelin Metabolism	1.0589	-1.08802	-1.05242	0.0151034	0.0370731	0.0370731	0.0286671	Too few samples	Too few samples	0.860812	0.855914	NO	19.4853	21.3692	YES	20.0584	20.2578	0.0210475	0.0121211	20.4765	20.4273	1.20935	1.07449	20.1781	20.1581	1.08678	1.02986	1.45894e+06	1.00515e+06	2.11759e+06	2.10674	1.18636e+06	0.813168	0.112006	1.08073	-0.186832	0.0807302	-0.557228	0.0309299	-0.613002	0.0151034	4	18	0.000177149	4
158	1-Pyrroline-5-carboxylic acid	HMDB0001301		GABA, Glutamate, Arginine, Ornithine, Proline Metabolism	1.0588	1.71675	2.05156	0.0151106	0.0206376	0.0206376	0.0137942	Too few samples	Too few samples	0.823179	0.928276	NO	19.3814	20.1777	NO	19.4636	20.8268	0.0210475	0.0121211	19.7858	19.7796	1.14652	1.05304	20.1244	20.1452	1.19854	1.06612	903888	691401	1.18168e+06	1.7091	1.14302e+06	1.26456	0.118709	1.08576	0.264562	0.0857626	0.61859	0.0139577	0.612968	0.0151106	2	72	0.0015063	2
159	Octanoylcarnitine	HMDB0000791	25243-95-2	Fatty Acid Oxidation and Synthesis	1.0585	-1.28901	-1.11514	0.0151428	0.0150873	0.0150873	0.0184114	Too few samples	Too few samples	0.935021	0.977022	NO	21.8682	25.5047	NO	21.9951	24.2587	0.0210475	0.0121211	23.6989	23.6865	1.49961	1.1655	22.9453	23.1269	1.37454	1.11904	1.36168e+07	6.15399e+06	3.01296e+07	4.89595	8.07677e+06	0.593147	0.274135	1.20927	-0.406853	0.209269	-0.649519	0.00877803	-0.612816	0.0151428	5	5	9.08939e-05	5
160	Citrulline	HMDB0000904		Urea Cycle	1.0552	-1.74435	-1.49827	0.0155604	0.0205245	0.0205245	0.0141568	Too few samples	Too few samples	0.810923	0.774747	NO	23.627	25.1811	NO	23.5608	24.5937	0.0214929	0.0123776	24.4718	24.4041	1.15342	1.05543	24.1126	24.0772	1.21546	1.07142	2.32675e+07	1.75895e+07	3.07783e+07	1.74981	1.81394e+07	0.779601	0.126346	1.09153	-0.220399	0.0915253	-0.619143	0.0138481	-0.610864	0.0155604	1	55	0.0019042	1
161	Ceramide(d18:1/25:0)	HMDB0004957		Ceramide Metabolism	1.0531	-1.0443	-0.951179	0.0158259	0.0370731	0.0370731	0.0329767	Too few samples	Too few samples	0.78603	0.616141	NO	18.8451	23.8733	NO	19.5282	21.3213	0.0215949	0.0124364	21.2553	21.3592	1.72184	1.228	20.4366	20.4248	1.2129	1.07062	2.50317e+06	862866	7.26168e+06	8.41576	1.41919e+06	0.566959	0.312233	1.24163	-0.433041	0.241628	-0.557228	0.0309299	-0.609644	0.0158259	3	8	7.02489e-06	3
162	PS(18:0/18:1)	HMDB0010163		Phospholipid Metabolism	1.053	1.80087	2.30164	0.0158297	0.0321233	0.0321233	0.0143632	Too few samples	Too few samples	0.148012	0.00842528	YES	18.3363	20.6735	YES	19.9708	22.1274	0.0215949	0.0124364	19.725	19.5049	1.48439	1.16102	20.7512	21.0491	1.76463	1.22238	866583	399552	1.87952e+06	4.70406	1.76501e+06	2.03675	0.360991	1.28431	1.03675	0.284308	0.572707	0.0256555	0.609627	0.0158297	6	7	0.000124694	6
163	SM(d18:1/20:1 OH)			Sphingomyelin Metabolism	1.0441	-1.51589	-1.41195	0.0169954	0.0108964	0.0108964	0.0162538	Too few samples	Too few samples	0.63297	0.651098	NO	22.6467	23.6633	YES	22.7404	23.2113	0.0230428	0.0132702	23.1672	23.155	1.09127	1.03356	22.9762	22.9759	1.10351	1.03544	9.41919e+06	7.93718e+06	1.11779e+07	1.4083	8.25111e+06	0.875989	0.069226	1.04915	-0.124011	0.0491537	-0.680449	0.00524094	-0.604452	0.0169954	7	1	3.15649e-06	8
164	PI(40:5)	HMDB0009820		Phospholipid Metabolism	1.0398	-1.27714	-1.068	0.0175783	0.0150873	0.0150873	0.0204396	Too few samples	Too few samples	0.286588	0.0993074	YES	22.5649	23.2582	NO	22.0226	23.2767	0.0236878	0.0136417	22.9806	22.9116	1.19448	1.06947	22.6531	22.6496	1.15702	1.05292	8.27644e+06	5.8422e+06	1.1725e+07	2.00694	6.59595e+06	0.796955	0.122165	1.08837	-0.203045	0.0883672	-0.649519	0.00877803	-0.601966	0.0175783	4	33	0.000177149	4
165	Deoxyguanosine	HMDB0000085		Purine Metabolism	1.0377	1.33689	1.39614	0.017874	0.0107549	0.0107549	0.0192409	Too few samples	Too few samples	0.226586	0.0197631	NO	15.1812	17.5793	NO	15.1258	19.0436	0.0239403	0.0137871	16.4306	16.3803	1.47495	1.15822	17.1801	17.0847	1.42514	1.13344	88327.5	41237.7	189190	4.58779	148502	1.68126	0.278495	1.21293	0.68126	0.212929	0.681667	0.00512939	0.600729	0.017874	6	9	0.000124694	6
166	PC(P-16:0/20:4)	HMDB0011220		Plasmalogen Metabolism	1.0348	1.5932	1.81212	0.018278	0.0278905	0.0278905	0.0169244	Too few samples	Too few samples	0.746749	0.669998	YES	17.9972	18.5236	NO	18.0626	19.1276	0.024334	0.0140138	18.273	18.2604	1.14607	1.05288	18.5864	18.5951	1.18573	1.06208	316749	242472	413778	1.7065	393595	1.24261	0.114356	1.08249	0.242609	0.0824919	0.58766	0.0212371	0.599064	0.018278	2	88	0.0015063	10
167	Ceramide(d18:1/18:1)	HMDB0011774		Ceramide Metabolism	1.0338	-1.11535	-0.891915	0.0184145	0.0559775	0.0559775	0.0280651	Too few samples	Too few samples	0.105719	0.0584411	YES	17.4861	18.9128	NO	16.9017	18.9509	0.0243689	0.0140339	18.5381	18.1994	1.50047	1.16576	17.8852	17.9263	1.26321	1.08612	380649	171838	843201	4.90695	242086	0.635981	0.251321	1.1903	-0.364019	0.190297	-0.510793	0.0516835	-0.598508	0.0184145	3	10	7.02489e-06	3
168	PS(36:2)	HMDB0012390		Phospholipid Metabolism	1.0319	1.61509	1.81697	0.018695	0.0489385	0.0489385	0.0172118	Too few samples	Too few samples	0.0166455	0.000754136	YES	20.4517	22.2016	YES	21.3052	23.6607	0.0245928	0.0141629	21.3863	21.3266	1.49959	1.1655	22.3304	22.4829	1.68287	1.20205	2.74101e+06	1.23881e+06	6.0648e+06	4.89568	5.27378e+06	1.92403	0.345403	1.27051	0.92403	0.270506	0.526271	0.043878	0.597375	0.018695	6	33	0.000124694	6
169	PS(34:2)	HMDB0012358		Phospholipid Metabolism	1.027	1.50171	2.38151	0.0194073	0.0150873	0.0150873	0.0183953	Too few samples	Too few samples	0.80607	0.714189	NO	11.6782	15.6983	YES	13.9711	15.5364	0.0253788	0.0146155	13.6057	13.6883	1.58258	1.18947	14.6002	14.7537	1.70215	1.2069	12465.6	5069.41	30652.8	6.04662	24837.2	1.99245	0.369139	1.29158	0.992453	0.291582	0.649519	0.00877803	0.594556	0.0194073	6	17	0.000124694	6
171	Urea	HMDB0000294		Urea Cycle	1.025	1.34546	1.42603	0.0197113	0.0278905	0.0278905	0.0204944	Too few samples	Too few samples	0.400765	0.37243	NO	27.5165	28.9267	YES	28.1359	28.6004	0.0253823	0.0146175	28.1862	28.2216	1.12119	1.04418	28.4082	28.3682	1.11593	1.03954	3.05406e+08	2.44067e+08	3.82161e+08	1.5658	3.56219e+08	1.16638	0.0837886	1.0598	0.166378	0.0597975	0.58766	0.0212371	0.593377	0.0197113	2	76	0.0015063	10
170	8-HETE	HMDB0004679		Eicosanoid and Resolvin Metabolism	1.025	1.14333	1.10406	0.0196995	0.0372425	0.0372425	0.0271113	Too few samples	Too few samples	0.165388	0.0312313	NO	12.5068	15.4784	NO	14.0716	15.9206	0.0253823	0.0146175	14.1631	13.9926	1.56287	1.18385	14.8996	14.9961	1.3381	1.10846	18344.4	7645.63	44014.3	5.75679	30564.9	1.66617	0.285228	1.2186	0.666168	0.218602	0.556731	0.031112	0.593422	0.0196995	6	10	0.000124694	6
172	PS(18:0/20:4)	HMDB0012383		Phospholipid Metabolism	1.0247	1.44245	1.51551	0.0197545	0.0278905	0.0278905	0.0191963	Too few samples	Too few samples	0.043688	0.00180451	YES	18.9118	21.5251	NO	20.1766	22.7614	0.0253823	0.0146175	20.4741	20.2184	1.54294	1.17812	21.3766	21.469	1.60388	1.18179	1.4565e+06	622509	3.40783e+06	5.47435	2.72269e+06	1.86933	0.337629	1.26368	0.869332	0.263678	0.58766	0.0212371	0.59321	0.0197545	6	28	0.000124694	6
173	Gamma-glutamyl-Alanine	HMDB0006248		Gamma-Glutamyl and other Dipeptides	1.0218	-1.4508	-1.23266	0.0201892	0.0108255	0.0108255	0.0194762	Too few samples	Too few samples	0.0710109	0.0534735	YES	19.6962	20.3622	YES	19.6259	20.1831	0.0257908	0.0148528	20.1869	20.0292	1.18353	1.06576	19.8342	19.9045	1.20532	1.06825	1.1936e+06	857876	1.6607e+06	1.93583	934733	0.783123	0.132347	1.09608	-0.216877	0.0960755	-0.681057	0.005185	-0.591551	0.0201892	1	54	0.0019042	8
174	Vitamin D3	HMDB0000876	67-97-0	Vitamin D (Calciferol) Metabolism	1.0206	-1.53429	-1.43794	0.0203708	0.0278905	0.0278905	0.0190187	Too few samples	Too few samples	0.579524	0.706259	NO	20.1725	21.118	NO	19.6693	21.1336	0.0258732	0.0149003	20.627	20.6453	1.11267	1.04118	20.3907	20.4014	1.13887	1.04705	1.61938e+06	1.31363e+06	1.9963e+06	1.51968	1.37471e+06	0.84891	0.0882508	1.06308	-0.15109	0.0630805	-0.58766	0.0212371	-0.590866	0.0203708	4	19	0.000177149	4
175	SM(d18:1/22:2 OH)			Sphingomyelin Metabolism	1.0191	-1.20633	-1.1506	0.0206041	0.0150873	0.0150873	0.0248401	Too few samples	Too few samples	0.949642	0.949691	NO	21.2396	22.1291	YES	21.243	21.5807	0.02602	0.0149848	21.6613	21.6843	1.11296	1.04128	21.475	21.4118	1.08616	1.02965	3.31658e+06	2.68902e+06	4.0906e+06	1.52122	2.91489e+06	0.878886	0.07199	1.05117	-0.121114	0.0511656	-0.649519	0.00877803	-0.589993	0.0206041	1	77	0.0019042	1
176	Thymidine	HMDB0000273		Pyrimidine Metabolism	1.0179	-1.64781	-1.47957	0.0208003	0.0321233	0.0321233	0.0190028	Too few samples	Too few samples	0.54282	0.544672	NO	21.5112	22.4651	NO	20.8865	22.526	0.0260746	0.0150162	21.993	21.9882	1.12842	1.04672	21.7058	21.7062	1.1794	1.06007	4.17411e+06	3.29398e+06	5.2894e+06	1.60578	3.4206e+06	0.81948	0.106883	1.0769	-0.18052	0.0768992	-0.572707	0.0256555	-0.589264	0.0208003	1	72	0.0019042	1
177	Pyrophosphate	HMDB0000250		Phosphate and Pyrophosphate Metabolism	1.016	2.1298	3.50889	0.0210871	0.0150873	0.0150873	0.0198046	Too few samples	Too few samples	0.372172	0.63009	YES	17.2318	18.142	NO	16.9432	19.6498	0.0260746	0.0150162	17.5556	17.6869	1.25994	1.09126	18.2655	18.2965	1.56114	1.17055	192642	122480	302997	2.47385	315121	1.63578	0.259791	1.19731	0.635785	0.197305	0.649519	0.00877803	0.588208	0.0210871	2	63	0.0015063	2
178	PA(16:1/18:1)	HMDB0007860		Phospholipid Metabolism	1.0158	-1.54524	-1.35766	0.0211173	0.027751	0.027751	0.0196122	Too few samples	Too few samples	0.476555	0.682171	NO	18.646	20.1085	NO	17.9893	19.8738	0.0260746	0.0150162	19.3476	19.3773	1.23132	1.08182	18.8837	18.9315	1.29587	1.09597	667107	443680	1.00305e+06	2.26074	483673	0.72503	0.174219	1.12835	-0.27497	0.128353	-0.588185	0.0210932	-0.588097	0.0211173	4	8	0.000177149	4
179	Ceramide(d18:1/24:2 OH)			Ceramide Metabolism	1.0158	-1.08657	-0.920572	0.0211193	0.0491408	0.0491408	0.0314319	Too few samples	Too few samples	0.784074	0.456408	NO	16.5727	21.5018	NO	17.3677	19.1794	0.0260746	0.0150162	18.8845	19.0372	1.59686	1.19351	18.1508	18.2735	1.31053	1.10033	483937	193369	1.21113e+06	6.26334	291021	0.601362	0.290107	1.22273	-0.398638	0.222731	-0.525801	0.0441014	-0.58809	0.0211193	3	4	7.02489e-06	3
180	Thymine	HMDB0000262		Pyrimidine Metabolism	1.0135	-1.81543	-1.60288	0.0214956	0.0150873	0.0150873	0.0195908	Too few samples	Too few samples	0.216637	0.335298	NO	22.9885	24.1392	NO	22.3459	23.9721	0.0263918	0.0151989	23.5102	23.5638	1.17268	1.06206	23.093	23.159	1.28585	1.09296	1.19478e+07	8.74377e+06	1.6326e+07	1.86715	8.94746e+06	0.748877	0.154887	1.11333	-0.251123	0.113335	-0.649519	0.00877803	-0.586723	0.0214956	5	2	9.08939e-05	5
181	Linoleic acid	HMDB0000673		Fatty Acid Oxidation and Synthesis	1.0083	1.05313	1.196	0.0223334	0.0149071	0.0149071	0.0346158	Too few samples	Too few samples	0.294682	0.536328	YES	19.4645	20.5939	NO	19.7351	20.7249	0.027269	0.0157041	19.9522	20.0292	1.216	1.07672	20.2494	20.23	1.1105	1.03775	1.01443e+06	691432	1.48832e+06	2.15252	1.24644e+06	1.22871	0.119293	1.0862	0.228706	0.0862022	0.650682	0.00861803	0.583744	0.0223334	2	80	0.0015063	2
182	SM(d18:1/18:0 OH)			Sphingomyelin Metabolism	0.99755	-1.97056	-1.74248	0.0241666	0.036904	0.036904	0.0223687	Too few samples	Too few samples	0.928607	0.897538	NO	23.3642	24.1949	NO	23.0806	24.0001	0.0293126	0.016881	23.7783	23.7796	1.08484	1.03126	23.5468	23.5403	1.15896	1.05354	1.43875e+07	1.22649e+07	1.68774e+07	1.37607	1.22544e+07	0.851739	0.0873713	1.06243	-0.148261	0.0624326	-0.557727	0.030748	-0.57751	0.0241666	1	60	0.0019042	8
183	Dimethylglycine	HMDB0000092		1-Carbon, Folate Metabolism	0.99695	1.5411	1.65083	0.0242724	0.0370731	0.0370731	0.022404	Too few samples	Too few samples	0.432825	0.399459	NO	26.9902	27.6576	NO	27.2118	27.8881	0.0293126	0.016881	27.3534	27.3239	1.07487	1.02767	27.5139	27.5499	1.09806	1.03363	1.71473e+08	1.48845e+08	1.97541e+08	1.32716	1.91656e+08	1.1177	0.0618628	1.04381	0.1177	0.0438127	0.557228	0.0309299	0.577161	0.0242724	2	68	0.0015063	2
184	Pyridoxal	HMDB0001545		Vitamin B6 (Pyridoxine) Metabolism	0.99311	-1.55745	-1.32204	0.0249548	0.0206376	0.0206376	0.0229492	Too few samples	Too few samples	0.906676	0.773634	NO	18.4602	19.7403	YES	18.1168	19.2702	0.0298382	0.0171837	19.0685	19.1002	1.15443	1.05578	18.7458	18.6935	1.21006	1.06974	549769	414894	728489	1.75584	439586	0.799583	0.124864	1.09041	-0.200417	0.090405	-0.61859	0.0139577	-0.57494	0.0249548	5	8	9.08939e-05	5
185	14,15-DHET	HMDB0002265		Eicosanoid and Resolvin Metabolism	0.99298	0.973151	1.12789	0.0249777	0.0372425	0.0372425	0.0438222	Too few samples	Too few samples	0.25183	0.393693	YES	16.3571	18.2184	NO	17.1121	18.0483	0.0298382	0.0171837	17.0165	17.2877	1.4254	1.14336	17.5141	17.5802	1.15543	1.05241	132578	66184.7	265576	4.01265	187187	1.4119	0.20685	1.15417	0.411898	0.154165	0.556731	0.031112	0.574866	0.0249777	2	73	0.0015063	2
186	Ceramide(d18:1/20:1 OH)			Ceramide Metabolism	0.97711	-1.08611	-1.00088	0.0279589	0.027751	0.027751	0.0354817	Too few samples	Too few samples	0.68612	0.784402	YES	16.7886	18.2368	NO	15.5537	17.7788	0.0330423	0.0190289	17.4055	17.5127	1.47533	1.15834	16.7961	16.6662	1.30916	1.09992	173610	81012.1	372048	4.5925	113800	0.65549	0.252679	1.19142	-0.34451	0.191417	-0.588185	0.0210932	-0.565677	0.0279589	3	2	7.02489e-06	3
187	11,12-Epoxyeicosatrienoic acid	HMDB0004673		Eicosanoid and Resolvin Metabolism	0.97521	0.993986	1.0016	0.0283328	0.0491408	0.0491408	0.0429668	Too few samples	Too few samples	0.560736	0.257768	NO	12.4436	17.1027	NO	14.6981	16.3822	0.0333062	0.0191808	14.6786	14.7731	1.71976	1.22744	15.4561	15.5401	1.32478	1.10455	26224.3	9061.2	75896.6	8.37599	44952.8	1.71416	0.328613	1.25581	0.714164	0.255805	0.525801	0.0441014	0.564577	0.0283328	6	16	0.000124694	6
188	Zymosterol	HMDB0006271		Cholesterol, Cortisol, Non-Gonadal Steroid Metabolism	0.97205	-1.21233	-1.15943	0.0289629	0.0491408	0.0491408	0.0307512	Too few samples	Too few samples	0.0604022	0.0642166	NO	19.0055	19.7828	NO	18.6302	19.6251	0.0338208	0.0194772	19.3411	19.3941	1.11116	1.04064	19.1568	19.1277	1.10105	1.03462	664145	540186	816549	1.51161	584478	0.880046	0.0755936	1.05379	-0.119954	0.0537945	-0.525801	0.0441014	-0.562749	0.0289629	1	73	0.0019042	4
189	3-Hydroxydodecanoylcarnitine	HMDB0061638		Fatty Acid Oxidation and Synthesis	0.97149	-0.952417	-1.03057	0.0290767	0.0640775	0.0640775	0.0479791	Too few samples	Too few samples	0.078213	0.220092	YES	20.001	21.5582	NO	19.3051	20.8707	0.0338208	0.0194772	20.5566	20.7796	1.46586	1.15552	20.0312	20.0879	1.18062	1.06046	1.54229e+06	728829	3.26367e+06	4.47796	1.07146e+06	0.694722	0.225082	1.16884	-0.305278	0.168844	-0.494872	0.0607294	-0.562422	0.0290767	5	1	9.08939e-05	5
190	L-Kynurenine	HMDB0000684		Tryptophan, Kynurenine, Serotonin, Melatonin Metabolism	0.96907	-1.38333	-1.2607	0.029568	0.0491408	0.0491408	0.0280963	Too few samples	Too few samples	0.359528	0.519899	NO	22.4233	23.7377	YES	22.3063	23.1997	0.0341605	0.0196728	23.0265	23.0805	1.19326	1.06906	22.6739	22.753	1.22928	1.07571	8.5441e+06	6.04313e+06	1.20801e+07	1.99898	6.69135e+06	0.783155	0.142721	1.10399	-0.216845	0.103986	-0.525801	0.0441014	-0.561021	0.029568	1	63	0.0019042	1
191	Deoxyadenosine	HMDB0000101		Purine Metabolism	0.96853	0.928383	0.910292	0.0296779	0.0825793	0.0825793	0.0514154	Too few samples	Too few samples	0.572966	0.35726	NO	13.9352	20.8656	NO	17.4802	19.0495	0.0341605	0.0196728	17.4426	17.4004	1.76916	1.24064	18.2067	18.2649	1.2429	1.07991	178135	58227.2	544970	9.35938	302533	1.69833	0.33027	1.25725	0.698332	0.257249	0.463942	0.0815063	0.56071	0.0296779	6	8	0.000124694	6
192	Deoxyguanosine diphosphate	HMDB0000960		Purine Metabolism	0.96477	1.49604	1.64173	0.030455	0.027751	0.027751	0.0280863	Too few samples	Too few samples	0.346667	0.282827	NO	14.8626	16.1287	NO	15.1176	16.5544	0.0348733	0.0200834	15.5123	15.4956	1.1268	1.04616	15.77	15.836	1.17243	1.05785	46737.2	36986.3	59058.9	1.59678	55876.6	1.19555	0.104027	1.07477	0.195547	0.0747694	0.588185	0.0210932	0.558536	0.030455	2	77	0.0015063	2
193	PI(36:4)	HMDB0009899		Phospholipid Metabolism	0.95967	-1.21844	-1.12928	0.0315357	0.0426581	0.0426581	0.0325875	Too few samples	Too few samples	0.214089	0.180447	NO	26.5874	27.3205	NO	26.4483	27.1797	0.0359247	0.0206888	26.9858	26.9539	1.10007	1.0367	26.8181	26.814	1.09558	1.0328	1.32902e+08	1.10243e+08	1.60218e+08	1.45332	1.18322e+08	0.890296	0.0698029	1.04957	-0.109704	0.0495733	-0.54175	0.036982	-0.555581	0.0315357	4	20	0.000177149	4
194	PE(36:3)	HMDB0009060		Phospholipid Metabolism	0.95865	-1.35356	-1.01107	0.0317548	0.0372425	0.0372425	0.0302963	Too few samples	Too few samples	0.54656	0.136699	YES	20.0385	21.3895	NO	19.1119	21.6895	0.0359888	0.0207258	20.8148	20.714	1.28987	1.10099	20.3178	20.4007	1.34237	1.10971	1.84456e+06	1.12001e+06	3.03781e+06	2.71229	1.30696e+06	0.708551	0.204499	1.15229	-0.291449	0.152286	-0.556731	0.031112	-0.554992	0.0317548	9	20	-3.0303e-05	9
195	Pyroglutamic acid	HMDB0000267		GABA, Glutamate, Arginine, Ornithine, Proline Metabolism	0.9565	1.16067	1.41838	0.0322205	0.0206376	0.0206376	0.0349253	Too few samples	Too few samples	0.627277	0.0639957	YES	15.0662	16.9234	NO	14.2058	19.7427	0.0363302	0.0209224	16.1568	15.9948	1.76594	1.23979	17.109	16.9742	1.64576	1.19261	73059.6	23966.4	222717	9.29287	141363	1.9349	0.400919	1.32035	0.934902	0.320349	0.61859	0.0139577	0.553748	0.0322205	6	12	0.000124694	6
196	Ceramide(d18:1/18:0 OH)			Ceramide Metabolism	0.9509	-1.0471	-0.903525	0.0334604	0.06384	0.06384	0.0415258	Too few samples	Too few samples	0.088186	0.0682264	NO	15.7225	18.2759	YES	16.4988	16.9823	0.0375368	0.0216172	17.3149	16.9992	1.53127	1.17474	16.6712	16.7406	1.34655	1.11093	163040	70728.6	375832	5.31372	104359	0.64008	0.277522	1.21211	-0.35992	0.212111	-0.495314	0.0604635	-0.550502	0.0334604	3	7	7.02489e-06	3
197	Glycerophosphocholine	HMDB0000086		Phospholipid Metabolism	0.94566	1.00604	0.827195	0.0346496	0.0239018	0.0239018	0.0453554	Too few samples	Too few samples	0.00376024	0.0005296	YES	25.8953	26.9031	NO	25.9027	27.9715	0.0386746	0.0222725	26.5618	26.3992	1.36109	1.12358	27.0092	26.9371	1.21647	1.07174	9.90581e+07	5.41342e+07	1.81263e+08	3.3484	1.35078e+08	1.36363	0.195574	1.14518	0.363625	0.145179	0.603664	0.0171785	0.547473	0.0346496	6	15	0.000124694	6
198	Inosine monophosphate	HMDB0000175		Purine Metabolism	0.94182	0.909251	0.493076	0.035537	0.0278905	0.0278905	0.0564606	Too few samples	Too few samples	0.0294012	0.000342622	YES	11.8937	15.6111	YES	14.2013	15.5367	0.0394658	0.0227281	13.9931	13.7524	1.97227	1.29267	14.884	14.869	1.33925	1.1088	16305.4	4307.25	61725.5	14.3306	30236.4	1.85437	0.399198	1.31877	0.854375	0.318775	0.58766	0.0212371	0.545262	0.035537	6	6	0.000124694	6
199	Oleoylcarnitine	HMDB0005065	38677-66-6	Fatty Acid Oxidation and Synthesis	0.9364	-0.881995	-0.910562	0.0368311	0.0278905	0.0278905	0.0611258	Too few samples	Too few samples	0.767786	0.944733	NO	18.3019	20.5321	NO	18.3217	19.4923	0.0406984	0.023438	19.3391	19.417	1.41849	1.14126	18.8943	18.907	1.13959	1.04728	663230	334262	1.31596e+06	3.93689	487254	0.734668	0.201942	1.15025	-0.265332	0.150246	-0.58766	0.0212371	-0.542112	0.0368311	5	6	9.08939e-05	5
200	PC(P-18:0/24:0)	HMDB0008785		Plasmalogen Metabolism	0.93034	-1.34455	-1.06305	0.0383131	0.0204116	0.0204116	0.0360672	Too few samples	Too few samples	0.00845191	0.00310543	YES	16.5499	17.3132	NO	16.028	17.3834	0.0421254	0.0242598	16.9886	16.9316	1.16345	1.05889	16.695	16.7057	1.20389	1.0678	130045	96655.9	174967	1.8102	106094	0.815831	0.125588	1.09095	-0.184169	0.0909521	-0.619697	0.0137388	-0.538604	0.0383131	4	15	0.000177149	4
201	Ceramide(d18:1/18:1 OH)			Ceramide Metabolism	0.91676	-0.973409	-0.825765	0.0417982	0.0640775	0.0640775	0.0525789	Too few samples	Too few samples	0.770894	0.265743	NO	15.8019	18.9143	NO	15.842	18.2381	0.0457297	0.0263355	17.4927	17.3581	1.43038	1.14487	16.99	17.0401	1.26509	1.08669	184425	91439.6	371966	4.06789	130167	0.705801	0.229086	1.17209	-0.294199	0.172092	-0.494872	0.0607294	-0.530737	0.0417982	3	22	7.02489e-06	3
202	Arachidonic Acid	HMDB0001043		Eicosanoid and Resolvin Metabolism	0.91222	-1.18112	-1.07012	0.0430114	0.0318158	0.0318158	0.0428397	Too few samples	Too few samples	0.637335	0.585043	NO	23.0231	24.3068	NO	22.9699	23.8364	0.0468252	0.0269664	23.6665	23.6649	1.1507	1.05449	23.4273	23.4031	1.156	1.05259	1.33148e+07	1.01122e+07	1.75316e+07	1.73371	1.12805e+07	0.847218	0.106426	1.07656	-0.152782	0.076558	-0.573734	0.0253313	-0.528112	0.0430114	1	74	0.0019042	8
203	BMP(18:1/20:4)			Phospholipid Metabolism	0.89987	-2.23542	-1.59853	0.0464563	0.0491408	0.0491408	0.0444584	Too few samples	Too few samples	0.781021	0.755008	NO	13.7842	15.6141	YES	12.8947	15.3034	0.0503277	0.0289834	14.6065	14.6991	1.19996	1.07133	14.0186	14.099	1.58008	1.17556	24945.7	17451.3	35658.6	2.04333	16596.7	0.665314	0.253634	1.19221	-0.334686	0.192207	-0.525801	0.0441014	-0.520948	0.0464563	4	17	0.000177149	4
204	PI(38:3)	HMDB0009813		Phospholipid Metabolism	0.89572	-1.05957	-0.954332	0.0476487	0.0825793	0.0825793	0.0509339	Too few samples	Too few samples	0.224226	0.112768	YES	26.2247	26.9203	NO	25.9599	26.9454	0.0513241	0.0295573	26.6249	26.5725	1.11754	1.0429	26.455	26.4526	1.10248	1.0351	1.03487e+08	8.32322e+07	1.28671e+08	1.54593	9.19916e+07	0.888919	0.0784126	1.05586	-0.111081	0.0558556	-0.463942	0.0815063	-0.51856	0.0476487	4	36	0.000177149	4
205	Tiglylglycine	HMDB0000959		Branch Chain Amino Acid Metabolism	0.89507	1.08618	1.30055	0.0478406	0.0489385	0.0489385	0.0498793	Too few samples	Too few samples	0.454818	0.499086	NO	16.6256	19.1437	NO	16.9559	19.1927	0.0513241	0.0295573	17.6842	17.8846	1.31434	1.10884	18.1126	18.0743	1.28794	1.09359	210615	123260	359881	2.9197	283419	1.34567	0.197164	1.14644	0.345671	0.146443	0.526271	0.043878	0.51818	0.0478406	2	71	0.0015063	2
206	2-Octenoylcarnitine	HMDB0013324		Fatty Acid Oxidation and Synthesis	0.8874	-1.05702	-0.929544	0.0501239	0.0372425	0.0372425	0.0529607	Too few samples	Too few samples	0.642075	0.464462	YES	23.8811	24.6546	NO	22.8442	24.6845	0.0535139	0.0308184	24.2083	24.2679	1.32757	1.11304	23.7762	23.7644	1.28941	1.09403	1.93837e+07	1.11236e+07	3.37776e+07	3.03657	1.43669e+07	0.741185	0.201697	1.15005	-0.258815	0.15005	-0.556731	0.031112	-0.51374	0.0501239	5	25	9.08939e-05	5
207	SM(d18:1/18:2)			Sphingomyelin Metabolism	0.88365	-1.13584	-1.06738	0.0512672	0.0725931	0.0725931	0.0509053	Too few samples	Too few samples	0.933003	0.937131	NO	19.8071	20.6767	NO	19.684	20.5567	0.0544714	0.0313698	20.2494	20.2419	1.12919	1.04699	20.0503	20.1204	1.13485	1.04574	1.24643e+06	982299	1.58159e+06	1.61009	1.08576e+06	0.871092	0.0924821	1.0662	-0.128908	0.066203	-0.479836	0.0702813	-0.511573	0.0512672	8	15	-6.35881e-06	8
208	3-Hydroxyhexanoylcarnitine	HMDB0013131		Fatty Acid Oxidation and Synthesis	0.88249	-1.05873	-1.01174	0.0516263	0.0370731	0.0370731	0.0540494	Too few samples	Too few samples	0.248862	0.605107	NO	18.8159	22.9444	NO	18.1239	22.1986	0.0545905	0.0314384	20.7918	20.8802	1.68288	1.21742	19.9968	20.1613	1.60919	1.18317	1.81535e+06	654480	5.0353e+06	7.69359	1.04624e+06	0.57633	0.373416	1.29542	-0.42367	0.295416	-0.557228	0.0309299	-0.5109	0.0516263	5	4	9.08939e-05	5
209	11-HETE	HMDB0003876		Eicosanoid and Resolvin Metabolism	0.88167	0.803858	0.512439	0.0518803	0.0372425	0.0372425	0.0813371	Too few samples	Too few samples	0.365821	0.00790124	NO	13.4918	17.1337	NO	14.9833	17.0139	0.0545978	0.0314426	15.377	15.3127	1.74923	1.23534	16.0254	15.9986	1.21473	1.0712	42552.4	14221.4	127323	8.95287	66702.1	1.56753	0.32065	1.24889	0.567527	0.248893	0.556731	0.031112	0.510426	0.0518803	6	11	0.000124694	6
210	Methylguanidine	HMDB0001522		SAM, SAH, Methionine, Cysteine, Glutathione Metabolism	0.87628	0.879014	0.641255	0.0535745	0.0278905	0.0278905	0.0698678	Too few samples	Too few samples	0.0485444	0.00144415	YES	20.7556	22.0783	NO	21.2509	23.1886	0.0561135	0.0323155	21.6314	21.417	1.56443	1.18429	22.1989	22.2198	1.29415	1.09545	3.2486e+06	1.35132e+06	7.80967e+06	5.77928	4.81434e+06	1.48198	0.277215	1.21185	0.481976	0.211853	0.58766	0.0212371	0.507305	0.0535745	6	4	0.000124694	6
211	Acetylcholine	HMDB0000895		Bioamines and Neurotransmitter Metabolism	0.86822	-1.51264	-1.32041	0.056184	0.027751	0.027751	0.0516183	Too few samples	Too few samples	0.241512	0.196297	NO	18.1997	19.1258	YES	18.0647	18.7306	0.0585691	0.0337297	18.674	18.6628	1.09854	1.03616	18.4689	18.3977	1.16874	1.05668	418256	347892	502851	1.44542	362830	0.867484	0.0946129	1.06778	-0.132516	0.0677788	-0.588185	0.0210932	-0.502637	0.056184	1	52	0.0019042	1
212	3-Hydroxyhexadecanoylcarnitine	HMDB0013336		Fatty Acid Oxidation and Synthesis	0.86701	-0.961945	-0.949159	0.0565836	0.0559775	0.0559775	0.0635527	Too few samples	Too few samples	0.444263	0.651894	NO	20.5907	23.8639	NO	20.4929	23.0013	0.0587088	0.0338101	22.1628	22.2273	1.46581	1.1555	21.6321	21.7471	1.34747	1.1112	4.69521e+06	2.21892e+06	9.93498e+06	4.47739	3.2501e+06	0.692217	0.258111	1.19591	-0.307783	0.195912	-0.510793	0.0516835	-0.501937	0.0565836	5	15	9.08939e-05	5
213	1-Methyladenine	HMDB0011599		Purine Metabolism	0.85808	1.21464	1.81306	0.0595972	0.0640775	0.0640775	0.056361	Too few samples	Too few samples	0.70844	0.767445	NO	15.7069	19.4095	YES	17.3384	19.4932	0.0615466	0.0354444	17.442	17.5582	1.47614	1.15858	18.1244	18.4158	1.62252	1.18663	178056	82997.7	381985	4.60235	285749	1.60483	0.325631	1.25321	0.60483	0.253212	0.494872	0.0607294	0.496765	0.0595972	2	66	0.0015063	6
214	3-Hydroxyhexadecenoylcarnitine	HMDB0013333		Fatty Acid Oxidation and Synthesis	0.85677	-0.887163	-0.910423	0.0600464	0.0491408	0.0491408	0.0728713	Too few samples	Too few samples	0.567787	0.895567	NO	20.1104	24.1872	NO	20.0792	22.5185	0.0617221	0.0355454	21.8239	22.1488	1.62738	1.20209	21.2007	21.2988	1.37583	1.11941	3.71242e+06	1.42935e+06	9.64217e+06	6.74584	2.41008e+06	0.649195	0.311441	1.24095	-0.350805	0.240947	-0.525801	0.0441014	-0.496011	0.0600464	5	26	9.08939e-05	5
215	3-Hydroxylinoleylcarnitine			Fatty Acid Oxidation and Synthesis	0.84012	-2.03	-1.86571	0.0660044	0.164915	0.164915	0.0622977	Too few samples	Too few samples	0.459157	0.497268	NO	19.1478	19.5251	YES	18.899	19.3623	0.0675323	0.0388915	19.3313	19.3365	1.04297	1.01603	19.2081	19.1307	1.11077	1.03784	659644	607433	716343	1.1793	605647	0.918142	0.0582908	1.04123	-0.0818585	0.0412315	-0.371154	0.173193	-0.486373	0.0660044	3	18	7.02489e-06	3
216	Dodecenoylcarnitine	HMDB0013326		Fatty Acid Oxidation and Synthesis	0.83722	-0.864702	-0.919126	0.0670844	0.105193	0.105193	0.0800394	Too few samples	Too few samples	0.303433	0.753377	NO	19.1365	23.0407	NO	18.1679	21.6863	0.068321	0.0393457	20.7025	21.0886	1.92497	1.28086	19.8855	19.9271	1.54523	1.16632	1.70638e+06	472720	6.15955e+06	13.03	968576	0.567619	0.420478	1.33837	-0.432381	0.338371	-0.433013	0.106908	-0.484694	0.0670844	5	11	9.08939e-05	5
217	Ureidopropionic acid	HMDB0000026		Pyrimidine Metabolism	0.83317	0.734074	0.577005	0.0686145	0.132464	0.132464	0.104055	Too few samples	Too few samples	0.557648	0.168395	NO	19.0756	23.9862	NO	21.6294	22.5797	0.0695587	0.0400585	21.6228	21.5309	1.61764	1.19936	22.1322	22.1046	1.15588	1.05255	3.22935e+06	1.25807e+06	8.28942e+06	6.58897	4.59674e+06	1.42343	0.272477	1.20788	0.423426	0.20788	0.402083	0.137354	0.482348	0.0686145	6	21	0.000124694	6
218	SM(d18:1/23:0) or SM(d18:1/22:1 OH)	HMDB0012105		Sphingomyelin Metabolism	0.82878	-1.00361	-0.938929	0.0703011	0.203017	0.203017	0.0715378	Too few samples	Too few samples	0.134538	0.131834	NO	21.5544	22.3729	NO	21.5816	22.2706	0.0709431	0.0408558	22.0237	21.9637	1.12248	1.04464	21.8564	21.9261	1.11848	1.04038	4.26389e+06	3.39982e+06	5.34758e+06	1.5729	3.79705e+06	0.890513	0.0850358	1.06071	-0.109487	0.0607141	-0.340224	0.21468	-0.479806	0.0703011	4	32	0.000177149	4
219	D-Glyceraldehyde 3-phosphate	HMDB0001112		Glycolysis and Gluconeogenesis Metabolism	0.82625	1.09244	1.25102	0.0712861	0.0825793	0.0825793	0.069062	Too few samples	Too few samples	0.780256	0.720316	NO	15.5723	17.3429	YES	16.4678	17.1295	0.0716101	0.0412399	16.5081	16.4576	1.20771	1.07394	16.8056	16.7986	1.23886	1.07867	93206.6	64387.2	134925	2.09553	114548	1.22896	0.15009	1.10964	0.228965	0.109639	0.463942	0.0815063	0.478342	0.0712861	2	84	0.0015063	10
220	CL(18:2/18:2/18:2/16:1)	HMDB0010245		Cardiolipin Metabolism	0.82346	1.01575	1.04237	0.0723839	0.0640775	0.0640775	0.0726767	Too few samples	Too few samples	0.224557	0.182193	NO	19.604	20.3444	NO	19.8132	20.5385	0.0723839	0.0416855	20.0243	19.9742	1.11148	1.04076	20.1791	20.1758	1.11229	1.03834	1.06636e+06	866837	1.3118e+06	1.51332	1.18721e+06	1.11333	0.0791688	1.05641	0.113329	0.0564092	0.494872	0.0607294	0.476726	0.0723839	2	75	0.0015063	10
221	SM(d18:1/18:1)	HMDB0012101		Sphingomyelin Metabolism	0.8216	-1.22636	-1.15297	0.0731243	0.164915	0.164915	0.0683028	Too few samples	Too few samples	0.0668579	0.0917178	YES	21.5918	22.2204	YES	21.3181	21.9899	0.0727949	0.0419222	21.8435	21.9061	1.12306	1.04484	21.6382	21.654	1.1728	1.05797	3.76314e+06	2.9975e+06	4.72433e+06	1.57609	3.2639e+06	0.867336	0.103028	1.07403	-0.132664	0.0740251	-0.371154	0.173193	-0.475647	0.0731243	7	10	3.15649e-06	7
222	SM(d18:1/22:0)	HMDB0012103		Sphingomyelin Metabolism	0.82009	-2.26613	-1.95865	0.0737276	0.0723375	0.0723375	0.0703374	Too few samples	Too few samples	0.0609111	0.0518699	YES	20.4299	20.5838	NO	19.9255	20.782	0.0730663	0.0420785	20.5422	20.5069	1.0517	1.01923	20.3774	20.3538	1.15886	1.05351	1.52689e+06	1.38325e+06	1.68545e+06	1.21847	1.36206e+06	0.892052	0.0800673	1.05707	-0.107948	0.0570674	-0.480265	0.0699941	-0.474774	0.0737276	1	76	0.0019042	1
223	Lanosterin	HMDB0001251		Cholesterol, Cortisol, Non-Gonadal Steroid Metabolism	0.81563	1.10658	1.29699	0.0755311	0.0930451	0.0930451	0.0723829	Too few samples	Too few samples	0.385504	0.0782059	NO	15.8587	18.3315	NO	16.6277	19.4121	0.0745195	0.0429154	17.2425	17.0951	1.5028	1.16644	17.8928	18.0199	1.62449	1.18713	155064	69788.4	344537	4.93689	243369	1.56948	0.332538	1.25923	0.569481	0.259226	0.448878	0.0932724	0.472192	0.0755311	6	32	0.000124694	6
224	SM(d18:1/22:0 OH)			Sphingomyelin Metabolism	0.81081	-1.00635	-0.972504	0.0775166	0.06384	0.06384	0.0773317	Too few samples	Too few samples	0.480782	0.596041	NO	19.9589	20.9564	NO	19.7147	20.589	0.0758664	0.0436911	20.3595	20.4576	1.14582	1.05279	20.1618	20.1519	1.14999	1.05065	1.34527e+06	1.03025e+06	1.75661e+06	1.70503	1.17306e+06	0.871986	0.102909	1.07394	-0.128014	0.0739371	-0.495314	0.0604635	-0.469401	0.0775166	8	16	-6.35881e-06	8
225	3-Hydroxy-cis-5-tetradecenoylcarnitine	HMDB0013330		Fatty Acid Oxidation and Synthesis	0.80988	-0.954195	-0.784658	0.0779019	0.0640775	0.0640775	0.0803121	Too few samples	Too few samples	0.741914	0.504468	NO	16.712	23.7249	NO	16.6448	21.1019	0.0758664	0.0436911	20.0872	20.2184	1.95938	1.28947	19.1612	18.8734	1.87012	1.24773	1.11389e+06	298050	4.16288e+06	13.9671	586277	0.526334	0.486293	1.40084	-0.473666	0.400841	-0.494872	0.0607294	-0.468865	0.0779019	5	16	9.08939e-05	5
226	MHC(18:1/24:1)	HMDB0004975		Glycosphingolipid Metabolism	0.80983	-0.87324	-0.801364	0.0779261	0.0640775	0.0640775	0.0866001	Too few samples	Too few samples	0.84796	0.659203	YES	14.3825	16.0976	NO	13.4766	16.004	0.0758664	0.0436911	15.1818	15.24	1.45163	1.15127	14.7123	14.7403	1.33029	1.10617	37168.8	17903.5	77164.6	4.31003	26843.4	0.722204	0.249983	1.18919	-0.277796	0.189193	-0.494872	0.0607294	-0.468831	0.0779261	4	40	0.000177149	4
227	Homoarginine	HMDB0000670		Polyamine Metabolism	0.80709	1.38796	1.5886	0.0790718	0.0491408	0.0491408	0.0729705	Too few samples	Too few samples	0.58103	0.390965	NO	20.1592	21.4318	YES	20.5311	21.8256	0.0766441	0.0441389	20.8403	20.7955	1.15305	1.0553	21.1255	21.1783	1.27025	1.08825	1.87744e+06	1.42019e+06	2.48193e+06	1.74761	2.28776e+06	1.21855	0.144629	1.10545	0.218548	0.105446	0.525801	0.0441014	0.46725	0.0790718	2	79	0.0015063	2
228	S-Adenosylhomocysteine	HMDB0000939		SAM, SAH, Methionine, Cysteine, Glutathione Metabolism	0.80588	0.762516	0.628115	0.0795838	0.105193	0.105193	0.1031	Too few samples	Too few samples	0.277271	0.0617352	NO	13.945	21.5883	NO	16.6315	19.5262	0.0768036	0.0442308	17.4582	17.7667	1.81834	1.25357	18.116	18.0789	1.35439	1.11321	180070	55779.9	581310	10.4215	284086	1.57764	0.360895	1.28422	0.577638	0.284222	0.433013	0.106908	0.466548	0.0795838	6	30	0.000124694	6
229	Eicosapentaenoic acid	HMDB0001999		Eicosanoid and Resolvin Metabolism	0.80043	-1.24956	-1.13928	0.0819165	0.0491408	0.0491408	0.0761128	Too few samples	Too few samples	0.144086	0.16398	NO	20.6813	21.3226	NO	19.8832	21.4854	0.078711	0.0453293	20.9186	21.002	1.11951	1.04359	20.7151	20.6843	1.18174	1.06082	1.98217e+06	1.58872e+06	2.47305e+06	1.55663	1.72139e+06	0.868437	0.105092	1.07556	-0.131563	0.0755628	-0.525801	0.0441014	-0.463392	0.0819165	8	10	-6.35881e-06	8
230	Ceramide(d18:1/20:0 OH)			Ceramide Metabolism	0.79411	-0.775415	-0.759466	0.0846802	0.164915	0.164915	0.10379	Too few samples	Too few samples	0.934718	0.76518	NO	16.2506	19.2827	NO	16.2824	18.6223	0.0810144	0.0466558	17.8673	17.7667	1.47024	1.15682	17.4361	17.4524	1.25176	1.08263	239106	112334	508946	4.53065	177336	0.74166	0.23935	1.18046	-0.25834	0.180461	-0.371154	0.173193	-0.459734	0.0846802	4	21	0.000177149	4
231	SM(d18:1/24:2 OH)			Sphingomyelin Metabolism	0.79178	-0.910322	-0.811544	0.0857149	0.104882	0.104882	0.0893595	Too few samples	Too few samples	0.199887	0.138227	YES	20.6951	21.4951	YES	20.4635	21.4209	0.0816508	0.0470223	21.2394	21.0951	1.18352	1.06576	21.0182	20.9422	1.16312	1.05488	2.47578e+06	1.77945e+06	3.44458e+06	1.93575	2.12372e+06	0.857801	0.119926	1.08668	-0.142199	0.0866793	-0.4334	0.106559	-0.458387	0.0857149	4	24	0.000177149	4
232	SM(d18:1/16:2)			Sphingomyelin Metabolism	0.78986	-0.748141	-0.762957	0.0865772	0.0825793	0.0825793	0.109825	Too few samples	Too few samples	0.697365	0.788293	NO	18.5098	20.1236	YES	18.9488	19.3772	0.0821183	0.0472915	19.3093	19.3167	1.18973	1.06787	19.1218	19.163	1.09483	1.03255	649664	462181	913199	1.97585	570484	0.878122	0.1054	1.07579	-0.121878	0.0757926	-0.463942	0.0815063	-0.457273	0.0865772	8	1	-6.35881e-06	8
233	MHC(18:2/16:0)			Glycosphingolipid Metabolism	0.77975	-1.93296	-1.38256	0.0912475	0.0487364	0.0487364	0.0857584	Too few samples	Too few samples	0.242587	0.199323	NO	13.1177	15.1052	YES	12.9743	14.7128	0.0861782	0.0496296	14.187	14.1115	1.19815	1.07072	13.6828	13.8435	1.60952	1.18325	18651	13086.4	26581.8	2.03126	13150.5	0.705084	0.26201	1.19915	-0.294916	0.199148	-0.526743	0.0436549	-0.451371	0.0912475	1	68	0.0019042	4
234	PS(32:0)	HMDB0000614		Phospholipid Metabolism	0.77712	0.830141	0.959686	0.0924408	0.0640775	0.0640775	0.101579	Too few samples	Too few samples	0.759313	0.20114	YES	12.8618	15.5351	NO	12.8587	16.4473	0.0869336	0.0500646	14.1411	14.1984	1.83947	1.25905	14.871	14.653	1.59776	1.18019	18067	5471.26	59660.1	10.9043	29965.3	1.65856	0.409367	1.3281	0.658565	0.328103	0.494872	0.0607294	0.449897	0.0924408	6	31	0.000124694	6
235	p-Hydroxyphenylacetic acid	HMDB0000669		Microbiome Metabolism	0.77562	1.42176	1.91065	0.0931475	0.0825793	0.0825793	0.086132	Too few samples	Too few samples	0.708873	0.89939	NO	19.7088	20.7044	NO	19.708	21.615	0.0872271	0.0502336	20.1898	20.2066	1.18705	1.06696	20.5415	20.6615	1.37261	1.11848	1.19602e+06	854638	1.67378e+06	1.95846	1.52621e+06	1.27607	0.186653	1.13812	0.276073	0.13812	0.463942	0.0815063	0.449031	0.0931475	6	27	0.000124694	6
236	Ceramide(d18:1/20:0)	HMDB0004951		Ceramide Metabolism	0.77132	-0.71324	-0.744176	0.0952018	0.0640775	0.0640775	0.121928	Too few samples	Too few samples	0.868834	0.68421	NO	17.889	21.8803	YES	18.3569	19.7188	0.0887747	0.0511249	19.6574	19.8846	1.68801	1.21882	19.1186	19.0378	1.28697	1.0933	826910	296348	2.30736e+06	7.78598	569226	0.688377	0.313149	1.24242	-0.311623	0.242417	-0.494872	0.0607294	-0.446539	0.0952018	3	5	7.02489e-06	3
237	Ceramide(d18:1/23:0) or Ceramide(d18:1/22:1 OH)	HMDB0000950		Ceramide Metabolism	0.76853	-0.723426	-0.733052	0.0965495	0.164915	0.164915	0.120521	Too few samples	Too few samples	0.660489	0.467396	NO	19.2776	23.7265	NO	19.7272	21.4755	0.0896531	0.0516308	21.2205	21.502	1.68932	1.21918	20.6733	20.6014	1.31564	1.10185	2.44354e+06	874382	6.82867e+06	7.80971	1.67219e+06	0.684331	0.318313	1.24687	-0.315669	0.246872	-0.371154	0.173193	-0.444924	0.0965495	3	19	7.02489e-06	3
238	SM(d18:1/18:1 OH)			Sphingomyelin Metabolism	0.76194	-0.949958	-0.892974	0.0997851	0.164915	0.164915	0.0985572	Too few samples	Too few samples	0.766398	0.816729	NO	22.8483	23.6093	NO	22.3444	23.6766	0.0922699	0.0531377	23.2117	23.2288	1.15334	1.0554	23.0162	23.0105	1.16415	1.05521	9.71459e+06	7.34497e+06	1.28487e+07	1.74932	8.48338e+06	0.873261	0.109825	1.0791	-0.126739	0.0790972	-0.371154	0.173193	-0.441111	0.0997851	3	9	7.02489e-06	3
239	SM(d18:1/20:2 OH)			Sphingomyelin Metabolism	0.74792	-1.08775	-1.01244	0.106923	0.117555	0.117555	0.100767	Too few samples	Too few samples	0.198358	0.19149	NO	22.1723	23.1094	NO	22.1417	22.9221	0.0984582	0.0567016	22.6426	22.6409	1.07972	1.02942	22.5222	22.5319	1.11083	1.03786	6.54771e+06	5.63375e+06	7.60994e+06	1.35078	6.02357e+06	0.919951	0.0679964	1.04826	-0.0800489	0.0482599	-0.418296	0.120742	-0.432996	0.106923	8	8	-6.35881e-06	8
240	Ceramide(d18:1/18:2)			Ceramide Metabolism	0.74644	-0.821258	-0.657818	0.107698	0.132464	0.132464	0.113914	Too few samples	Too few samples	0.418199	0.0761369	NO	16.4906	19.7708	NO	16.2996	19.2566	0.0987604	0.0568756	18.2082	18.1307	1.44301	1.14868	17.7737	17.7781	1.3619	1.11539	302849	147590	621433	4.21053	224091	0.739943	0.254583	1.19299	-0.260057	0.192991	-0.402083	0.137354	-0.432137	0.107698	3	30	7.02489e-06	3
241	PI(32:2)	HMDB0009798		Phospholipid Metabolism	0.74091	-0.829226	-0.748692	0.110623	0.132464	0.132464	0.115427	Too few samples	Too few samples	0.800189	0.667876	NO	18.1168	20.5254	NO	17.7692	19.9785	0.101023	0.0581788	19.2708	19.3211	1.51683	1.17054	18.7724	18.8739	1.44114	1.13792	632533	279543	1.43126e+06	5.11999	447761	0.707886	0.293859	1.22592	-0.292114	0.225915	-0.402083	0.137354	-0.428937	0.110623	4	35	0.000177149	4
242	Glycerol	HMDB0000131		Glycolysis and Gluconeogenesis Metabolism	0.7306	0.729199	0.790435	0.116228	0.117555	0.117555	0.131931	Too few samples	Too few samples	0.295622	0.585869	YES	26.6624	27.3968	NO	26.7153	27.5472	0.105705	0.060875	26.9743	27.0296	1.16451	1.05925	27.1345	27.1312	1.10687	1.03655	1.31848e+08	9.78202e+07	1.77711e+08	1.81671	1.47335e+08	1.11746	0.0978752	1.0702	0.117461	0.0701961	0.418296	0.120742	0.422964	0.116228	2	85	0.0015063	10
243	SM(d18:1/20:2)			Sphingomyelin Metabolism	0.72312	-0.897946	-0.759318	0.12041	0.105193	0.105193	0.11866	Too few samples	Too few samples	0.997389	0.889814	NO	17.8054	19.5339	NO	17.0654	19.5856	0.10906	0.062807	18.7385	18.6697	1.35727	1.12239	18.3428	18.3255	1.39087	1.12372	437380	240346	795942	3.31166	332455	0.760106	0.236784	1.17836	-0.239894	0.178363	-0.433013	0.106908	-0.418635	0.12041	9	19	-3.0303e-05	9
244	Guanosine monophosphate	HMDB0001397		Purine Metabolism	0.71735	0.761369	0.431105	0.123613	0.0825793	0.0825793	0.132596	Too few samples	Too few samples	0.114862	0.000210048	YES	10.7323	13.934	NO	10.1042	16.6068	0.111504	0.0642145	12.5882	12.3332	2.3581	1.38298	13.5305	13.3555	1.97079	1.27108	6157.98	1146.08	33087.2	28.8698	11833	1.92157	0.581865	1.49678	0.921575	0.496783	0.463942	0.0815063	0.41539	0.123613	6	22	0.000124694	6
245	PC(32:2)	HMDB0007874		Phospholipid Metabolism	0.71043	-0.912603	-0.81899	0.127744	0.132464	0.132464	0.124283	Too few samples	Too few samples	0.950765	0.798877	NO	19.3276	20.1038	NO	18.6999	20.2913	0.114762	0.0660909	19.6955	19.7157	1.15147	1.05476	19.5098	19.4956	1.17624	1.05907	849061	643992	1.11943e+06	1.73826	746514	0.879224	0.113005	1.08148	-0.120776	0.0814789	-0.402083	0.137354	-0.411287	0.127744	7	9	3.15649e-06	7
246	3-methylphenylacetic acid	HMDB0002222		Microbiome Metabolism	0.70687	-0.635859	-0.606121	0.129855	0.246738	0.246738	0.16029	Too few samples	Too few samples	0.16489	0.0717206	YES	18.2839	18.9854	NO	18.2075	18.8784	0.116186	0.0669109	18.7346	18.6347	1.21889	1.07768	18.553	18.543	1.09609	1.03297	436181	295923	642916	2.17258	384597	0.881738	0.117642	1.08496	-0.118262	0.0849601	-0.309571	0.261517	-0.409226	0.129855	1	65	0.0019042	1
247	MHC(18:1/24:0)	HMDB0004978		Glycosphingolipid Metabolism	0.69394	-1.04261	-0.78879	0.137701	0.164537	0.164537	0.129645	Too few samples	Too few samples	0.363819	0.190016	NO	11.7129	15.1111	NO	11.0347	15.0799	0.122709	0.0706674	13.403	13.412	1.33008	1.11384	12.9739	13.0573	1.52001	1.15956	10831.6	6192.9	18944.9	3.05914	8045.22	0.742753	0.264207	1.20098	-0.257247	0.200976	-0.371486	0.172779	-0.40176	0.137701	3	35	7.02489e-06	3
248	SM(d18:1/22:1)	HMDB0012104		Sphingomyelin Metabolism	0.68685	-0.742641	-0.726435	0.142167	0.203017	0.203017	0.148981	Too few samples	Too few samples	0.846049	0.820216	NO	20.1402	21.1503	NO	20.1297	21.0136	0.12618	0.0726664	20.6862	20.6453	1.11441	1.04179	20.5702	20.5717	1.0955	1.03277	1.68722e+06	1.36447e+06	2.08631e+06	1.52902	1.55681e+06	0.922706	0.075189	1.0535	-0.0772943	0.0534991	-0.340224	0.21468	-0.397637	0.142167	4	25	0.000177149	4
249	SM(d18:1/16:1)	HMDB0029216		Sphingomyelin Metabolism	0.68103	-1.08741	-0.90443	0.145887	0.104882	0.104882	0.136665	Too few samples	Too few samples	0.43991	0.238029	YES	20.0453	20.705	NO	19.6169	20.7698	0.128964	0.0742698	20.4021	20.3752	1.12632	1.04599	20.2155	20.1933	1.21006	1.06974	1.3856e+06	1.09744e+06	1.74943e+06	1.5941	1.21748e+06	0.878662	0.116903	1.0844	-0.121338	0.0844043	-0.4334	0.106559	-0.39427	0.145887	3	16	7.02489e-06	3
250	LysoPC(18:0)	HMDB0010384		Phospholipid Metabolism	0.67522	-0.853451	-0.781833	0.14967	0.132464	0.132464	0.146214	Too few samples	Too few samples	0.380974	0.363148	NO	22.2177	24.8866	NO	22.3167	24.2511	0.131774	0.0758877	23.6197	23.5522	1.24861	1.08754	23.3463	23.2839	1.28766	1.0935	1.28895e+07	8.34145e+06	1.99174e+07	2.38776	1.06645e+07	0.82738	0.176884	1.13044	-0.17262	0.13044	-0.402083	0.137354	-0.390904	0.14967	7	33	3.15649e-06	7
251	5-Methylthioadenosine	HMDB0001173		Polyamine Metabolism	0.67432	1.00732	2.0704	0.150258	0.0491408	0.0491408	0.141803	Too few samples	Too few samples	0.0120504	0.129438	YES	18.5392	20.2112	NO	17.8083	21.9706	0.131774	0.0758877	19.203	19.3752	1.50839	1.16808	19.8003	19.8894	1.82772	1.23765	603498	269644	1.35071e+06	5.00922	913051	1.51293	0.380604	1.30189	0.51293	0.301887	0.525801	0.0441014	0.390386	0.150258	2	61	0.0015063	2
252	SM(d18:1/20:0 OH)			Sphingomyelin Metabolism	0.67102	-0.782397	-0.730782	0.152446	0.24716	0.24716	0.153283	Too few samples	Too few samples	0.305582	0.224067	NO	22.8922	23.4759	YES	22.8539	23.4123	0.133164	0.0766884	23.2251	23.184	1.1056	1.03867	23.1118	23.1331	1.10447	1.03576	9.80521e+06	8.05387e+06	1.19374e+07	1.48219	9.06454e+06	0.924462	0.0746023	1.05307	-0.0755384	0.0530707	-0.309295	0.261965	-0.38847	0.152446	8	12	-6.35881e-06	8
253	LysoPC(16:0)	HMDB0010382		Phospholipid Metabolism	0.66696	-0.744294	-0.701735	0.155153	0.105193	0.105193	0.159037	Too few samples	Too few samples	0.690088	0.622906	NO	19.5329	21.8613	NO	19.5556	21.335	0.134995	0.0777429	20.751	20.6971	1.2868	1.1	20.4802	20.4453	1.2581	1.08456	1.76469e+06	1.07652e+06	2.89275e+06	2.68713	1.46271e+06	0.828878	0.180615	1.13337	-0.171122	0.133367	-0.433013	0.106908	-0.386126	0.155153	7	6	3.15649e-06	7
254	Pyruvic acid	HMDB0000243		Glycolysis and Gluconeogenesis Metabolism	0.66217	-0.831307	-0.77421	0.158396	0.182842	0.182842	0.155005	Too few samples	Too few samples	0.881223	0.816298	NO	22.4344	23.1803	YES	22.3972	23.1332	0.137277	0.0790571	22.8485	22.8073	1.12409	1.0452	22.7082	22.7652	1.14163	1.04795	7.55256e+06	6.00514e+06	9.49871e+06	1.58176	6.85271e+06	0.907337	0.0929156	1.06652	-0.0926632	0.0665234	-0.356007	0.192792	-0.383351	0.158396	5	29	9.08939e-05	5
255	Pimelylcarnitine	HMDB0013328		Fatty Acid Oxidation and Synthesis	0.65785	-0.622661	-0.729659	0.161359	0.132464	0.132464	0.182905	Too few samples	Too few samples	0.312757	0.625327	YES	19.0095	21.6547	NO	18.5398	20.7507	0.139299	0.0802213	20.0104	20.3321	1.55413	1.18134	19.6143	19.6453	1.30364	1.09828	1.05613e+06	445045	2.5063e+06	5.63157	802578	0.759921	0.275857	1.21071	-0.240079	0.210713	-0.402083	0.137354	-0.38085	0.161359	5	10	9.08939e-05	5
256	Adenosine monophosphate	HMDB0000045		Purine Metabolism	0.65218	0.612683	0.224131	0.165306	0.0278905	0.0278905	0.187824	Too few samples	Too few samples	0.000139307	1.61439e-05	YES	17.807	18.5337	YES	18.1504	19.8492	0.14215	0.0818635	18.5073	18.1704	1.92689	1.28134	19.087	18.9998	1.47166	1.14638	372601	103021	1.3476e+06	13.0809	556892	1.49461	0.408365	1.32718	0.494606	0.327181	0.58766	0.0212371	0.377566	0.165306	6	5	0.000124694	6
257	CL(18:2/18:2/18:2/20:4)	HMDB0058812		Cardiolipin Metabolism	0.64948	-0.702648	-0.685124	0.167207	0.223899	0.223899	0.173377	Too few samples	Too few samples	0.560686	0.572461	NO	17.0802	19.005	NO	17.3416	18.4626	0.143227	0.0824839	18.0541	18.0426	1.21107	1.07507	17.8599	17.9021	1.17935	1.06006	272155	186983	396122	2.11849	237890	0.874099	0.134108	1.09741	-0.125901	0.0974142	-0.32505	0.237149	-0.376002	0.167207	8	6	-6.35881e-06	8
258	Ureidosuccinic acid	HMDB0000828		Pyrimidine Metabolism	0.64657	0.888264	0.998457	0.169271	0.202614	0.202614	0.162159	Too few samples	Too few samples	0.0770618	0.0671803	NO	18.6378	19.4899	NO	18.535	20.2401	0.144436	0.0831798	19.1949	19.0638	1.16831	1.06056	19.3942	19.3875	1.22671	1.07492	600117	442403	814054	1.84007	689044	1.14818	0.134382	1.09762	0.148183	0.0976226	0.340528	0.214244	0.374318	0.169271	10	2	-1.31428e-05	10
259	PC(16:0/22:6)	HMDB0007991		Phospholipid Metabolism	0.63779	-1.19097	-1.00059	0.175598	0.203017	0.203017	0.164079	Too few samples	Too few samples	0.731945	0.704283	NO	21.5863	22.8209	YES	21.5008	22.7652	0.149258	0.0859571	22.1987	22.2036	1.11579	1.04228	22.0105	22.133	1.24278	1.07987	4.81377e+06	3.88348e+06	5.96692e+06	1.53649	4.22488e+06	0.877665	0.125936	1.09122	-0.122335	0.0912158	-0.340224	0.21468	-0.369237	0.175598	7	27	3.15649e-06	8
260	BMP(22:6/22:6)			Phospholipid Metabolism	0.62332	-0.699414	-0.734663	0.186373	0.0825793	0.0825793	0.189123	Too few samples	Too few samples	0.221575	0.762434	YES	13.3584	15.9517	NO	12.4721	15.7072	0.15781	0.0908819	14.4218	14.6551	1.4584	1.15329	14.041	14.0896	1.42631	1.13376	21947.4	10475.8	45981.2	4.38929	16856.5	0.768038	0.274118	1.20925	-0.231962	0.209255	-0.463942	0.0815063	-0.360853	0.186373	4	30	0.000177149	4
261	Suberylcarnitine		102636-81-7	Fatty Acid Oxidation and Synthesis	0.61941	0.63254	0.623105	0.18935	0.182842	0.182842	0.200673	Too few samples	Too few samples	0.911004	0.804138	NO	21.1716	22.0656	NO	21.3632	22.1094	0.158734	0.091414	21.6499	21.6186	1.12367	1.04506	21.7563	21.7363	1.09361	1.03214	3.29054e+06	2.61826e+06	4.13544e+06	1.57947	3.54241e+06	1.07654	0.0782693	1.05575	0.0765446	0.0557508	0.356007	0.192792	0.358592	0.18935	10	16	-1.31428e-05	10
262	PC(16:0/18:1)	HMDB0007972		Phospholipid Metabolism	0.61917	-0.817297	-0.687255	0.189531	0.297621	0.297621	0.183225	Too few samples	Too few samples	0.194813	0.176475	NO	23.9022	25.492	NO	23.4174	25.7843	0.158734	0.091414	24.8019	24.6971	1.24521	1.08642	24.5433	24.6008	1.31501	1.10166	2.92489e+07	1.90297e+07	4.4956e+07	2.36241	2.44493e+07	0.835906	0.183878	1.13593	-0.164094	0.135933	-0.278365	0.315083	-0.358455	0.189531	7	12	3.15649e-06	7
263	PA(18:1/18:1)	HMDB0007865		Phospholipid Metabolism	0.61906	-1.06255	-0.8468	0.189619	0.203017	0.203017	0.177961	Too few samples	Too few samples	0.085448	0.0769707	NO	25.2122	26.0794	NO	24.3785	26.6557	0.158734	0.091414	25.7597	25.6458	1.16669	1.06	25.5234	25.5171	1.3192	1.1029	5.68124e+07	4.19961e+07	7.68558e+07	1.83007	4.8228e+07	0.848899	0.16442	1.12072	-0.151101	0.120715	-0.340224	0.21468	-0.358389	0.189619	4	29	0.000177149	7
264	Fumaric acid	HMDB0000134		Krebs Cycle	0.61557	-0.79133	-0.68442	0.192307	0.147649	0.147649	0.187	Too few samples	Too few samples	0.410767	0.348763	NO	19.7485	22.2554	NO	19.4092	21.7461	0.160021	0.0921555	20.8923	21.002	1.22562	1.07993	20.66	20.5777	1.27637	1.09011	1.94628e+06	1.30626e+06	2.8999e+06	2.22001	1.65687e+06	0.851297	0.166731	1.12251	-0.148703	0.122512	-0.386964	0.154181	-0.356369	0.192307	1	69	0.0019042	4
265	Citramalic acid	HMDB0000426		Krebs Cycle	0.61518	0.7082	0.747583	0.192605	0.164915	0.164915	0.193367	Too few samples	Too few samples	0.810955	0.699356	NO	19.9707	21.6985	NO	20.3542	21.8837	0.160021	0.0921555	20.8831	20.8346	1.21981	1.07799	21.0861	21.1189	1.21789	1.07218	1.93392e+06	1.31011e+06	2.85476e+06	2.17904	2.22613e+06	1.1511	0.147812	1.10789	0.151097	0.107888	0.371154	0.173193	0.356147	0.192605	10	10	-1.31428e-05	10
266	PC(16:0/16:0)	HMDB0000564		Phospholipid Metabolism	0.60949	-0.696315	-0.610764	0.197045	0.354539	0.354539	0.198248	Too few samples	Too few samples	0.240456	0.108747	NO	21.064	22.3217	NO	20.9999	22.2673	0.163097	0.0939269	21.747	21.6929	1.20007	1.07136	21.5638	21.6336	1.19579	1.06526	3.51966e+06	2.46182e+06	5.03204e+06	2.04403	3.0999e+06	0.88074	0.134937	1.09804	-0.11926	0.0980449	-0.247436	0.373939	-0.352854	0.197045	4	39	0.000177149	4
267	N-Acetylornithine	HMDB0003357		GABA, Glutamate, Arginine, Ornithine, Proline Metabolism	0.60436	-0.637856	-0.637358	0.201111	0.164915	0.164915	0.208803	Too few samples	Too few samples	0.541345	0.639989	NO	19.5605	20.4158	NO	19.4488	20.323	0.165683	0.095416	19.976	19.9882	1.12407	1.0452	19.8684	19.8859	1.10268	1.03516	1.03129e+06	820022	1.29698e+06	1.58164	957152	0.928115	0.0809486	1.05771	-0.0718854	0.0577133	-0.371154	0.173193	-0.349879	0.201111	10	18	-1.31428e-05	10
268	L-Glutamic acid	HMDB0000148		Bioamines and Neurotransmitter Metabolism	0.60328	-0.714653	-0.660936	0.201967	0.203017	0.203017	0.200677	Too few samples	Too few samples	0.496616	0.467849	NO	21.4696	24.0369	NO	21.7684	23.357	0.165683	0.095416	22.7586	22.7533	1.23739	1.08384	22.539	22.5627	1.25077	1.08232	7.09602e+06	4.67411e+06	1.07728e+07	2.30479	6.09402e+06	0.858794	0.162841	1.11949	-0.141206	0.119489	-0.340224	0.21468	-0.349258	0.201967	1	67	0.0019042	1
269	Acetoacetic acid	HMDB0000060		Ketone Body Metabolism	0.60272	-0.732995	-0.723347	0.202418	0.29589	0.29589	0.199593	Too few samples	Too few samples	0.62355	0.703955	NO	25.9025	26.4641	YES	26.0225	26.1745	0.165683	0.095416	26.1415	26.1833	1.06711	1.02485	26.0728	26.0985	1.07406	1.02558	7.40249e+07	6.5176e+07	8.40751e+07	1.28997	7.05831e+07	0.953505	0.050818	1.03585	-0.0464953	0.0358521	-0.279365	0.313276	-0.348932	0.202418	8	2	-6.35881e-06	8
270	14,15-Epoxy-5,8,11-eicosatrienoic acid	HMDB0004264		Eicosanoid and Resolvin Metabolism	0.59709	0.647886	0.554287	0.206953	0.182842	0.182842	0.211998	Too few samples	Too few samples	0.270139	0.0298436	YES	12.8019	15.1655	NO	13.2668	16.2867	0.16877	0.0971935	14.1814	13.9837	1.55518	1.18164	14.5941	14.7767	1.4816	1.14911	18579.1	7818.66	44148.4	5.64655	24733	1.33123	0.313354	1.24259	0.331228	0.242594	0.356007	0.192792	0.345673	0.206953	6	34	0.000124694	6
271	1,25-Dihydroxyvitamin D3	HMDB0001903		Vitamin D (Calciferol) Metabolism	0.5926	-0.637072	-0.674668	0.210618	0.203017	0.203017	0.216402	Too few samples	Too few samples	0.290092	0.667855	YES	20.5201	22.155	NO	19.6508	22.2462	0.171127	0.0985511	21.1771	21.3376	1.29456	1.1025	20.9398	20.9485	1.25342	1.08314	2.37105e+06	1.42949e+06	3.93278e+06	2.75118	2.01145e+06	0.84834	0.181913	1.13439	-0.15166	0.134387	-0.340224	0.21468	-0.343073	0.210618	8	5	-6.35881e-06	8
272	Oleic acid	HMDB0000207		Fatty Acid Oxidation and Synthesis	0.58969	0.548309	0.534426	0.213011	0.223485	0.223485	0.235606	Too few samples	Too few samples	0.80787	0.875019	NO	18.6421	20.9042	NO	19.5145	20.4339	0.172438	0.0993059	19.7801	19.7731	1.22671	1.08029	19.9418	19.9742	1.1301	1.04419	900350	603221	1.34383e+06	2.22776	1.00709e+06	1.11856	0.127699	1.09255	0.118557	0.0925495	0.325341	0.236705	0.34139	0.213011	2	83	0.0015063	10
273	Docosahexaenoic acid	HMDB0002183		Fatty Acid Oxidation and Synthesis	0.58448	-1.36925	-0.919051	0.217349	0.417471	0.417471	0.203829	Too few samples	Too few samples	0.656801	0.650168	NO	24.6805	26.0751	NO	23.7611	26.8793	0.175307	0.100959	25.4061	25.3778	1.18662	1.06681	25.068	25.3202	1.56625	1.17191	4.44615e+07	3.17932e+07	6.21775e+07	1.95568	3.5175e+07	0.791134	0.247149	1.18686	-0.208866	0.186859	-0.2167	0.437896	-0.338371	0.217349	9	16	-3.0303e-05	9
274	24,25-Dihydrolanosterol	HMDB0006839		Cholesterol, Cortisol, Non-Gonadal Steroid Metabolism	0.58067	0.519424	0.496807	0.220554	0.24716	0.24716	0.248884	Too few samples	Too few samples	0.765573	0.795522	NO	18.2928	20.5288	NO	18.9699	20.0437	0.176858	0.101852	19.3683	19.4108	1.23151	1.08189	19.5243	19.5068	1.11479	1.03917	676760	449961	1.01788e+06	2.26215	754069	1.11423	0.126358	1.09153	0.114233	0.0915344	0.309295	0.261965	0.336164	0.220554	7	7	3.15649e-06	7
275	15-HETE	HMDB0000908		Eicosanoid and Resolvin Metabolism	0.58027	0.507976	0.294425	0.220873	0.164915	0.164915	0.252842	Too few samples	Too few samples	0.608627	0.0273323	NO	12.5948	15.7243	YES	13.8395	15.2691	0.176858	0.101852	14.3024	14.1596	1.65452	1.20962	14.6714	14.5543	1.26952	1.08803	20205	7531.12	54207.3	7.19777	26093.9	1.29146	0.300333	1.23143	0.291459	0.231428	0.371154	0.173193	0.335946	0.220873	6	18	0.000124694	6
276	Aminoadipic acid	HMDB0000510		Collagen Metabolism	0.57688	0.620535	0.593948	0.223764	0.164915	0.164915	0.22923	Too few samples	Too few samples	0.780627	0.234285	NO	17.756	19.8853	YES	18.6521	19.8571	0.178527	0.102813	18.8743	18.8207	1.3594	1.12305	19.1492	19.2546	1.3112	1.10053	480539	263250	877178	3.3321	581399	1.20989	0.217097	1.16239	0.209891	0.162392	0.371154	0.173193	0.333975	0.223764	10	1	-1.31428e-05	10
277	Deoxyuridine	HMDB0000012		Pyrimidine Metabolism	0.57053	-1.41576	-1.22782	0.229219	0.202614	0.202614	0.215226	Too few samples	Too few samples	0.198025	0.23268	YES	21.0135	21.2151	NO	20.3396	21.6212	0.182097	0.104869	21.0878	21.1143	1.05521	1.02052	20.978	20.9804	1.16274	1.05475	2.22869e+06	2.0059e+06	2.47624e+06	1.23448	2.06543e+06	0.926743	0.0822998	1.0587	-0.0732575	0.0587044	-0.340528	0.214244	-0.330298	0.229219	5	13	9.08939e-05	7
278	CL(18:2/18:2/18:2/18:1)	HMDB0010247		Cardiolipin Metabolism	0.56714	-0.582107	-0.581285	0.232168	0.203017	0.203017	0.241975	Too few samples	Too few samples	0.799461	0.814523	NO	22.6708	23.4377	NO	22.6413	23.2788	0.182097	0.104869	23.0171	23.0542	1.10381	1.03804	22.9342	22.96	1.08212	1.0283	8.4888e+06	6.99472e+06	1.0302e+07	1.47283	8.0145e+06	0.944126	0.0672418	1.04771	-0.0558739	0.0477117	-0.340224	0.21468	-0.328334	0.232168	4	44	0.000177149	4
279	Malic acid	HMDB0000744		Krebs Cycle	0.56684	-0.724205	-0.595121	0.232431	0.297621	0.297621	0.226567	Too few samples	Too few samples	0.818004	0.513236	NO	24.7026	26.5391	NO	23.7878	26.8305	0.182097	0.104869	25.6209	25.6209	1.26942	1.09436	25.3717	25.3091	1.33418	1.10731	5.16023e+07	3.23297e+07	8.23639e+07	2.54762	4.34148e+07	0.841333	0.196339	1.14579	-0.158667	0.145787	-0.278365	0.315083	-0.328159	0.232431	1	71	0.0019042	4
280	PE(P-16:0/20:4)	HMDB0011352		Plasmalogen Metabolism	0.56656	0.545965	0.644064	0.232669	0.0825793	0.0825793	0.249786	Too few samples	Too few samples	0.0345705	0.255086	YES	21.6514	22.3249	YES	21.7989	22.5141	0.182097	0.104869	21.8608	21.9882	1.35667	1.1222	22.1011	22.1565	1.23027	1.07602	3.80861e+06	2.09468e+06	6.92494e+06	3.30596	4.49876e+06	1.18121	0.197076	1.14637	0.181208	0.146373	0.463942	0.0815063	0.328001	0.232669	9	21	-3.0303e-05	9
281	PE(34:2)	HMDB0008928		Phospholipid Metabolism	0.56602	-0.601952	-0.532798	0.233147	0.164915	0.164915	0.239454	Too few samples	Too few samples	0.746244	0.339602	NO	15.8829	18.5634	NO	15.9642	18.0341	0.182097	0.104869	17.3504	17.2232	1.3911	1.13288	17.0638	16.9992	1.33076	1.10631	167109	87501.3	319142	3.64728	136995	0.819794	0.231609	1.17414	-0.180206	0.174144	-0.371154	0.173193	-0.327685	0.233147	9	22	-3.0303e-05	9
282	MHC(18:1/16:0)	HMDB0004971		Glycosphingolipid Metabolism	0.56598	-0.727426	-0.539118	0.233183	0.24716	0.24716	0.227041	Too few samples	Too few samples	0.019494	0.0067687	YES	15.8768	16.5658	NO	14.6717	17.6292	0.182097	0.104869	16.3931	16.2213	1.29235	1.10179	16.1239	16.1505	1.36748	1.11701	86060	52059.3	142267	2.73279	71413.6	0.829812	0.212228	1.15848	-0.170188	0.158476	-0.309295	0.261965	-0.327661	0.233183	3	17	7.02489e-06	3
283	Homovanillic acid	HMDB0000118		Bioamines and Neurotransmitter Metabolism	0.5649	-0.61979	-0.599044	0.234124	0.203017	0.203017	0.2377	Too few samples	Too few samples	0.161984	0.210993	NO	18.3438	20.7876	NO	18.5022	20.1964	0.182188	0.104921	19.4931	19.5657	1.22532	1.07983	19.3114	19.3493	1.2065	1.06862	737907	495489	1.09893e+06	2.21787	650588	0.881666	0.146445	1.10684	-0.118334	0.106839	-0.340224	0.21468	-0.327039	0.234124	10	5	-1.31428e-05	10
284	PGF2alpha	HMDB0001139		Eicosanoid and Resolvin Metabolism	0.56276	0.52667	0.530796	0.236007	0.202209	0.202209	0.25696	Too few samples	Too few samples	0.374714	0.570858	YES	16.3252	17.1427	YES	16.6425	17.1142	0.183009	0.105394	16.6436	16.734	1.22152	1.07856	16.7957	16.8784	1.13285	1.04509	102384	69169	151550	2.19101	113763	1.11114	0.126305	1.09149	0.111136	0.0914944	0.340833	0.213807	0.325799	0.236007	7	35	3.15649e-06	7
285	3-Hydroxyisovaleryl Carnitine			Branch Chain Amino Acid Metabolism	0.55644	-0.835523	-0.752907	0.241624	0.182842	0.182842	0.230377	Too few samples	Too few samples	0.722921	0.826714	YES	25.043	25.507	NO	24.6381	25.6789	0.186299	0.107289	25.2497	25.275	1.11663	1.04258	25.1167	25.1585	1.18461	1.06173	3.98946e+07	3.21372e+07	4.95244e+07	1.54103	3.63817e+07	0.911946	0.105291	1.07571	-0.0880536	0.0757114	-0.356007	0.192792	-0.322137	0.241624	5	27	9.08939e-05	5
286	Allantoic acid	HMDB0001209		Purine Metabolism	0.55609	0.914558	1.106	0.241936	0.132118	0.132118	0.229105	Too few samples	Too few samples	0.449314	0.493403	NO	18.2464	19.5289	NO	18.4712	19.7521	0.186299	0.107289	18.9068	18.8876	1.12298	1.04481	19.0599	19.1117	1.22254	1.07362	491496	391552	616951	1.57566	546498	1.11191	0.120432	1.08706	0.111908	0.08706	0.402443	0.13697	0.321934	0.241936	10	13	-1.31428e-05	10
287	SM(d18:1/18:2 OH)			Sphingomyelin Metabolism	0.5538	-0.517454	-0.530223	0.24399	0.354539	0.354539	0.264921	Too few samples	Too few samples	0.333165	0.319028	NO	22.4551	23.7924	NO	22.8039	23.2957	0.187228	0.107824	23.1796	23.1238	1.14458	1.05237	23.0788	23.0498	1.08791	1.03024	9.50098e+06	7.29155e+06	1.23799e+07	1.69784	8.85974e+06	0.932508	0.0852607	1.06088	-0.0674916	0.0608794	-0.247436	0.373939	-0.320609	0.24399	4	42	0.000177149	4
288	PE(32:2)	HMDB0008957		Phospholipid Metabolism	0.54641	-0.575388	-0.523588	0.250693	0.324839	0.324839	0.257571	Too few samples	Too few samples	0.322073	0.0637805	NO	12.3381	17.5754	NO	12.6951	16.4236	0.191706	0.110403	14.9859	14.9567	1.69188	1.21988	14.5494	14.5593	1.56758	1.17226	32448.6	11576.9	90949.8	7.85616	23977	0.738922	0.367141	1.28979	-0.261078	0.289794	-0.263136	0.343357	-0.316333	0.250693	7	2	3.15649e-06	7
289	SM(d18:1/16:2 OH)			Sphingomyelin Metabolism	0.54495	-0.656709	-0.662515	0.252026	0.323972	0.323972	0.248818	Too few samples	Too few samples	0.0409838	0.065325	YES	23.4687	23.9042	NO	23.2563	23.8244	0.192061	0.110607	23.6549	23.6865	1.08334	1.03072	23.579	23.5403	1.09259	1.0318	1.32077e+07	1.12899e+07	1.54514e+07	1.3686	1.25314e+07	0.948789	0.0628122	1.0445	-0.051211	0.0444998	-0.263608	0.34246	-0.31549	0.252026	7	14	3.15649e-06	7
290	Serotonin	HMDB0000259		Tryptophan, Kynurenine, Serotonin, Melatonin Metabolism	0.54238	0.479738	-0.185225	0.2544	0.0640775	0.0640775	0.28328	Too few samples	Too few samples	0.000833869	6.40816e-06	YES	20.1863	22.1544	NO	20.8177	24.7962	0.193204	0.111265	21.6411	21.1704	4.53633	1.77097	22.6877	22.807	2.17824	1.31686	3.27055e+06	168842	6.33524e+07	375.218	6.75565e+06	2.0656	0.915179	1.8858	1.0656	0.885803	0.494872	0.0607294	0.313997	0.2544	6	19	0.000124694	6
291	1-Methylhistidine	HMDB0000001		Histidine, Histamine, Carnosine Metabolism	0.53481	-0.697752	-0.647767	0.261444	0.382857	0.382857	0.254192	Too few samples	Too few samples	0.205623	0.192845	NO	26.3326	27.5306	NO	26.3471	27.3048	0.196916	0.113403	26.9259	26.9316	1.12777	1.04649	26.8049	26.8259	1.16381	1.0551	1.27499e+08	1.0073e+08	1.61382e+08	1.60213	1.17238e+08	0.919526	0.101421	1.07283	-0.0804735	0.0728296	-0.233224	0.402853	-0.309616	0.261444	7	24	3.15649e-06	7
292	Phenyllactic acid	HMDB0000779		Microbiome Metabolism	0.53466	0.963196	1.46267	0.261579	0.27116	0.27116	0.247267	Too few samples	Too few samples	0.74895	0.766656	NO	19.8118	21.8419	YES	20.0016	21.9806	0.196916	0.113403	20.751	20.8269	1.2247	1.07962	21.0326	20.9911	1.48553	1.15019	1.76465e+06	1.1861e+06	2.62541e+06	2.21349	2.14511e+06	1.2156	0.230148	1.17296	0.215598	0.172956	0.294093	0.287347	0.309533	0.261579	3	28	7.02489e-06	9
293	PI(38:4)	HMDB0009793		Phospholipid Metabolism	0.53426	-0.633067	-0.636403	0.261961	0.415798	0.415798	0.259598	Too few samples	Too few samples	0.146596	0.226453	YES	27.6278	27.7849	NO	27.1219	28.0505	0.196916	0.113403	27.6701	27.7064	1.08382	1.03089	27.5966	27.5862	1.0907	1.03117	2.13566e+08	1.82396e+08	2.50061e+08	1.37098	2.02956e+08	0.95032	0.0623494	1.04416	-0.0496796	0.0441648	-0.217479	0.436209	-0.309298	0.261961	9	7	-3.0303e-05	9
294	L-Cystine	HMDB0000192		SAM, SAH, Methionine, Cysteine, Glutathione Metabolism	0.52789	0.510688	0.543687	0.26799	0.24716	0.24716	0.283662	Too few samples	Too few samples	0.437526	0.763953	NO	17.0652	21.5012	YES	18.6726	20.747	0.200766	0.11562	19.2232	19.2832	1.59469	1.1929	19.5671	19.7098	1.38776	1.12284	612026	245201	1.52763e+06	6.23011	776739	1.26913	0.30446	1.23496	0.269127	0.234956	0.309295	0.261965	0.305609	0.26799	2	87	0.0015063	10
295	Hexose Disaccharide Pool	HMDB0000258		Amino-Sugar, Galactose, & Non-Glucose Metabolism	0.52451	0.507944	0.190057	0.271218	0.0723375	0.0723375	0.286678	Too few samples	Too few samples	0.014004	7.23593e-05	YES	20.0659	21.8825	YES	21.3176	21.9417	0.202477	0.116606	21.1334	20.9742	2.16614	1.3393	21.6998	21.6296	1.72503	1.21261	2.3003e+06	505639	1.04648e+07	20.6961	3.40639e+06	1.48085	0.504965	1.41909	0.480845	0.419089	0.480265	0.0699941	0.303654	0.271218	6	13	0.000124694	6
296	2-Arachidonylglycerol	HMDB0004666		Endocannabinoid Metabolism	0.523	0.865954	1.06044	0.272671	0.486674	0.486674	0.259056	Too few samples	Too few samples	0.263804	0.117981	YES	18.5893	19.2096	NO	17.6016	21.0112	0.202477	0.116606	19.004	18.8995	1.20822	1.07411	19.2403	19.3064	1.3956	1.12507	525745	362883	761698	2.09902	619313	1.17797	0.198858	1.14779	0.177973	0.14779	0.185909	0.507088	0.30278	0.272671	2	69	0.0015063	2
297	4-Hydroxybenzoic acid	HMDB0000500		Microbiome Metabolism	0.52173	-0.534675	-0.428533	0.273895	0.24716	0.24716	0.282968	Too few samples	Too few samples	0.0984929	0.00370939	YES	20.702	22.2531	YES	20.3837	22.037	0.202477	0.116606	21.5408	21.4775	1.50774	1.16789	21.2241	21.2104	1.39653	1.12534	3.0509e+06	1.36429e+06	6.82259e+06	5.00083	2.44952e+06	0.802884	0.281344	1.21533	-0.197116	0.215327	-0.309295	0.261965	-0.302044	0.273895	1	66	0.0019042	6
298	PA(16:0/16:0)	HMDB0000674		Phospholipid Metabolism	0.52168	-0.567358	-0.518076	0.27394	0.297621	0.297621	0.277538	Too few samples	Too few samples	0.418178	0.203961	NO	20.3729	21.7256	NO	20.403	21.55	0.202477	0.116606	21.149	21.0493	1.18133	1.06501	21.0126	20.9765	1.16642	1.05593	2.32525e+06	1.67734e+06	3.22343e+06	1.92175	2.11548e+06	0.909786	0.120092	1.0868	-0.090214	0.086804	-0.278365	0.315083	-0.302018	0.27394	4	27	0.000177149	4
299	PA(18:0/18:1)	HMDB0114901		Phospholipid Metabolism	0.51935	-0.636757	-0.584521	0.276198	0.29719	0.29719	0.271685	Too few samples	Too few samples	0.399844	0.398462	NO	20.5909	22.5087	NO	20.7542	22.0278	0.203466	0.117175	21.4936	21.5498	1.18246	1.0654	21.3397	21.391	1.21223	1.07041	2.95274e+06	2.12599e+06	4.101e+06	1.92898	2.65386e+06	0.898777	0.134124	1.09743	-0.101223	0.0974265	-0.278614	0.314632	-0.300667	0.276198	7	13	3.15649e-06	7
300	Uracil	HMDB0000300		Pyrimidine Metabolism	0.51435	-1.27759	-1.07727	0.281073	0.26944	0.26944	0.265074	Too few samples	Too few samples	0.586974	0.57451	NO	23.7461	24.3591	NO	23.3143	24.5663	0.206369	0.118847	24.0353	24.0526	1.05525	1.02053	23.9362	23.9403	1.16528	1.05557	1.71929e+07	1.54729e+07	1.91041e+07	1.23468	1.60513e+07	0.933599	0.0833521	1.05948	-0.066401	0.0594769	-0.295151	0.285535	-0.297773	0.281073	1	64	0.0019042	7
301	Riboflavin	HMDB0000244		Vitamin B2 (Riboflavin) Metabolism	0.50373	0.565811	0.618251	0.291598	0.352381	0.352381	0.2924	Too few samples	Too few samples	0.461132	0.598228	NO	19.7605	20.6526	NO	19.608	20.9674	0.213388	0.122889	20.1425	20.2066	1.15609	1.05635	20.2609	20.2877	1.15439	1.05207	1.15742e+06	871013	1.53799e+06	1.76575	1.25641e+06	1.08553	0.107788	1.07757	0.0855296	0.0775745	0.248548	0.371726	0.291626	0.291598	10	3	-1.31428e-05	10
302	PC(40:6)	HMDB0008057		Phospholipid Metabolism	0.50144	-0.700679	-0.591236	0.293903	0.324839	0.324839	0.283713	Too few samples	Too few samples	0.100653	0.0962161	YES	22.5514	23.0515	NO	21.5918	23.9721	0.214365	0.123452	22.9365	22.8014	1.16226	1.05848	22.7845	22.7819	1.23617	1.07784	8.02749e+06	5.9784e+06	1.07789e+07	1.80297	7.22475e+06	0.900001	0.135712	1.09864	-0.0999985	0.098635	-0.263136	0.343357	-0.290297	0.293903	5	19	9.08939e-05	7
303	PC(16:0/18:2)	HMDB0007880		Phospholipid Metabolism	0.49981	0.656221	0.743359	0.295547	0.24716	0.24716	0.287589	Too few samples	Too few samples	0.265588	0.288261	NO	22.1899	23.945	NO	21.9329	24.4634	0.214855	0.123734	23.0603	23.0674	1.18325	1.06566	23.2197	23.1981	1.24179	1.07957	8.74696e+06	6.28964e+06	1.21643e+07	1.93403	9.76814e+06	1.11675	0.143595	1.10465	0.116747	0.104654	0.309295	0.261965	0.289354	0.295547	9	13	-3.0303e-05	9
304	SM(d18:1/16:0 OH)			Sphingomyelin Metabolism	0.48624	-0.557133	-0.523396	0.309441	0.354539	0.354539	0.308605	Too few samples	Too few samples	0.150413	0.104574	YES	20.644	20.8991	NO	20.239	21.0599	0.224218	0.129126	20.7881	20.7715	1.12403	1.04518	20.6941	20.6495	1.12833	1.04361	1.81066e+06	1.43984e+06	2.27697e+06	1.5814	1.69647e+06	0.936938	0.088641	1.06337	-0.0630619	0.063368	-0.247436	0.373939	-0.281497	0.309441	7	28	3.15649e-06	7
305	CL(18:2/18:2/16:1/16:1)	HMDB0057668		Cardiolipin Metabolism	0.47941	-0.65738	-0.633694	0.316571	0.223485	0.223485	0.306768	Too few samples	Too few samples	0.0473749	0.0879529	YES	24.8851	25.1274	NO	24.4127	25.3573	0.22794	0.131269	24.9873	25.0062	1.10032	1.0368	24.8966	24.885	1.14104	1.04775	3.32601e+07	2.75767e+07	4.01148e+07	1.45466	3.12341e+07	0.939085	0.0851271	1.06078	-0.0609149	0.0607812	-0.325341	0.236705	-0.277545	0.316571	7	21	3.15649e-06	7
306	2-Ketobutyric acid	HMDB0000005		SAM, SAH, Methionine, Cysteine, Glutathione Metabolism	0.47858	-0.494529	-0.503712	0.31744	0.164915	0.164915	0.324843	Too few samples	Too few samples	0.764164	0.845203	NO	25.256	26.0847	YES	25.562	25.6741	0.22794	0.131269	25.6593	25.6703	1.0898	1.03304	25.5979	25.6181	1.07523	1.02598	5.29912e+07	4.47719e+07	6.27195e+07	1.40087	5.0785e+07	0.958366	0.0597295	1.04227	-0.0416343	0.0422703	-0.371154	0.173193	-0.277067	0.31744	8	14	-6.35881e-06	8
307	Quinolinic Acid	HMDB0000232		Tryptophan, Kynurenine, Serotonin, Melatonin Metabolism	0.47836	0.585367	0.651171	0.317672	0.147649	0.147649	0.312789	Too few samples	Too few samples	0.0231878	0.00726374	YES	16.6422	17.0301	NO	14.9262	19.7195	0.22794	0.131269	17.1854	16.8361	1.65201	1.20893	17.6093	17.3229	1.78913	1.22835	149046	55720.5	398683	7.15504	199958	1.34158	0.403699	1.3229	0.341584	0.322896	0.386964	0.154181	0.276939	0.317672	2	82	0.0015063	7
308	2-Hydroxy-3-methylbutyric acid	HMDB0001072		Branch Chain Amino Acid Metabolism	0.47459	-0.681137	-0.619542	0.321664	0.487064	0.487064	0.310376	Too few samples	Too few samples	0.48833	0.473842	NO	24.6351	25.6702	NO	24.5546	25.5966	0.22955	0.132197	25.1351	25.1527	1.09233	1.03394	25.0483	25.0756	1.13905	1.04711	3.68481e+07	3.09914e+07	4.38117e+07	1.41367	3.46969e+07	0.94162	0.0820298	1.05851	-0.0583804	0.0585062	-0.185743	0.507475	-0.274753	0.321664	8	4	-6.35881e-06	8
309	Linoleylcarnitine	HMDB0006469	36816-10-1	Fatty Acid Oxidation and Synthesis	0.47428	-0.381844	-0.526805	0.321993	0.354109	0.354109	0.364247	Too few samples	Too few samples	0.297362	0.29142	NO	15.8601	20.8561	NO	17.5382	18.7131	0.22955	0.132197	18.3654	18.3581	1.53823	1.17676	18.1282	18.1257	1.14318	1.04845	337710	145206	785424	5.40905	286504	0.848374	0.244536	1.18471	-0.151626	0.184712	-0.247657	0.373499	-0.274573	0.321993	5	22	9.08939e-05	5
310	2-Hydroxyglutarate	HMDB0059655		Krebs Cycle	0.47304	0.590231	0.672383	0.323309	0.297621	0.297621	0.317375	Too few samples	Too few samples	0.634188	0.562693	NO	19.7485	22.3897	NO	20.1541	22.3251	0.229747	0.13231	21.0751	21.0691	1.24207	1.08538	21.2597	21.2396	1.29645	1.09614	2.20928e+06	1.44453e+06	3.3789e+06	2.3391	2.51084e+06	1.13649	0.177512	1.13093	0.136495	0.130932	0.278365	0.315083	0.273857	0.323309	10	9	-1.31428e-05	10
311	Shikimate-3-phosphate			Microbiome Metabolism	0.47176	-0.522559	-0.51357	0.324675	0.202614	0.202614	0.326064	Too few samples	Too few samples	0.20822	0.215379	NO	19.163	21.344	NO	19.4131	20.8533	0.229978	0.132443	20.1719	20.2535	1.26373	1.0925	19.9954	20.1332	1.25621	1.08399	1.18127e+06	746632	1.86893e+06	2.50315	1.04527e+06	0.88487	0.172707	1.12717	-0.11513	0.127171	-0.340528	0.214244	-0.273114	0.324675	10	20	-1.31428e-05	10
312	Azelaic acid	HMDB0000784	123-99-9	Nitric Oxide, Superoxide, Peroxide Metabolism	0.46405	0.834195	1.26877	0.33296	0.524079	0.524079	0.317348	Too few samples	Too few samples	0.0612811	0.0275176	NO	19.6751	21.3386	NO	19.1629	22.0555	0.235093	0.135389	20.6065	20.5069	1.27762	1.09702	20.9013	20.6092	1.6237	1.18693	1.59648e+06	987678	2.58055e+06	2.61275	1.9585e+06	1.22676	0.281021	1.21505	0.226762	0.215054	0.170264	0.544064	0.26865	0.33296	10	12	-1.31428e-05	10
313	L-Palmitoylcarnitine	HMDB0000222		Fatty Acid Oxidation and Synthesis	0.46046	0.466067	0.546781	0.336857	0.384994	0.384994	0.3459	Too few samples	Too few samples	0.182331	0.504105	YES	24.3455	25.9599	NO	23.806	26.6093	0.236712	0.136321	25.0106	25.1527	1.39258	1.13334	25.2333	25.2077	1.30798	1.09957	3.38029e+07	1.76631e+07	6.46904e+07	3.66245	3.94442e+07	1.16689	0.226631	1.1701	0.166889	0.170099	0.232178	0.405025	0.266572	0.336857	5	23	9.08939e-05	9
314	PC(36:1)	HMDB0008037		Phospholipid Metabolism	0.45921	-0.533275	-0.485032	0.338215	0.417471	0.417471	0.336182	Too few samples	Too few samples	0.308017	0.197837	YES	23.797	24.5006	NO	23.178	25.0222	0.236712	0.136321	24.2211	24.1488	1.16456	1.05927	24.1039	24.1001	1.17639	1.05912	1.95563e+07	1.45082e+07	2.6361e+07	1.81698	1.80304e+07	0.921973	0.117331	1.08473	-0.0780271	0.0847266	-0.2167	0.437896	-0.265851	0.338215	7	5	3.15649e-06	7
315	Hypotaurine	HMDB0000965		Taurine, Hypotaurine Metabolism	0.45898	0.827276	1.02614	0.338465	0.562834	0.562834	0.32276	Too few samples	Too few samples	0.498787	0.401795	NO	18.5189	19.2741	NO	17.9692	20.1767	0.236712	0.136321	18.9458	18.8965	1.13073	1.04753	19.0924	19.073	1.27647	1.09014	504957	396893	642445	1.61868	558980	1.10698	0.141389	1.10297	0.106985	0.102966	0.154647	0.582104	0.265718	0.338465	10	14	-1.31428e-05	10
316	Ceramide(d18:1/16:1)			Ceramide Metabolism	0.4509	-0.599672	-0.492536	0.347358	0.354539	0.354539	0.338448	Too few samples	Too few samples	0.568762	0.489909	NO	15.8309	18.2328	NO	15.9273	18.1464	0.242164	0.139461	17.1015	17.0319	1.28212	1.09848	16.8865	17.0369	1.39127	1.12384	140628	86403.8	228881	2.64897	121157	0.861546	0.21618	1.16165	-0.138454	0.161653	-0.247436	0.373939	-0.261039	0.347358	7	3	3.15649e-06	7
317	Ceramide(d18:1/24:0)	HMDB0004956		Ceramide Metabolism	0.44983	-0.386906	-0.501679	0.348542	0.354539	0.354539	0.377871	Too few samples	Too few samples	0.924922	0.448633	NO	20.5407	25.4042	YES	21.4368	23.1301	0.242225	0.139496	22.7448	22.9725	1.85355	1.26269	22.4003	22.2834	1.35319	1.11286	7.02844e+06	2.09687e+06	2.35584e+07	11.235	5.53563e+06	0.787604	0.370179	1.29251	-0.212396	0.292513	-0.247436	0.373939	-0.260421	0.348542	3	24	7.02489e-06	3
318	Ceramide(d18:1/22:0)	HMDB0004952		Ceramide Metabolism	0.44347	-0.376451	-0.504116	0.35565	0.384994	0.384994	0.386723	Too few samples	Too few samples	0.927555	0.647641	NO	20.4934	25.476	NO	21.368	23.1364	0.246391	0.141895	22.7196	22.9847	1.81103	1.25166	22.3971	22.2522	1.31615	1.102	6.90688e+06	2.15649e+06	2.21216e+07	10.2581	5.52314e+06	0.799657	0.352858	1.27709	-0.200343	0.277088	-0.232178	0.405025	-0.256736	0.35565	3	20	7.02489e-06	3
319	PG(34:1)	HMDB0010573		Phospholipid Metabolism	0.43609	-0.440745	-0.495663	0.363992	0.24716	0.24716	0.372646	Too few samples	Too few samples	0.552756	0.841749	YES	16.1381	17.4338	NO	14.5187	18.2176	0.250637	0.144341	16.5823	16.786	1.58037	1.18884	16.2913	16.3682	1.45228	1.14102	98122.1	40012.9	240621	6.01358	80198.3	0.817332	0.313849	1.24302	-0.182668	0.243019	-0.309295	0.261965	-0.252462	0.363992	9	10	-3.0303e-05	9
320	Cholestenone	HMDB0000921		Cholesterol, Cortisol, Non-Gonadal Steroid Metabolism	0.43603	-0.577976	-0.520066	0.364048	0.354109	0.354109	0.355184	Too few samples	Too few samples	0.499343	0.442144	NO	19.8333	20.7646	YES	19.992	20.5149	0.250637	0.144341	20.3636	20.2989	1.11178	1.04086	20.2753	20.2535	1.15097	1.05097	1.34915e+06	1.09612e+06	1.66058e+06	1.51495	1.269e+06	0.940592	0.0920984	1.06592	-0.0594076	0.0659194	-0.247657	0.373499	-0.252433	0.364048	1	70	0.0019042	6
321	Cyclic adenosine monophosphate	HMDB0000058		Purine Metabolism	0.42829	-0.506093	-0.371707	0.372919	0.524079	0.524079	0.369541	Too few samples	Too few samples	0.0787043	0.172504	YES	14.9184	17.6244	YES	13.7207	15.883	0.255948	0.147399	15.7383	16.2714	2.00627	1.30104	15.2299	14.8019	2.16333	1.31366	54663.8	13964.3	213984	15.3237	38429.3	0.703013	0.54687	1.46091	-0.296987	0.460912	-0.170264	0.544064	-0.247948	0.372919	8	7	-6.35881e-06	8
322	PE(36:2)	HMDB0008994		Phospholipid Metabolism	0.42267	-0.43939	-0.399552	0.379427	0.29719	0.29719	0.385213	Too few samples	Too few samples	0.367082	0.116136	NO	19.2143	21.9503	NO	19.5077	21.2852	0.259608	0.149507	20.636	20.5823	1.36172	1.12378	20.4402	20.3965	1.30877	1.09981	1.62945e+06	889669	2.98438e+06	3.35448	1.42274e+06	0.873138	0.217216	1.16249	-0.126862	0.162488	-0.278614	0.314632	-0.244694	0.379427	9	2	-3.0303e-05	9
323	Prostaglandin D2	HMDB0001403		Eicosanoid and Resolvin Metabolism	0.41652	-0.509219	-0.343692	0.386612	0.643429	0.643429	0.381297	Too few samples	Too few samples	0.1539	0.010219	NO	16.0783	20.1426	NO	14.6362	20.9617	0.263708	0.151868	18.1389	18.1104	1.66062	1.21131	17.7663	17.7989	1.81566	1.23476	288633	106811	779969	7.30233	222936	0.772385	0.411151	1.32975	-0.227615	0.329746	-0.123718	0.660457	-0.241137	0.386612	3	13	7.02489e-06	4
324	1-Methyladenosine	HMDB0003331		Purine Metabolism	0.41255	0.484799	0.565093	0.391299	0.297621	0.297621	0.388126	Too few samples	Too few samples	0.880286	0.993571	YES	22.6359	23.7802	NO	22.493	24.3406	0.266083	0.153236	23.1258	23.2081	1.24773	1.08725	23.2806	23.4168	1.27629	1.09008	9.15323e+06	5.93169e+06	1.41244e+07	2.38118	1.019e+07	1.11327	0.173348	1.12767	0.113267	0.127673	0.278365	0.315083	0.238835	0.391299	2	86	0.0015063	2
325	9-Hexadecenoylcarnitine	HMDB0013207		Fatty Acid Oxidation and Synthesis	0.41101	-0.363896	-0.472563	0.393121	0.164915	0.164915	0.4163	Too few samples	Too few samples	0.508457	0.914709	NO	16.5613	19.3018	YES	17.376	18.2777	0.266502	0.153477	17.8702	17.9316	1.39872	1.13522	17.694	17.8268	1.2089	1.06937	239591	124119	462493	3.72622	212051	0.885052	0.206987	1.15428	-0.114948	0.154275	-0.371154	0.173193	-0.237945	0.393121	5	14	9.08939e-05	5
326	PG(32:2)	HMDB0010586		Phospholipid Metabolism	0.39344	-0.542322	-0.417494	0.414231	0.417887	0.417887	0.403871	Too few samples	Too few samples	0.754017	0.948623	NO	13.5602	16.3893	NO	12.7837	16.5082	0.279954	0.161224	14.8231	14.9748	1.38301	1.13039	14.5694	14.646	1.58351	1.17646	28986.5	15352.4	54728.6	3.56482	24312.1	0.838739	0.293651	1.22574	-0.161261	0.225739	-0.216506	0.438315	-0.22778	0.414231	4	37	0.000177149	4
327	PE(36:1)	HMDB0008993		Phospholipid Metabolism	0.38579	0.456716	0.484847	0.423619	0.24716	0.24716	0.419873	Too few samples	Too few samples	0.336906	0.126626	NO	19.3569	21.3935	YES	19.5869	21.4844	0.285426	0.164376	20.4684	20.3752	1.3056	1.10604	20.6441	20.5356	1.34923	1.11171	1.45081e+06	860252	2.44679e+06	2.84427	1.63871e+06	1.12951	0.210916	1.15742	0.129514	0.157423	0.309295	0.261965	0.223346	0.423619	9	11	-3.0303e-05	9
328	SM(d18:1/18:0)	HMDB0001348		Sphingomyelin Metabolism	0.38122	-0.452039	-0.429758	0.429272	0.324839	0.324839	0.425417	Too few samples	Too few samples	0.774965	0.74588	NO	20.0935	20.9009	YES	20.2197	20.6341	0.288356	0.166063	20.51	20.4972	1.08164	1.03011	20.4588	20.4269	1.09252	1.03178	1.49318e+06	1.28029e+06	1.74147e+06	1.36022	1.44113e+06	0.965146	0.0621971	1.04405	-0.0348543	0.0440546	-0.263136	0.343357	-0.220701	0.429272	7	8	3.15649e-06	7
329	CL(18:2/18:2/18:2/22:6)	HMDB0058815		Cardiolipin Metabolism	0.37776	-0.349912	-0.362844	0.433576	0.727987	0.727987	0.449713	Too few samples	Too few samples	0.271317	0.174478	NO	19.3078	20.6961	YES	19.6851	20.3048	0.290364	0.167219	20.077	20.002	1.19294	1.06895	19.988	19.9949	1.12457	1.04238	1.10608e+06	782732	1.563e+06	1.99685	1.03986e+06	0.940135	0.113315	1.08171	-0.059865	0.0817113	-0.0929546	0.741783	-0.218699	0.433576	8	9	-6.35881e-06	8
330	PC(18:0/18:2)	HMDB0000593		Phospholipid Metabolism	0.37415	-0.454496	-0.399635	0.438094	0.561784	0.561784	0.432957	Too few samples	Too few samples	0.1234	0.0838557	NO	24.2633	25.1415	NO	24.0036	25.3988	0.292504	0.168451	24.7706	24.7024	1.14562	1.05273	24.6815	24.7012	1.17321	1.0581	2.86221e+07	2.1927e+07	3.73614e+07	1.7039	2.69071e+07	0.940082	0.110158	1.07935	-0.0599179	0.0793462	-0.155063	0.581077	-0.216608	0.438094	7	26	3.15649e-06	7
331	Indole	HMDB0000738		Microbiome Metabolism	0.36771	0.476753	0.597725	0.446213	0.524079	0.524079	0.438151	Too few samples	Too few samples	0.687106	0.690697	NO	15.6746	17.8974	NO	15.9339	17.9746	0.297027	0.171056	16.7893	16.786	1.28686	1.10002	16.9627	16.9543	1.3889	1.12316	113259	69086.2	185675	2.68759	127730	1.12777	0.216772	1.16213	0.127767	0.16213	0.170264	0.544064	0.212879	0.446213	6	24	0.000124694	6
332	Pseudouridine	HMDB0000767		Pyrimidine Metabolism	0.36495	0.415687	0.459786	0.449715	0.384994	0.384994	0.448091	Too few samples	Too few samples	0.437822	0.689591	YES	20.5592	21.2895	NO	20.5118	21.5886	0.298459	0.171881	20.917	20.9243	1.15609	1.05635	21.0039	21.0502	1.16553	1.05565	1.97985e+06	1.48993e+06	2.63086e+06	1.76576	2.10289e+06	1.06215	0.111173	1.08011	0.0621483	0.0801064	0.232178	0.405025	0.21128	0.449715	2	81	0.0015063	10
333	DHC(18:1/16:0)			Glycosphingolipid Metabolism	0.35984	-0.467092	-0.350741	0.456227	0.643429	0.643429	0.448143	Too few samples	Too few samples	0.434709	0.224872	NO	16.4689	19.2523	NO	16.0538	19.4619	0.301875	0.173848	17.8873	17.8606	1.32994	1.11379	17.6951	17.7579	1.45151	1.14081	242439	138641	423949	3.05789	212208	0.875304	0.24555	1.18554	-0.124696	0.185545	-0.123718	0.660457	-0.208324	0.456227	3	25	7.02489e-06	3
334	9-Decenoylcarnitine	HMDB0013205		Fatty Acid Oxidation and Synthesis	0.35838	-0.402132	-0.373874	0.458097	0.643429	0.643429	0.457353	Too few samples	Too few samples	0.518345	0.335705	YES	22.8094	24.6477	NO	21.3039	25.6163	0.302207	0.17404	23.5818	23.7286	1.67647	1.21567	23.282	23.4601	1.70232	1.20694	1.2555e+07	4.56036e+06	3.45647e+07	7.57939	1.01995e+07	0.812387	0.391169	1.31146	-0.187613	0.311455	-0.123718	0.660457	-0.207479	0.458097	5	24	9.08939e-05	5
335	Dehydroepiandrosterone sulfate	HMDB0001032		Cholesterol, Cortisol, Non-Gonadal Steroid Metabolism	0.35136	-0.406568	-0.375051	0.467155	0.907869	0.907869	0.464542	Too few samples	Too few samples	0.652874	0.428646	NO	15.4744	17.2963	YES	16.0299	16.8283	0.307266	0.176953	16.4634	16.3853	1.27581	1.09644	16.3205	16.4291	1.30369	1.0983	90361.4	56058.5	145655	2.59826	81841.5	0.905713	0.189578	1.14043	-0.094287	0.14043	-0.0309295	0.912868	-0.20341	0.467155	9	9	-3.0303e-05	9
336	Myristoylcarnitine	HMDB0005066		Fatty Acid Oxidation and Synthesis	0.34636	-0.331882	-0.432306	0.473642	0.354539	0.354539	0.48512	Too few samples	Too few samples	0.340415	0.632708	NO	23.0311	25.9534	YES	23.2021	24.9348	0.310608	0.178877	24.1923	24.4923	1.568	1.18532	23.9769	24.0685	1.39389	1.12459	1.91693e+07	7.93827e+06	4.62897e+07	5.83122	1.6511e+07	0.861327	0.298081	1.22951	-0.138673	0.229508	-0.247436	0.373939	-0.20052	0.473642	5	17	9.08939e-05	5
337	Itaconic acid	HMDB0002092		Krebs Cycle	0.33258	0.390769	0.454328	0.491781	0.487453	0.487453	0.488296	Too few samples	Too few samples	0.176294	0.167068	NO	17.1796	19.502	NO	17.434	19.255	0.321549	0.185178	18.3274	18.3408	1.24813	1.08738	18.4524	18.3445	1.28227	1.09188	328928	213025	507892	2.38419	358688	1.09047	0.175187	1.12911	0.0904746	0.129111	0.185577	0.507861	0.192538	0.491781	7	17	3.15649e-06	7
338	Dodecanoylcarnitine	HMDB0002250		Fatty Acid Oxidation and Synthesis	0.33112	-0.269505	-0.456555	0.493713	0.29719	0.29719	0.523607	Too few samples	Too few samples	0.246377	0.579453	YES	21.9718	24.5924	NO	22.1472	23.6405	0.32186	0.185358	22.9965	23.2821	1.62971	1.20273	22.8066	22.8938	1.21447	1.07111	8.3685e+06	3.21302e+06	2.17963e+07	6.78375	7.33641e+06	0.876669	0.284163	1.2177	-0.123331	0.217703	-0.278614	0.314632	-0.191695	0.493713	5	3	9.08939e-05	5
339	SM(d18:1/20:0)	HMDB0012102		Sphingomyelin Metabolism	0.32699	0.412218	0.539827	0.49922	0.562834	0.562834	0.492475	Too few samples	Too few samples	0.922705	0.826947	NO	17.715	19.5187	NO	17.5988	20.3129	0.324493	0.186874	18.6964	18.6168	1.33958	1.11684	18.8703	18.9559	1.44429	1.1388	424796	239510	753421	3.14568	479202	1.12808	0.246117	1.18601	0.128076	0.18601	0.154647	0.582104	0.189304	0.49922	9	3	-3.0303e-05	9
340	Cholesteryl sulfate	HMDB0000653		Cholesterol, Cortisol, Non-Gonadal Steroid Metabolism	0.31922	-0.542698	-0.448556	0.509654	0.601549	0.601549	0.495053	Too few samples	Too few samples	0.776585	0.822245	NO	27.2717	27.9644	NO	26.8916	28.2879	0.330304	0.19022	27.6159	27.6181	1.08611	1.03171	27.5512	27.5897	1.1693	1.05685	2.05689e+08	1.74943e+08	2.41839e+08	1.38239	1.96672e+08	0.956161	0.0916146	1.06556	-0.0438395	0.065562	-0.139557	0.619859	-0.184807	0.509654	7	19	3.15649e-06	7
341	Adenosine	HMDB0000050		Purine Metabolism	0.30635	0.242027	-0.297211	0.52716	0.0278905	0.0278905	0.559084	Too few samples	Too few samples	8.55727e-05	5.23331e-06	YES	21.7912	23.5817	NO	22.51	26.1376	0.34065	0.196179	23.5451	22.6865	4.88409	1.82111	24.0989	24.3238	1.67108	1.19906	1.22404e+07	546738	2.74038e+08	501.224	1.7968e+07	1.46793	0.903605	1.87074	0.467925	0.870735	0.58766	0.0212371	0.177355	0.52716	6	3	0.000124694	6
342	Ribose 5-phosphate	HMDB0001548		Pentose Phosphate, Gluconate Metabolism	0.30521	-0.361488	-0.34612	0.528721	0.561784	0.561784	0.524856	Too few samples	Too few samples	0.532177	0.539676	NO	20.0573	20.6718	NO	20.0585	20.5616	0.340663	0.196186	20.357	20.3645	1.07086	1.02621	20.3213	20.31	1.08136	1.02804	1.34301e+06	1.17436e+06	1.53588e+06	1.30784	1.31018e+06	0.975555	0.0546407	1.0386	-0.0244451	0.0386004	-0.155063	0.581077	-0.176696	0.528721	8	11	-6.35881e-06	8
343	PC(18:1/22:6)	HMDB0008090		Phospholipid Metabolism	0.29961	-0.328961	-0.35409	0.536437	0.29719	0.29719	0.536606	Too few samples	Too few samples	0.110668	0.194487	YES	14.3083	15.3092	YES	13.9775	15.136	0.34463	0.19847	14.5878	14.8088	1.32695	1.11284	14.4535	14.5567	1.3276	1.10538	24624.2	14143.9	42870.1	3.03099	22436.2	0.911142	0.211389	1.1578	-0.0888578	0.157803	-0.278614	0.314632	-0.173451	0.536437	10	4	-1.31428e-05	10
344	B-Carotene	HMDB0000561	7235-40-7	Vitamin A (Retinol), Carotenoid Metabolism	0.28757	-0.483887	-0.358227	0.553172	0.728454	0.728454	0.539381	Too few samples	Too few samples	0.280271	0.434858	NO	15.3441	16.3625	YES	15.3697	16.3475	0.353574	0.203621	15.8291	15.8533	1.16391	1.05905	15.7232	15.8586	1.32965	1.10598	58216.1	43235.5	78387.3	1.81303	54093.5	0.929185	0.167243	1.12291	-0.0708147	0.122911	-0.0927884	0.74223	-0.166484	0.553172	4	28	0.000177149	4
345	THC 18:1/24:0	HMDB0004886		Glycosphingolipid Metabolism	0.28648	-0.350465	-0.237706	0.554286	0.862065	0.862065	0.5491	Too few samples	Too few samples	0.400022	0.026907	NO	10.6544	13.7791	NO	10.26	14.6089	0.353574	0.203621	12.4435	12.2167	1.55164	1.18062	12.2214	12.4344	1.69844	1.20597	5570.05	2354.57	13176.7	5.59623	4775.23	0.857304	0.361091	1.2844	-0.142696	0.284397	-0.0464357	0.869472	-0.166023	0.554286	3	32	7.02489e-06	3
346	Arachidonyl carnitine	HMDB0006455		Fatty Acid Oxidation and Synthesis	0.2855	-0.256483	-0.382563	0.556072	0.297621	0.297621	0.57137	Too few samples	Too few samples	0.417667	0.774853	YES	18.9122	20.7632	NO	18.5926	20.5958	0.353574	0.203621	19.6727	19.8377	1.60648	1.19623	19.4973	19.5942	1.34555	1.11064	835748	330037	2.11635e+06	6.41248	740069	0.885517	0.299559	1.23077	-0.114483	0.230768	-0.278365	0.315083	-0.165286	0.556072	5	18	9.08939e-05	5
347	Alpha-Tocopherol	HMDB0001893	21590	Vitamin E (Tocopherol) Metabolism	0.28501	0.640094	1.0165	0.556759	0.354539	0.354539	0.540028	Too few samples	Too few samples	0.281685	0.135281	NO	18.1826	19.1843	NO	17.6636	20.2827	0.353574	0.203621	18.731	18.6835	1.16301	1.05874	18.8705	18.9731	1.48902	1.15114	435105	323633	584973	1.80752	479262	1.10149	0.219128	1.16403	0.101486	0.16403	0.247436	0.373939	0.165002	0.556759	6	29	0.000124694	6
348	PE(P-18:0/20:4)	HMDB0009412		Plasmalogen Metabolism	0.28003	0.239292	0.189235	0.563774	0.907869	0.907869	0.583893	Too few samples	Too few samples	0.216424	0.609376	NO	20.8429	22.9472	NO	21.5352	22.4515	0.357003	0.205596	21.8819	21.895	1.32932	1.1136	21.9802	21.9933	1.16078	1.05413	3.86461e+06	2.21204e+06	6.7518e+06	3.0523	4.13704e+06	1.07049	0.172853	1.12729	0.0704923	0.127285	0.0309295	0.912868	0.162117	0.563774	9	6	-3.0303e-05	9
349	Ceramide(d18:1/16:0 OH)			Ceramide Metabolism	0.2673	-0.3284	-0.227764	0.58186	0.451509	0.451509	0.576622	Too few samples	Too few samples	0.68318	0.146406	NO	15.1865	17.1796	NO	14.3539	17.4294	0.367403	0.211586	16.1646	16.183	1.36733	1.12552	16.0164	15.8916	1.46455	1.14442	73457.2	39785.5	135626	3.40894	66284.8	0.902359	0.258802	1.19648	-0.0976406	0.196484	-0.201221	0.472064	-0.154746	0.58186	7	20	3.15649e-06	7
350	PI(16:0/16:0)	HMDB0009778		Phospholipid Metabolism	0.25058	-0.239622	-0.258822	0.605968	0.523335	0.523335	0.614465	Too few samples	Too few samples	0.198419	0.105038	NO	19.1145	20.8618	YES	19.8461	20.0741	0.381194	0.219528	20.1441	19.9882	1.24862	1.08755	20.0674	19.9601	1.18206	1.06092	1.15873e+06	749853	1.79056e+06	2.38788	1.09869e+06	0.948185	0.148115	1.10812	-0.0518155	0.108121	-0.17057	0.543331	-0.145066	0.605968	3	31	7.02489e-06	3
351	5-Methyltetrahydrofolic acid	HMDB0001396		1-Carbon, Folate Metabolism	0.24976	-0.317305	-0.254476	0.607151	0.816961	0.816961	0.600903	Too few samples	Too few samples	0.822254	0.579939	NO	15.6778	19.0212	YES	16.2446	18.4962	0.381194	0.219528	17.371	17.3495	1.43719	1.14692	17.2049	17.3704	1.5951	1.17949	169503	83262.9	345066	4.1443	151077	0.891293	0.309575	1.23934	-0.108707	0.239343	-0.061859	0.826648	-0.144594	0.607151	8	3	-6.35881e-06	8
352	N-oleoylethanolamine	HMDB0002088		Endocannabinoid Metabolism	0.24728	0.242391	0.226161	0.610772	0.862065	0.862065	0.617399	Too few samples	Too few samples	0.0545855	0.0596312	NO	20.2656	21.3882	YES	20.6503	21.1174	0.382381	0.220211	20.7223	20.8269	1.18659	1.0668	20.7821	20.8839	1.14675	1.0496	1.72994e+06	1.23708e+06	2.41915e+06	1.95553	1.80319e+06	1.04234	0.116539	1.08413	0.0423418	0.0841312	0.0464357	0.869472	0.143155	0.610772	2	89	0.0015063	10
353	PI(30:1)			Phospholipid Metabolism	0.23889	0.216892	0.106817	0.623041	0.643429	0.643429	0.635094	Too few samples	Too few samples	0.70059	0.363217	NO	13.3591	18.5498	NO	14.41	17.6278	0.388351	0.223649	15.9836	15.9545	1.56313	1.18392	16.1234	16.0189	1.34008	1.10904	64795.1	26996.6	155516	5.76057	71386.8	1.10173	0.285698	1.219	0.101733	0.219	0.123718	0.660457	0.138302	0.623041	9	8	-3.0303e-05	9
354	PI(36:0)	HMDB0009808		Phospholipid Metabolism	0.23751	0.278742	0.307727	0.625068	0.816961	0.816961	0.621916	Too few samples	Too few samples	0.878974	0.907778	NO	19.4829	20.6023	NO	19.4158	20.7212	0.388351	0.223649	20.0582	20.0426	1.13345	1.04849	20.1085	20.0685	1.15309	1.05165	1.09171e+06	854039	1.39552e+06	1.63403	1.1305e+06	1.03553	0.0997243	1.07157	0.035534	0.0715687	0.061859	0.826648	0.137504	0.625068	3	14	7.02489e-06	3
355	SM(d18:1/16:0)	HMDB0010169		Sphingomyelin Metabolism	0.23717	-0.510472	-0.251369	0.625579	0.223899	0.223899	0.610723	Too few samples	Too few samples	0.595799	0.755377	NO	21.7549	22.4863	NO	20.8893	23.0203	0.388351	0.223649	22.069	22.1206	1.11075	1.0405	21.9916	21.9548	1.30372	1.09831	4.39966e+06	3.58105e+06	5.4054e+06	1.50945	4.16997e+06	0.947794	0.146907	1.10719	-0.0522061	0.107193	-0.32505	0.237149	-0.137302	0.625579	7	25	3.15649e-06	7
356	PI(34:0)	HMDB0009781		Phospholipid Metabolism	0.22615	-0.264725	-0.238593	0.641868	0.487453	0.487453	0.638897	Too few samples	Too few samples	0.949354	0.877335	NO	20.3753	21.2784	YES	20.5061	20.9469	0.397347	0.22883	20.835	20.8269	1.12268	1.04471	20.7908	20.7265	1.14023	1.04749	1.87057e+06	1.49097e+06	2.34681e+06	1.57402	1.81413e+06	0.96983	0.0919909	1.06584	-0.0301703	0.06584	-0.185577	0.507861	-0.130924	0.641868	3	34	7.02489e-06	3
357	PE(P-16:0/22:6)	HMDB0009708		Plasmalogen Metabolism	0.21993	0.192314	0.129759	0.651127	0.816961	0.816961	0.665211	Too few samples	Too few samples	0.523314	0.746516	NO	20.6044	22.8569	NO	21.1731	22.5129	0.401953	0.231482	21.7603	21.7307	1.34984	1.12006	21.8435	21.843	1.1911	1.06378	3.55216e+06	1.97305e+06	6.39507e+06	3.24121	3.76311e+06	1.05939	0.186319	1.13786	0.0593881	0.137857	0.061859	0.826648	0.127326	0.651127	9	5	-3.0303e-05	9
358	Retinol	HMDB0000305	68-26-8	Vitamin A (Retinol), Carotenoid Metabolism	0.21726	-0.275746	-0.165247	0.655118	0.728454	0.728454	0.649439	Too few samples	Too few samples	0.854341	0.752851	NO	17.3495	21.3624	YES	16.8045	21.3251	0.40329	0.232253	19.191	19.356	1.84654	1.26088	18.947	19.0648	2.20676	1.32293	598490	179884	1.99123e+06	11.0695	505370	0.844408	0.524258	1.43819	-0.155592	0.438193	-0.0927884	0.74223	-0.12578	0.655118	9	4	-3.0303e-05	9
359	PE(18:0/18:0)	HMDB0008991		Phospholipid Metabolism	0.20801	0.20044	0.167114	0.669011	0.816961	0.816961	0.675601	Too few samples	Too few samples	0.384676	0.343343	NO	16.8191	19.8011	NO	17.5673	19.195	0.410699	0.236519	18.295	18.3101	1.30233	1.10499	18.3713	18.3811	1.22683	1.07495	321609	191636	539734	2.81645	339096	1.05437	0.177821	1.13117	0.0543734	0.131174	0.061859	0.826648	0.120426	0.669011	9	12	-3.0303e-05	9
360	Octadecanoylcarnitine	HMDB0000848		Fatty Acid Oxidation and Synthesis	0.20344	-0.206608	-0.249063	0.675913	0.816961	0.816961	0.679386	Too few samples	Too few samples	0.847666	0.894093	YES	20.8997	23.1921	NO	19.6701	23.7081	0.413786	0.238297	21.8381	22.0459	1.6189	1.19971	21.6945	21.6891	1.52245	1.16022	3.74908e+06	1.45832e+06	9.63818e+06	6.60909	3.39389e+06	0.90526	0.339074	1.26494	-0.0947397	0.264944	-0.061859	0.826648	-0.11778	0.675913	5	20	9.08939e-05	9
361	Thiamine	HMDB0000235		Vitamin B1 (Thiamine) Metabolism	0.19481	0.24978	0.320594	0.68902	0.816801	0.816801	0.683494	Too few samples	Too few samples	0.157222	0.28933	YES	24.3909	24.7944	NO	23.8052	25.4699	0.420645	0.242247	24.5891	24.5926	1.13915	1.05047	24.636	24.6375	1.18666	1.06238	2.52377e+07	1.95502e+07	3.25798e+07	1.66647	2.60725e+07	1.03308	0.112548	1.08114	0.0330771	0.0811363	0.0619143	0.826495	0.112781	0.68902	7	30	3.15649e-06	7
362	Decanoylcarnitine	HMDB0000651		Fatty Acid Oxidation and Synthesis	0.19326	0.168941	0.0935622	0.691377	0.728454	0.728454	0.703833	Too few samples	Too few samples	0.993713	0.969482	NO	17.1577	19.1436	NO	17.4592	18.816	0.420921	0.242406	18.1563	18.1507	1.34039	1.11709	18.2277	18.1376	1.18736	1.0626	292135	164516	518751	3.15319	306958	1.05074	0.182188	1.1346	0.0507387	0.134603	0.0927884	0.74223	0.111885	0.691377	5	12	9.08939e-05	9
363	Ceramide(d18:1/12:0)	HMDB0004947		Ceramide Metabolism	0.18641	-0.177268	-0.206721	0.701846	0.953775	0.953775	0.708498	Too few samples	Too few samples	0.678963	0.325929	NO	13.3702	15.1907	NO	13.2768	15.2812	0.426121	0.245401	14.3343	14.2805	1.27318	1.09558	14.2726	14.279	1.19908	1.06629	20656.6	12866.9	33162.2	2.57732	19790.9	0.95809	0.160997	1.11806	-0.0419097	0.118059	0.0154924	0.956298	-0.107919	0.701846	3	29	7.02489e-06	3
364	11,12-DiHETrE	HMDB0002314		Eicosanoid and Resolvin Metabolism	0.17842	0.148468	0.0493358	0.714121	1	1	0.729168	Too few samples	Too few samples	0.267827	0.714506	NO	14.8252	17.4978	NO	15.1439	17.1211	0.432385	0.249008	16.0544	16.1615	1.46629	1.15565	16.1364	16.1325	1.20289	1.06749	68054.8	32141.5	144096	4.48317	72033.9	1.05847	0.228986	1.17201	0.0584696	0.172011	0	1	0.103293	0.714121	5	21	9.08939e-05	9
365	FAD	HMDB0001248		Vitamin B2 (Riboflavin) Metabolism	0.16927	0.339916	0.968573	0.72874	0.643429	0.643429	0.717584	Too few samples	Too few samples	0.421039	0.500247	NO	11.7411	14.0386	NO	10.5169	15.8781	0.440031	0.253412	12.7904	12.8899	1.31105	1.10779	12.9232	13.1975	1.88969	1.25233	7084.1	4166.32	12045.3	2.89111	7767.22	1.09643	0.356628	1.28043	0.0964289	0.280429	0.123718	0.660457	0.0978148	0.72874	7	4	3.15649e-06	7
366	Pantothenic acid	HMDB0000210		Vitamin B5 (Pantothenate, CoA) Metabolism	0.16696	-0.164068	-0.192905	0.731841	0.907704	0.907704	0.736164	Too few samples	Too few samples	0.843919	0.427442	NO	19.8935	21.2895	NO	19.8113	21.3766	0.4407	0.253797	20.615	20.5915	1.29242	1.10181	20.5543	20.594	1.2327	1.07677	1.60595e+06	971363	2.6551e+06	2.73338	1.53976e+06	0.958787	0.175932	1.12969	-0.0412127	0.129694	-0.0309849	0.912712	-0.0966569	0.731841	6	23	0.000124694	6
367	PI(36:1)			Phospholipid Metabolism	0.14305	0.196676	0.257373	0.769201	0.816961	0.816961	0.763593	Too few samples	Too few samples	0.72728	0.776799	NO	23.0203	23.89	NO	22.7421	24.1419	0.461939	0.266028	23.4629	23.4551	1.10715	1.03922	23.4918	23.442	1.16018	1.05393	1.15621e+07	9.47082e+06	1.41151e+07	1.49038	1.17959e+07	1.02022	0.0939355	1.06728	0.0202221	0.0672776	0.061859	0.826648	0.0828153	0.769201	3	12	7.02489e-06	3
368	BMP(20:4/22:6)			Phospholipid Metabolism	0.14021	0.167027	0.248689	0.773685	0.907869	0.907869	0.771124	Too few samples	Too few samples	0.938621	0.921423	NO	11.9826	14.5899	NO	11.4064	15.2033	0.463373	0.266854	13.2931	13.2863	1.37038	1.12647	13.369	13.3049	1.44921	1.14017	10037.4	5412.67	18613.6	3.43889	10579.8	1.05404	0.255604	1.19384	0.054038	0.193836	0.0309295	0.912868	0.0811661	0.773685	9	1	-3.0303e-05	9
369	N-Acetyl-L-aspartic acid	HMDB0000812	997-55-7	Bioamines and Neurotransmitter Metabolism	0.1324	0.127731	0.0448758	0.785997	0.816961	0.816961	0.790139	Too few samples	Too few samples	0.347019	0.102349	NO	19.1117	22.1255	NO	19.5583	22.2397	0.469124	0.270166	20.7898	20.6186	1.53743	1.17653	20.8691	20.899	1.40123	1.12667	1.81284e+06	780261	4.21191e+06	5.39808	1.91522e+06	1.05648	0.290887	1.22339	0.0564761	0.223392	0.061859	0.826648	0.0766511	0.785997	10	17	-1.31428e-05	10
370	Androsterone sulfate	HMDB0002759		Cholesterol, Cortisol, Non-Gonadal Steroid Metabolism	0.13143	0.148798	0.169053	0.787534	0.728454	0.728454	0.786382	Too few samples	Too few samples	0.790542	0.928177	NO	19.5544	20.6357	NO	19.5418	20.9171	0.469124	0.270166	20.1209	20.0951	1.16489	1.05938	20.1537	20.2295	1.17955	1.06012	1.14027e+06	845458	1.53789e+06	1.819	1.16646e+06	1.02297	0.118411	1.08554	0.02297	0.0855383	0.0927884	0.74223	0.0760887	0.787534	7	22	3.15649e-06	7
371	24,25-Epoxycholesterol			Cholesterol, Cortisol, Non-Gonadal Steroid Metabolism	0.11985	0.110586	0.0575739	0.805901	0.907869	0.907869	0.811365	Too few samples	Too few samples	0.569233	0.913592	NO	17.7802	19.5868	NO	17.6064	19.7523	0.478775	0.275724	18.6621	18.6835	1.37825	1.12891	18.7133	18.6794	1.25208	1.08272	414814	221193	777920	3.51693	429795	1.03611	0.209166	1.15602	0.0361143	0.15602	-0.0309295	0.912868	0.0693874	0.805901	7	23	3.15649e-06	7
372	Adipic acid	HMDB0000448	124-04-9	Fatty Acid Oxidation and Synthesis	0.11091	-0.132355	-0.114845	0.820155	0.907786	0.907786	0.818038	Too few samples	Too few samples	0.762336	0.711424	NO	18.3076	19.0317	NO	18.3611	18.9953	0.481147	0.27709	18.7002	18.6697	1.09958	1.03653	18.6821	18.6782	1.11885	1.0405	425915	353605	513013	1.45081	420597	0.987514	0.0772059	1.05497	-0.0124857	0.0549729	-0.0309571	0.91279	-0.0642107	0.820155	3	15	7.02489e-06	3
373	Cytidine	HMDB0000089		Pyrimidine Metabolism	0.11029	0.0993502	0.0549629	0.821155	0.728454	0.728454	0.827107	Too few samples	Too few samples	0.182143	0.494495	YES	24.6573	25.8207	YES	24.8549	25.4466	0.481147	0.27709	25.1211	25.239	1.28942	1.10084	25.1575	25.1507	1.18114	1.06063	3.64926e+07	2.21733e+07	6.00591e+07	2.70862	3.7426e+07	1.02558	0.162551	1.11926	0.0255758	0.119265	-0.0927884	0.74223	0.0638481	0.821155	5	28	9.08939e-05	10
374	PE(P-18:0/22:6)	HMDB0011394		Plasmalogen Metabolism	0.10985	0.118343	0.118933	0.82186	0.562834	0.562834	0.822054	Too few samples	Too few samples	0.875897	0.961457	NO	21.0891	22.2881	YES	21.4965	22.0222	0.481147	0.27709	21.7138	21.6886	1.24415	1.08607	21.7511	21.7594	1.24175	1.07956	3.43958e+06	2.24159e+06	5.27782e+06	2.3545	3.52966e+06	1.02619	0.162439	1.11918	0.0261893	0.119178	0.154647	0.582104	0.0635927	0.82186	9	18	-3.0303e-05	9
375	THC 18:1/16:0	HMDB0004879		Glycosphingolipid Metabolism	0.10968	0.117604	0.133068	0.822122	0.728221	0.728221	0.822438	Too few samples	Too few samples	0.988006	0.989692	NO	12.9021	15.4012	YES	13.4007	14.7847	0.481147	0.27709	14.0707	14.1517	1.4314	1.14518	14.1315	14.0927	1.42235	1.13265	17206.6	8519.3	34752.6	4.07929	17947.9	1.04308	0.265595	1.20213	0.0430812	0.202132	0.0928714	0.742007	0.0634976	0.822122	3	26	7.02489e-06	3
376	SM(d18:1/16:1 OH)	HMDB0013463		Sphingomyelin Metabolism	0.10792	0.184977	0.302997	0.824943	0.728454	0.728454	0.81839	Too few samples	Too few samples	0.741735	0.653756	NO	22.5415	23.4451	NO	22.2733	23.8251	0.481147	0.27709	23.0388	22.9933	1.10266	1.03763	23.0648	23.0492	1.20985	1.06967	8.61709e+06	7.115e+06	1.04363e+07	1.4668	8.77428e+06	1.01824	0.110821	1.07984	0.0182414	0.0798426	0.0927884	0.74223	0.062476	0.824943	7	32	3.15649e-06	7
377	Ceramide(d18:1/18:0)	HMDB0004950		Ceramide Metabolism	0.10781	-0.0943903	-0.188316	0.825114	1	1	0.832072	Too few samples	Too few samples	0.529408	0.0706829	NO	18.0606	21.1224	YES	18.6647	20.1883	0.481147	0.27709	19.6168	19.5915	1.57075	1.1861	19.5553	19.4265	1.31015	1.10022	803964	331794	1.94807e+06	5.87132	770418	0.958274	0.282157	1.21601	-0.0417265	0.216012	0	1	-0.0624142	0.825114	3	23	7.02489e-06	3
378	Hydroxyisocaproic acid	HMDB0000746		Branch Chain Amino Acid Metabolism	0.1078	-0.176081	-0.0672667	0.825135	0.816961	0.816961	0.818967	Too few samples	Too few samples	0.646724	0.679475	NO	20.971	21.8005	YES	20.8159	21.9718	0.481147	0.27709	21.3487	21.3857	1.12162	1.04434	21.3196	21.3938	1.23463	1.07737	2.67061e+06	2.1326e+06	3.34435e+06	1.5682	2.61718e+06	0.979993	0.124399	1.09005	-0.0200074	0.0900538	0.061859	0.826648	-0.0624067	0.825135	10	8	-1.31428e-05	10
379	Ceramide(d18:1/16:1 OH)			Ceramide Metabolism	0.090447	0.0946297	0.0598179	0.85297	0.816801	0.816801	0.853758	Too few samples	Too few samples	0.799015	0.229849	NO	16.0675	19.4399	NO	16.5808	19.1058	0.496069	0.285684	17.8033	17.7537	1.47127	1.15713	17.856	17.8433	1.4365	1.13662	228731	107311	487533	4.54317	237243	1.03722	0.280117	1.21429	0.037215	0.214294	0.0619143	0.826495	0.0523622	0.85297	3	21	7.02489e-06	3
380	L-Carnitine	HMDB0000062		Fatty Acid Oxidation and Synthesis	0.086335	-0.101957	-0.0904801	0.859591	0.907539	0.907539	0.858077	Too few samples	Too few samples	0.566891	0.438158	NO	24.4257	24.7823	NO	24.3886	24.8248	0.498608	0.287146	24.6098	24.604	1.06203	1.02301	24.6009	24.6067	1.07261	1.02509	2.56025e+07	2.27537e+07	2.88079e+07	1.26607	2.54459e+07	0.993883	0.0485321	1.03421	-0.00611737	0.0342121	0.0310405	0.912556	-0.0499819	0.859591	7	16	3.15649e-06	8
381	Taurine	HMDB0000251		Taurine, Hypotaurine Metabolism	0.084928	0.128435	0.188119	0.861858	0.816639	0.816639	0.857508	Too few samples	Too few samples	0.703973	0.53677	NO	27.1514	27.7115	NO	27.0649	27.8842	0.498614	0.287149	27.4498	27.4314	1.08479	1.03124	27.4649	27.4746	1.14514	1.04908	1.83327e+08	1.56297e+08	2.15031e+08	1.37578	1.85253e+08	1.01051	0.0821476	1.05859	0.0105073	0.0585927	0.0619697	0.826342	0.0491676	0.861858	10	6	-1.31428e-05	10
382	CL(18:2/18:2/18:2/18:2)	HMDB0010692		Cardiolipin Metabolism	0.079425	0.0651975	0.00416168	0.870738	0.953775	0.953775	0.87799	Too few samples	Too few samples	0.82877	0.725037	NO	23.3538	24.1446	NO	23.4444	23.9595	0.500118	0.288015	23.7199	23.7492	1.19937	1.07113	23.737	23.7019	1.08749	1.0301	1.38163e+07	9.67483e+06	1.97305e+07	2.03936	1.3981e+07	1.01192	0.107967	1.07771	0.0119231	0.0777087	-0.0154924	0.956298	0.0459816	0.870738	10	11	-1.31428e-05	10
383	PC(36:0)	HMDB0008036		Phospholipid Metabolism	0.078771	-0.0955236	-0.0682769	0.871795	0.907786	0.907786	0.870032	Too few samples	Too few samples	0.605012	0.526944	NO	19.897	21.1361	NO	19.6729	21.3983	0.500118	0.288015	20.5744	20.5165	1.1396	1.05063	20.5564	20.5356	1.17219	1.05778	1.56135e+06	1.20856e+06	2.01712e+06	1.66903	1.54198e+06	0.987595	0.107907	1.07766	-0.0124049	0.0776638	0.0309571	0.91279	-0.0456029	0.871795	7	31	3.15649e-06	7
384	PC(P-18:0/22:6)	HMDB0008752		Plasmalogen Metabolism	0.078364	-0.0761382	-0.0967443	0.872453	0.728221	0.728221	0.874732	Too few samples	Too few samples	0.341652	0.398094	NO	18.7322	19.6426	YES	18.9458	19.3379	0.500118	0.288015	19.1441	19.1874	1.13993	1.05075	19.1297	19.1419	1.11064	1.0378	579373	448203	748932	1.67097	573624	0.990078	0.0892476	1.06382	-0.00992225	0.0638152	-0.0928714	0.742007	-0.045367	0.872453	8	13	-6.35881e-06	8
385	Hydroxycholesterol species	HMDB0001419		Cholesterol, Cortisol, Non-Gonadal Steroid Metabolism	0.077709	0.159022	0.411696	0.87351	1	1	0.867939	Too few samples	Too few samples	0.281641	0.40332	YES	18.5032	18.6798	NO	17.2093	19.8246	0.500118	0.288015	18.5396	18.5915	1.11267	1.04118	18.5641	18.5169	1.29299	1.0951	381044	309101	469731	1.51967	387568	1.01712	0.143411	1.10451	0.0171218	0.104513	0	1	0.0449882	0.87351	7	18	3.15649e-06	7
386	Hexose Diphosphate Pool	HMDB0001058		Glycolysis and Gluconeogenesis Metabolism	0.073822	0.0801613	0.100973	0.879793	1	1	0.87977	Too few samples	Too few samples	0.749136	0.833987	NO	16.3793	19.4255	NO	16.2397	19.4642	0.502414	0.289338	17.8556	17.9024	1.48517	1.16125	17.9014	17.8519	1.48977	1.15135	237181	109245	514942	4.71367	244821	1.03221	0.296408	1.22808	0.0322139	0.228083	0	1	0.0427379	0.879793	10	15	-1.31428e-05	10
387	PC(20:5/P-16:0)	HMDB0011222		Plasmalogen Metabolism	0.071096	-0.0805178	-0.0725401	0.884205	0.953816	0.953816	0.883529	Too few samples	Too few samples	0.93068	0.981644	NO	15.9869	17.71	YES	16.2167	17.5261	0.503632	0.290039	16.8032	16.8484	1.24997	1.08799	16.7773	16.8714	1.27432	1.08949	114357	73847.9	177088	2.39802	112321	0.982195	0.173469	1.12777	-0.0178049	0.127767	-0.0154786	0.956338	-0.0411594	0.884205	7	11	3.15649e-06	7
388	PC(30:0)	HMDB0007869		Phospholipid Metabolism	0.065804	-0.14742	0.0812847	0.892776	0.417471	0.417471	0.887796	Too few samples	Too few samples	0.741042	0.744016	YES	19.5827	19.9149	NO	18.6507	20.7297	0.507207	0.292098	19.7179	19.7488	1.08594	1.03165	19.7004	19.6902	1.24603	1.08087	862351	733677	1.01359e+06	1.38153	851934	0.987919	0.120867	1.08739	-0.0120807	0.087388	-0.2167	0.437896	-0.0380958	0.892776	7	29	3.15649e-06	7
389	SM(d18:1/20:1)	HMDB0240610		Sphingomyelin Metabolism	0.05521	-0.0600678	-0.0472463	0.909968	0.816961	0.816961	0.90992	Too few samples	Too few samples	0.809741	0.667798	NO	17.7115	19.8541	NO	17.2949	20.222	0.514765	0.296451	18.8592	18.7828	1.3432	1.11798	18.8336	18.7585	1.34805	1.11137	475530	266698	847883	3.17919	467176	0.982433	0.221569	1.166	-0.0175674	0.166001	-0.061859	0.826648	-0.0319626	0.909968	9	17	-3.0303e-05	9
390	Benzoic acid	HMDB0001870		Microbiome Metabolism	0.054735	0.0524804	-0.00445797	0.910739	0.487064	0.487064	0.912553	Too few samples	Too few samples	0.0318558	0.00971819	NO	19.5161	21.7212	YES	20.1143	21.3635	0.514765	0.296451	20.8018	20.6186	1.45197	1.15137	20.83	20.7389	1.33627	1.10793	1.82794e+06	880091	3.79662e+06	4.3139	1.86407e+06	1.01976	0.251423	1.19038	0.0197637	0.19038	0.185743	0.507475	0.0316879	0.910739	6	20	0.000124694	6
391	PE(34:1)	HMDB0008927		Phospholipid Metabolism	0.047171	-0.0461974	-0.0950334	0.923039	0.907869	0.907869	0.924297	Too few samples	Too few samples	0.65709	0.339508	NO	17.7613	21.2794	NO	18.3313	21.039	0.520387	0.299688	19.6976	19.5204	1.52688	1.17347	19.6694	19.6851	1.41328	1.13009	850315	370957	1.94911e+06	5.25427	833851	0.980638	0.290499	1.22306	-0.019362	0.223063	-0.0309295	0.912868	-0.0273085	0.923039	9	15	-3.0303e-05	9
392	PI(34:1)	HMDB0009822		Phospholipid Metabolism	0.040445	-0.0428743	-0.0424296	0.933989	0.816961	0.816961	0.934201	Too few samples	Too few samples	0.774373	0.735585	NO	24.1581	25.576	YES	24.5419	25.1157	0.52522	0.302471	24.9147	24.867	1.14742	1.05335	24.9062	24.8288	1.14182	1.04801	3.16287e+07	2.41559e+07	4.14133e+07	1.71442	3.14428e+07	0.994121	0.100992	1.07251	-0.00587868	0.0725104	-0.061859	0.826648	-0.0234146	0.933989	3	11	7.02489e-06	3
393	Palmitoylethanolamide	HMDB0002100		Endocannabinoid Metabolism	0.030919	0.0376306	0.0594317	0.949515	0.643429	0.643429	0.948791	Too few samples	Too few samples	0.625074	0.495059	NO	18.9565	20.0842	YES	19.1787	20.0366	0.532445	0.306632	19.5526	19.5204	1.14835	1.05367	19.5601	19.6076	1.18455	1.06171	768970	586364	1.00844e+06	1.71983	772983	1.00522	0.114682	1.08274	0.00521872	0.0827362	0.123718	0.660457	0.0178999	0.949515	4	26	0.000177149	7
394	Ceramide(d18:1/16:0)	HMDB0004949		Ceramide Metabolism	0.029607	-0.0345046	-0.00738072	0.951655	0.728454	0.728454	0.951196	Too few samples	Too few samples	0.974903	0.750229	NO	23.3774	26.4586	YES	24.0047	26.0034	0.532445	0.306632	25.0511	24.918	1.42328	1.14272	25.0335	25.004	1.49628	1.15313	3.47639e+07	1.74052e+07	6.94349e+07	3.98932	3.43431e+07	0.987895	0.281593	1.21554	-0.012105	0.215536	0.0927884	0.74223	-0.0171403	0.951655	3	33	7.02489e-06	3
395	Octulose-monophosphate			Pentose Phosphate, Gluconate Metabolism	0.02601	-0.0280419	-0.0321	0.957523	0.643132	0.643132	0.957553	Too few samples	Too few samples	0.0798884	0.0909343	NO	18.7639	21.5274	YES	19.5158	20.9114	0.534375	0.307744	20.1112	20.1457	1.27804	1.09716	20.1013	20.2136	1.27679	1.09023	1.13259e+06	700238	1.83188e+06	2.61608	1.12482e+06	0.993144	0.182836	1.13511	-0.00685578	0.135113	-0.123829	0.66017	-0.0150579	0.957523	10	19	-1.31428e-05	10
396	L-Aspartic acid	HMDB0006483		Bioamines and Neurotransmitter Metabolism	0.023029	0.0228776	-0.00400303	0.962388	0.907869	0.907869	0.962906	Too few samples	Too few samples	0.63412	0.400642	NO	18.4279	20.2275	YES	19.0989	19.9089	0.53478	0.307977	19.3791	19.3277	1.21688	1.07701	19.3856	19.5039	1.18027	1.06035	681865	464101	1.00181e+06	2.1586	684934	1.0045	0.136396	1.09916	0.00450074	0.0991555	0.0309295	0.912868	0.0133322	0.962388	6	25	0.000124694	6
397	Adenosine diphosphate	HMDB0001341		Purine Metabolism	0.021709	0.0238616	0.0268896	0.964543	0.816961	0.816961	0.964471	Too few samples	Too few samples	0.222299	0.18343	NO	14.5301	16.1236	YES	15.1494	16.0417	0.53478	0.307977	15.4537	15.3269	1.20519	1.07309	15.4602	15.5956	1.21242	1.07047	44878.2	31128.9	64700.5	2.07847	45078.5	1.00446	0.141459	1.10302	0.00446348	0.10302	-0.061859	0.826648	0.0125679	0.964543	10	7	-1.31428e-05	10
398	3-Hydroxyoleoylcarnitine			Fatty Acid Oxidation and Synthesis	0.021118	0.0252111	0.0682062	0.965508	0.907869	0.907869	0.965085	Too few samples	Too few samples	0.98205	0.991252	NO	18.8378	20.0735	NO	18.1277	20.7844	0.53478	0.307977	19.4835	19.4556	1.2372	1.08378	19.4912	19.456	1.28762	1.09349	733027	482986	1.11251e+06	2.30341	736971	1.00538	0.173487	1.12778	0.00538072	0.127781	0.0309295	0.912868	0.0122256	0.965508	6	26	0.000124694	6
399	Gamma-Aminobutyric acid	HMDB0000112		GABA, Glutamate, Arginine, Ornithine, Proline Metabolism	0.017782	-0.0134084	-0.156864	0.970955	0.953816	0.953816	0.973315	Too few samples	Too few samples	0.986913	0.709503	NO	15.2728	18.7035	NO	16.6485	17.2937	0.536452	0.30894	16.9925	16.9882	1.44666	1.14977	16.9854	16.9711	1.08389	1.02889	130393	63232.2	268888	4.25239	129749	0.995061	0.205501	1.15309	-0.0049389	0.153086	-0.0154786	0.956338	-0.0102942	0.970955	9	14	-3.0303e-05	9
400	Saccharopine	HMDB0000279	997-68-2	Collagen Metabolism	0.011482	-0.0161944	0.0604335	0.981243	0.643429	0.643429	0.980729	Too few samples	Too few samples	0.93358	0.939872	NO	21.0638	21.8515	YES	21.2568	21.8569	0.540637	0.31135	21.4624	21.4576	1.17047	1.0613	21.4587	21.5568	1.27016	1.08823	2.88942e+06	2.12239e+06	3.93366e+06	1.85341	2.88207e+06	0.997454	0.149151	1.10892	-0.00254582	0.108917	0.123718	0.660457	-0.00664723	0.981243	7	34	3.15649e-06	10
401	Lathosterol	HMDB0001170		Cholesterol, Cortisol, Non-Gonadal Steroid Metabolism	0.010148	-0.0109713	-0.0110866	0.983421	0.816961	0.816961	0.983426	Too few samples	Too few samples	0.652924	0.643544	NO	18.0606	20.088	NO	18.0516	19.9815	0.540637	0.31135	19.0106	19.0743	1.22683	1.08033	19.0073	19.0165	1.22716	1.07506	528148	353785	788446	2.2286	526965	0.99776	0.152736	1.11168	-0.00224038	0.111676	-0.061859	0.826648	-0.00587516	0.983421	7	15	3.15649e-06	7
[truncated: 2 more columns]
