# Supplementary material for: Metabolic and behavioral features of acute hyperpurinergia and the maternal immune activation mouse model of autism spectrum disorder
Source: PLoS One. 2021 Mar 18;16(3):e0248771. doi: 10.1371/journal.pone.0248771 (PMC7971557; doi:10.1371/journal.pone.0248771)
Supplement: S3 Table — (XLSX) [file pone.0248771.s004.xlsx]

## Sheet: S3 Table. Pathway ranking at 30
S3 Table. Rank order of Biochemical Pathways Changed 30 minutes after ATP Injection				VIP ≥0.9, FDR <0.05
No.	Pathway Name	Measured Metabolites in the Pathway (N)	Expected Pathway Proportion (P = N/401)	Expected Hits in Sample of 202 (P * 202)	Observed Hits in the Top 202 Metabolites	Fold Enrichment (Obs/Exp)	Hypergeometric p Value	Impact (Sum VIP Score)	Fraction of Impact (VIP Score) Explained (% of 260)	Increased	Decreased
1	Phospholipid Metabolism	64	0.159601	32.2394	27	0.837485	0.0394226	31.0249	0.119465	8	19
2	Sphingomyelin Metabolism	39	0.0972569	19.6459	18	0.916222	0.11488	22.0916	0.0850664	3	15
3	Purine Metabolism	22	0.0548628	11.0823	14	1.26328	0.078367	19.3988	0.0746975	13	1
4	Microbiome Metabolism	20	0.0498753	10.0748	13	1.29035	0.0757975	18.8675	0.0726516	11	2
5	Ceramide Metabolism	27	0.0673317	13.601	15	1.10286	0.135617	16.5892	0.0638785	0	15
6	SAM, SAH, Methionine, Cysteine, Glutathione	15	0.0374065	7.55611	11	1.45578	0.0420566	15.0551	0.0579715	5	6
7	Fatty Acid Oxidation and Synthesis	35	0.0872818	17.6309	12	0.680622	0.0196798	14.5074	0.0558626	4	8
8	Eicosanoid and Resolvin Metabolism	18	0.0448878	9.06733	11	1.21315	0.12545	12.3425	0.0475263	10	1
9	Glycolysis and Gluconeogenesis Metabolism	10	0.0249377	5.03741	6	1.19109	0.209751	8.5892	0.0330737	4	2
10	Krebs Cycle	11	0.0274314	5.54115	6	1.08281	0.230136	7.9538	0.0306271	4	2
11	1-Carbon, Folate Metabolism	6	0.0149626	3.02244	5	1.65429	0.0954012	7.14511	0.0275131	2	3
12	Branch Chain Amino Acid Metabolism	9	0.0224439	4.53367	5	1.10286	0.250423	7.1146	0.0273956	1	4
13	Bile Salt Metabolism	5	0.0124688	2.5187	5	1.98515	0.0316406	6.9354	0.0267056	0	5
14	GABA, Glutamate, Arginine, Ornithine, Proline	7	0.0174564	3.52618	5	1.41796	0.167375	6.55117	0.0252261	3	2
15	Pyrimidine Metabolism	11	0.0274314	5.54115	5	0.90234	0.226631	6.1748	0.0237768	2	3
16	Amino-Sugars and Myoinositol	5	0.0124688	2.5187	4	1.58812	0.159002	5.9907	0.0230679	4	0
17	Asparagine, threonine, and alanine metabolism	3	0.0074813	1.51122	3	1.98515	0.126882	4.8282	0.0185916	0	3
18	Tyrosine and Phenylalanine Metabolism	3	0.0074813	1.51122	3	1.98515	0.126882	4.6362	0.0178522	0	3
19	Bioamines and Neurotransmitter Metabolism	8	0.0199501	4.02993	3	0.744431	0.216472	4.5856	0.0176574	2	1
20	Collagen Metabolism	5	0.0124688	2.5187	3	1.19109	0.316406	4.2229	0.0162608	0	3
21	Urea Cycle	3	0.0074813	1.51122	3	1.98515	0.126882	3.4697	0.0133605	1	2
22	Histidine, Histamine, Carnosine Metabolism	3	0.0074813	1.51122	2	1.32343	0.378743	3.0083	0.0115838	1	1
23	Polyamine Metabolism	4	0.00997506	2.01496	2	0.992574	0.37684	2.6442	0.0101818	1	1
24	Vitamin B6 (Pyridoxine) Metabolism	2	0.00498753	1.00748	2	1.98515	0.25313	2.60517	0.0100315	1	1
25	Vitamin B3 (Niacin, NAD+) Metabolism	2	0.00498753	1.00748	2	1.98515	0.25313	2.5872	0.00996232	2	0
26	Tryptophan, Kynurenine, Serotonin, Melatonin	4	0.00997506	2.01496	2	0.992574	0.37684	2.56033	0.00985886	0	2
27	Gamma-Glutamyl and other Dipeptides	2	0.00498753	1.00748	2	1.98515	0.25313	2.5548	0.00983756	0	2
28	Cholesterol, Cortisol, Non-Gonadal Steroids	11	0.0274314	5.54115	2	0.360936	0.0242317	2.45332	0.0094468	0	2
29	Cardiolipin Metabolism	8	0.0199501	4.02993	2	0.496287	0.104989	2.3532	0.00906128	0	2
30	Plasmalogen Metabolism	8	0.0199501	4.02993	2	0.496287	0.104989	1.96501	0.00756651	1	1
31	Vitamin B1 (Thiamine) Metabolism	2	0.00498753	1.00748	1	0.992574	0.501222	1.457	0.00561035	1	0
32	Endocannabinoid Metabolism	4	0.00997506	2.01496	1	0.496287	0.246227	1.3925	0.00536199	1	0
33	Pentose Phosphate, Gluconate Metabolism	3	0.0074813	1.51122	1	0.661716	0.37309	1.3892	0.00534928	1	0
34	Peroxisomal Metabolism	1	0.00249377	0.503741	1	1.98515	0.503741	1.3607	0.00523954	1	0
35	Nitric Oxide, Superoxide, Peroxide Metabolism	2	0.00498753	1.00748	1	0.992574	0.501222	1.2565	0.0048383	0	1
36	Vitamin D (Calciferol) Metabolism	2	0.00498753	1.00748	1	0.992574	0.501222	1.0206	0.00392994	0	1
37	Phosphate and Pyrophosphate Metabolism	1	0.00249377	0.503741	1	1.98515	0.503741	1.016	0.00391223	1	0
									Subtotals:	88	114
									Total:	202
