# Supplementary material for: Metabolic and behavioral features of acute hyperpurinergia and the maternal immune activation mouse model of autism spectrum disorder
Source: PLoS One. 2021 Mar 18;16(3):e0248771. doi: 10.1371/journal.pone.0248771 (PMC7971557; doi:10.1371/journal.pone.0248771)
Supplement: S4 Table — (XLSX) [file pone.0248771.s005.xlsx]

## Sheet: S4 Table. kNN Cluster Analysis
S4 Table. Rank order of metabolite clusters by k-NN analysis—30 minutes after ATP injection
kNN Cluster ID (of 10)	PLSDA VIP Score	Count per cluster	Count of VIP>1 per cluster	Sum of VIP>1 per cluster	Fraction of impact	Mean Z-score	SD	Rank	1	2	3	4	5	6	7	8	9	10	11	12	13	14	15	16	17	18	19	20
2	112.108	89	71	99.4088	0.415033	3.19044	1.7889	1	Xanthosine	Allantoin	Dopamine	Myoinositol	Hypoxanthine	Inosine_neg	O-acetylserine	Orotic acid	Imidazoleacetic acid	4-Pyridoxic acid	N-acetylserine	Glycerol 3-phosphate	Trimethylamine-N-oxide	Creatinine	Gluconic acid	L-Lactic acid	Xanthine	Aspartylglycosamine	N-alpha-Acetylarginine	4-Hydroxyphenyllactic acid
1	97.8872	77	63	87.6036	0.365746	-3.43417	2.01114	2	L-isoleucine	Betaine	L-Asparagine	L-Proline	Purine	L-Methionine	L-Threonine	L-Histidine	Glycine	L-Tryptophan	L-Phenylalanine	Alanine	Isovalerylcarnitine	Butyrylcarnitine	L-Serine	Hydroxyproline	BMP(18:1/16:0)	L-Lysine	L-Valine	Glycylproline
4	41.3029	44	25	28.7586	0.120067	-1.56746	0.339356	3	Ceramide(d18:1/22:2)	Deoxycholic acid	BMP(16:0/16:0)	2,3-Diphosphoglyceric acid	PI(38:5)	SM(d18:1/25:0) or SM(d18:1/24:1 OH)	Cholic acid	PA(18:0/16:1)	Ceramide(d18:1/20:1)	Ceramide(d18:1/22:0 OH)	Ceramide(d18:1/22:1)	BMP(18:1/16:1)	Vitamin K2	PA(16:0/16:1)	PC(38:5)	PA(16:1/16:1)	PC(32:1)	PE(36:4)	PI(36:2)	PI(34:2)
6	24.9387	34	9	9.5469	0.0398584	1.41341	0.225133	4	20-Hydroxyeicosatetraenoic acid	9-HETE	PS(34:1)	PS(18:0/18:1)	Deoxyguanosine	PS(36:2)	PS(34:2)	8-HETE	PS(18:0/20:4)
3	20.2674	35	7	7.5699	0.0316044	-1.14427	0.102384	5	Ceramide(d18:1/24:2)	Ceramide(d18:1/24:1)	Ceramide(d18:1/22:2 OH)	Ceramide(d18:1/24:0 OH)	Ceramide(d18:1/25:0)	Ceramide(d18:1/18:1)	Ceramide(d18:1/24:2 OH)
5	19.9311	30	5	5.5884	0.0233316	-1.66551	0.256833	6	3, 5-Tetradecadiencarnitine	Acetic acid	Malonylcarnitine	Octanoylcarnitine	Thymine
7	13.3762	35	1	1.0441	0.00435913	-1.51589	n/a	7	SM(d18:1/20:1 OH)
8	8.94104	16	0	0	0	0	0	8
9	7.89014	22	0	0	0	0	0	9
10	7.38065	20	0	0	0	0	0	10
