# Supplementary material for: Metabolic and behavioral features of acute hyperpurinergia and the maternal immune activation mouse model of autism spectrum disorder
Source: PLoS One. 2021 Mar 18;16(3):e0248771. doi: 10.1371/journal.pone.0248771 (PMC7971557; doi:10.1371/journal.pone.0248771)
Supplement: S5 Table — (XLSX) [file pone.0248771.s006.xlsx]

## Sheet: S5 Table. Increased at 0.5h
S5 Table. Top k-NN cluster of metabolites increased at 30 minutes
MRM Name	PLSDA VIP Score	Log Space Z-Score	Mann-Whitney U test p	FDR	Random Forest MDA (5000 trees)	Pathway Name	kNN Cluster (of 10)
Choline	1.348	1.83487	0.00543684	0.00151721	0.00092	1-Carbon, Folate Metabolism	2
Aspartylglycosamine	1.5295	2.84599	0.00119375	6.60859e-05	0.0039443	Amino-Sugar, Galactose, & Non-Glucose Metabolism	2
Glucosamine	1.3384	2.86403	0.00381353	0.00164691	0.00078667	Amino-Sugar, Galactose, & Non-Glucose Metabolism	2
Myoinositol	1.6486	7.40712	0.00119375	1.42612e-06	0.0044462	Amino-Sugar, Galactose, & Non-Glucose Metabolism	2
N-Acetyl-glucosamine 1-phosphate	1.4746	2.62312	0.00178021	0.000218959	0.0012986	Amino-Sugar, Galactose, & Non-Glucose Metabolism	2
Dopamine	1.6811	5.54805	0.00119375	8.17753e-08	0.0038943	Bioamines and Neurotransmitter Metabolism	2
N-Acetylaspartylglutamic acid	1.3765	2.42871	0.00262182	0.0010638	0.0014059	Bioamines and Neurotransmitter Metabolism	2
Isovalerylglycine	1.2639	1.86442	0.00547855	0.00406581	0.0011594	Branch Chain Amino Acid Metabolism	2
12-HETE	1.2027	1.28527	0.0206376	0.00723925	0.00050048	Eicosanoid and Resolvin Metabolism	2
13S-hydroxyoctadecadienoic acid	1.3369	3.23811	0.0037511	0.00166662	0.00058286	Eicosanoid and Resolvin Metabolism	2
5-HETE	1.36	4.19976	0.00119375	0.00131331	0.0028414	Eicosanoid and Resolvin Metabolism	2
8,9-Epoxyeicosatrienoic acid	1.1958	1.67565	0.00777396	0.00767664	0.0010429	Eicosanoid and Resolvin Metabolism	2
Tetranor-PGEM	1.0786	1.33351	0.0150873	0.0189034	1.6667e-05	Eicosanoid and Resolvin Metabolism	2
Anandamide	1.3925	1.9895	0.00119375	0.000870829	0.0037876	Endocannabinoid Metabolism	2
Adipoylcarnitine	1.4794	2.9497	0.00262182	0.000198272	0.00081429	Fatty Acid Oxidation and Synthesis	2
L-Glutarylcarnitine	1.3432	2.24661	0.0025987	0.0016166	0.0010243	Fatty Acid Oxidation and Synthesis	2
Linoleic acid	1.0083	1.05313	0.0149071	0.027269	3.3333e-06	Fatty Acid Oxidation and Synthesis	2
Malonic acid	1.1838	1.7199	0.00547855	0.00845582	0.00019333	Fatty Acid Oxidation and Synthesis	2
1-Pyrroline-5-carboxylic acid	1.0588	1.71675	0.0206376	0.0210475	9.5238e-05	GABA, Glutamate, Arginine, Ornithine, Proline Metabolism	2
Glycerol 3-phosphate	1.6032	4.27136	0.00119375	6.81153e-06	0.0038848	Glycolysis and Gluconeogenesis Metabolism	2
Glucose	1.245	2.03186	0.00777396	0.00483959	0.00057286	Glycolysis and Gluconeogenesis Metabolism	2
L-Lactic acid	1.5373	3.00413	0.00119375	5.57793e-05	0.0030176	Glycolysis and Gluconeogenesis Metabolism	2
Phosphoenolpyruvic acid	1.4625	4.26409	0.00178021	0.000275546	0.0011838	Glycolysis and Gluconeogenesis Metabolism	2
Carnosine	1.4054	2.70801	0.00262182	0.000707292	0.0012343	Histidine, Histamine, Carnosine Metabolism	2
2-Methylcitric acid	1.4206	3.2352	0.00176338	0.000543568	0.001729	Krebs Cycle	2
cis-aconitic acid	1.4593	2.68482	0.00178021	0.000286015	0.002201	Krebs Cycle	2
Citric acid	1.2989	3.65039	0.0108964	0.00269648	0.00049095	Krebs Cycle	2
Isocitric acid	1.3644	4.57834	0.00777396	0.00125372	0.00069476	Krebs Cycle	2
2-Isopropylmalic acid	1.466	3.57832	0.00176338	0.000258668	0.0018043	Microbiome Metabolism	2
2-Keto-L-gluconate	1.2938	2.01611	0.00547855	0.00284045	0.00085333	Microbiome Metabolism	2
4-Hydroxyphenyllactic acid	1.5173	3.64901	0.00118167	8.30046e-05	0.003409	Microbiome Metabolism	2
4-Hydroxyphenylpyruvic acid	1.2734	1.82811	0.00547855	0.00367595	0.00053762	Microbiome Metabolism	2
Gluconic acid	1.5561	3.76466	0.00119375	3.28899e-05	0.0040757	Microbiome Metabolism	2
Hippuric acid	1.3415	2.40023	0.00119375	0.0016348	0.0048124	Microbiome Metabolism	2
Imidazoleacetic acid	1.6125	6.92453	0.00119375	5.98456e-06	0.003469	Microbiome Metabolism	2
Indoxyl-3-sulfate	1.3405	2.16631	0.00214402	0.0016348	0.00128	Microbiome Metabolism	2
N-acetylserine	1.6049	4.73453	0.00119375	6.81153e-06	0.0041957	Microbiome Metabolism	2
O-acetylserine	1.6235	4.49052	0.00118167	3.81843e-06	0.003131	Microbiome Metabolism	2
Trimethylamine-N-oxide	1.5768	2.92699	0.00118167	1.8184e-05	0.0038452	Microbiome Metabolism	2
Gluconolactone	1.3893	2.51063	0.00378224	0.000874097	0.0009319	Pentose Phosphate, Gluconate Metabolism	2
Glyoxylic acid	1.3607	2.117	0.00539529	0.00131331	0.00051	Peroxisomal Metabolism	2
Pyrophosphate	1.016	2.1298	0.0150873	0.0260746	0.00023333	Phosphate and Pyrophosphate Metabolism	2
Ethanolamine	1.3753	3.1222	0.00262182	0.00107226	0.0012186	Phospholipid Metabolism	2
Phosphorylcholine	1.4609	3.30616	0.00118167	0.000280299	0.0037833	Phospholipid Metabolism	2
PC(P-16:0/20:4)	1.0348	1.5932	0.0278905	0.024334	-8.3333e-05	Plasmalogen Metabolism	2
N-alpha-Acetylarginine	1.5246	3.88793	0.00119375	7.12621e-05	0.00262	Polyamine Metabolism	2
7-methylguanine	1.4461	3.05298	0.00262182	0.000360209	0.00081	Purine Metabolism	2
Allantoin	1.689	11.3188	0.00119375	3.6439e-08	0.0033171	Purine Metabolism	2
Deoxyadenosine monophosphate	1.4094	2.67319	0.00262182	0.000665815	0.00089095	Purine Metabolism	2
Guanosine	1.3233	1.5357	0.0205245	0.0019972	0.0013452	Purine Metabolism	2
Hypoxanthine	1.6429	3.9708	0.00119375	1.42612e-06	0.0036448	Purine Metabolism	2
Inosine	1.6259	3.63748	0.00119375	3.73245e-06	0.0028871	Purine Metabolism	2
Uric acid	1.5115	2.42996	0.00118167	9.5704e-05	0.0030219	Purine Metabolism	2
Xanthine	1.53	2.42086	0.00116968	6.60859e-05	0.003041	Purine Metabolism	2
Xanthosine	1.698	8.46735	0.00119375	1.30128e-08	0.0029495	Purine Metabolism	2
beta-Alanine	1.4359	2.06105	0.00119375	0.000404978	0.0034371	Pyrimidine Metabolism	2
Orotic acid	1.6226	7.56675	0.00118167	3.81843e-06	0.0034143	Pyrimidine Metabolism	2
3-Methylthiopropionic acid	1.4826	2.39894	0.00118167	0.00019454	0.0037319	SAM, SAH, Methionine, Cysteine, Glutathione Metabolism	2
Creatinine	1.5678	3.6944	0.00119375	2.51893e-05	0.0035671	SAM, SAH, Methionine, Cysteine, Glutathione Metabolism	2
Cysteamine	1.4376	3.40039	0.00138956	0.000401488	0.0010438	SAM, SAH, Methionine, Cysteine, Glutathione Metabolism	2
Cysteine-S-sulfate	1.3564	1.99381	0.00262182	0.00136043	0.00097	SAM, SAH, Methionine, Cysteine, Glutathione Metabolism	2
Oxidized glutathione	1.3088	2.75379	0.00547855	0.00240664	0.00018	SAM, SAH, Methionine, Cysteine, Glutathione Metabolism	2
Sphinganine	1.237	2.0694	0.0108964	0.00527121	0.00010714	Sphingomyelin Metabolism	2
Sphingosine	1.2075	1.76111	0.00766459	0.00704941	0.00027	Sphingomyelin Metabolism	2
Sphingosine 1-phosphate	1.2266	2.01756	0.00777396	0.00584227	0.0001619	Sphingomyelin Metabolism	2
N-Acetylglutamic acid	1.5032	3.88762	0.00119375	0.000118274	0.0038819	Urea Cycle	2
Urea	1.025	1.34546	0.0278905	0.0253823	3.4286e-05	Urea Cycle	2
Thiamine monophosphate	1.4571	4.84347	0.00178021	0.000295483	0.00122	Vitamin B1 (Thiamine) Metabolism	2		3.41631
Niacinamide	1.4038	1.94839	0.00313999	0.000718407	0.00071952	Vitamin B3 (Niacin, NAD+) Metabolism	2		1.6116
Nicotinamide N-oxide	1.1835	2.09517	0.00547855	0.00845582	0.00074429	Vitamin B3 (Niacin, NAD+) Metabolism	2
4-Pyridoxic acid	1.6122	4.7782	0.00119375	5.98456e-06	0.0033602	Vitamin B6 (Pyridoxine) Metabolism	2
Mean	1.40012	3.19044	0.00492753	0.00339217	0.00187528
SD	0.17373	1.7889	0.00624706	0.00667295	0.00145752
