# Supplementary material for: Metabolic and behavioral features of acute hyperpurinergia and the maternal immune activation mouse model of autism spectrum disorder
Source: PLoS One. 2021 Mar 18;16(3):e0248771. doi: 10.1371/journal.pone.0248771 (PMC7971557; doi:10.1371/journal.pone.0248771)
Supplement: S6 Table — (XLSX) [file pone.0248771.s007.xlsx]

## Sheet: S6 Table. Decreased at 0.5h
S6 Table. Top k-NN cluster of metabolites decreased at 30 minutes
MRM Name	PLSDA VIP Score	Log Space Z-Score	Mann-Whitney U test p	FDR	Random Forest MDA (5000 trees)	Pathway Name	kNN Cluster (of 10)
Betaine	1.6463	-6.50992	0.00119375	1.42612e-06	0.0029276	1-Carbon, Folate Metabolism	1
Glycine	1.5932	-3.3877	0.00119375	1.04875e-05	0.0045652	1-Carbon, Folate Metabolism	1
L-Serine	1.5609	-3.39419	0.00119375	2.94242e-05	0.003061	1-Carbon, Folate Metabolism	1
L-Asparagine	1.6436	-5.16794	0.00119375	1.42612e-06	0.0033567	Amino Acid Metabolism (not otherwise covered)	1
L-Threonine	1.6041	-4.44661	0.00118167	6.81153e-06	0.003761	Amino Acid Metabolism (not otherwise covered)	1
Alanine	1.5806	-4.40313	0.00116968	1.61116e-05	0.0029381	Amino Acid Metabolism (not otherwise covered)	1
Glycocholic acid	1.5171	-2.57439	0.00119375	8.30046e-05	0.0029676	Bile Salt Metabolism	1
Taurodeoxycholic acid Pool	1.4383	-2.41479	0.00178021	0.000401488	0.001421	Bile Salt Metabolism	1
Taurocholic acid	1.437	-2.26419	0.00118167	0.000401488	0.0034162	Bile Salt Metabolism	1
L-Glutamine	1.5283	-4.02739	0.00119375	6.68594e-05	0.0050138	Bioamines and Neurotransmitter Metabolism	1
L-isoleucine	1.6517	-8.96103	0.00118167	1.42612e-06	0.003011	Branch Chain Amino Acid Metabolism	1
Isovalerylcarnitine	1.5668	-4.19216	0.00119375	2.52151e-05	0.0029971	Branch Chain Amino Acid Metabolism	1
L-Valine	1.544	-5.43419	0.00118167	4.58555e-05	0.0048176	Branch Chain Amino Acid Metabolism	1
L-leucine	1.0885	-2.612	0.0175711	0.0182194	0.00045905	Branch Chain Amino Acid Metabolism	1
CL(18:2/18:1/18:1/20:4)	1.2222	-1.77672	0.0108964	0.00609094	0.00023238	Cardiolipin Metabolism	1
CL(18:2/18:2/18:1/18:1)	1.1311	-1.38308	0.0239018	0.0132052	-7.1429e-05	Cardiolipin Metabolism	1
Ceramide(d18:1/20:2)	1.3055	-2.81889	0.00262182	0.00249385	0.00070286	Ceramide Metabolism	1
Cholesterol	1.4814	-2.47894	0.00119375	0.000196575	0.0031646	Cholesterol, Cortisol, Non-Gonadal Steroid Metabolism	1
Hydroxyproline	1.5572	-5.05813	0.00118167	3.2676e-05	0.0041967	Collagen Metabolism	1
L-Lysine	1.5514	-4.83491	0.00118167	3.66109e-05	0.0064876	Collagen Metabolism	1
Pipecolic acid	1.1145	-2.6466	0.0206376	0.0150377	2.3333e-05	Collagen Metabolism	1
Propionylcarnitine	1.4931	-4.45355	0.00119375	0.000151711	0.0021586	Fatty Acid Oxidation and Synthesis	1
L-Acetylcarnitine	1.3835	-3.7962	0.00173002	0.000954297	0.0013162	Fatty Acid Oxidation and Synthesis	1
Hexanoylcarnitine	1.3403	-1.9237	0.00381353	0.0016348	0.00093762	Fatty Acid Oxidation and Synthesis	1
L-Proline	1.6416	-7.12868	0.00118167	1.42612e-06	0.004676	GABA, Glutamate, Arginine, Ornithine, Proline Metabolism	1
Arginine	1.3913	-2.32847	0.00119375	0.000874097	0.0035448	GABA, Glutamate, Arginine, Ornithine, Proline Metabolism	1
Glycylproline	1.533	-4.42692	0.00119375	6.23146e-05	0.0050205	Gamma-Glutamyl and other Dipeptides	1
Gamma-glutamyl-Alanine	1.0218	-1.4508	0.0108255	0.0257908	0.00038492	Gamma-Glutamyl and other Dipeptides	1
Glyceric acid	1.443	-2.82807	0.00119375	0.000375925	0.003161	Glycolysis and Gluconeogenesis Metabolism	1
L-Histidine	1.603	-6.11399	0.00119375	6.81153e-06	0.0038248	Histidine, Histamine, Carnosine Metabolism	1
Succinic acid	1.2043	-1.39462	0.0037511	0.00717767	0.001141	Krebs Cycle	1
Butyrylcarnitine	1.5631	-5.708	0.00119375	2.7994e-05	0.0034533	Microbiome Metabolism	1
Dimethyl-L-arginine	1.2565	-2.32683	0.00381353	0.00433041	0.0014762	Nitric Oxide, Superoxide, Peroxide Metabolism	1
BMP(18:1/16:0)	1.5547	-4.06303	0.00119375	3.35178e-05	0.0042524	Phospholipid Metabolism	1
BMP(18:1/18:2)	1.4458	-2.75636	0.00119375	0.000360209	0.0038124	Phospholipid Metabolism	1
PE(20:4/18:1)	1.3288	-2.09345	0.00381353	0.00186125	0.00099476	Phospholipid Metabolism	1
PC(16:0/20:4)	1.2206	-2.72244	0.0108255	0.00615105	0.0018048	Phospholipid Metabolism	1
Agmatine	1.1197	-1.397	0.0205245	0.0144455	0.00047429	Polyamine Metabolism	1
Purine	1.6107	-5.22627	0.00119375	6.06508e-06	0.0051571	Purine Metabolism	1
Uridine	1.0853	-1.145	0.0278905	0.0183582	0.00022667	Pyrimidine Metabolism	1
Thymidine	1.0179	-1.64781	0.0321233	0.0260746	-6.6667e-06	Pyrimidine Metabolism	1
L-Methionine	1.6065	-12.4388	0.00119375	6.81153e-06	0.0037695	SAM, SAH, Methionine, Cysteine, Glutathione Metabolism	1
Guanidinoacetic acid	1.4424	-4.69955	0.00119375	0.000375925	0.0032443	SAM, SAH, Methionine, Cysteine, Glutathione Metabolism	1
Sarcosine	1.262	-1.78067	0.00262182	0.00408966	0.0008419	SAM, SAH, Methionine, Cysteine, Glutathione Metabolism	1
Creatine	1.2619	-1.73259	0.00547855	0.00408966	0.00027381	SAM, SAH, Methionine, Cysteine, Glutathione Metabolism	1
Methylcysteine	1.1959	-4.55392	0.00262182	0.00767664	0.0014021	SAM, SAH, Methionine, Cysteine, Glutathione Metabolism	1
Methionine sulfoxide	1.1339	-1.77622	0.0108964	0.0129635	0.00053095	SAM, SAH, Methionine, Cysteine, Glutathione Metabolism	1
SM(d18:1/26:0 OH)	1.4804	-3.1506	0.00119375	0.000197099	0.0015933	Sphingomyelin Metabolism	1
SM(d18:1/26:1 OH)	1.47	-2.37028	0.00119375	0.000239826	0.0025157	Sphingomyelin Metabolism	1
SM(d18:1/26:2 OH)	1.446	-3.02686	0.00178021	0.000360209	0.0013292	Sphingomyelin Metabolism	1
SM(d18:1/24:2)	1.3893	-2.56041	0.00178021	0.000874097	0.0009581	Sphingomyelin Metabolism	1
SM(d18:1/26:0)	1.3647	-3.19424	0.00262182	0.00125372	0.00048333	Sphingomyelin Metabolism	1
SM(d18:1/22:2)	1.3385	-2.05503	0.00257571	0.00164691	0.0014829	Sphingomyelin Metabolism	1
SM(d18:1/24:0 OH)	1.2354	-1.69644	0.0108255	0.00532479	0.00019667	Sphingomyelin Metabolism	1
SM(d18:1/26:2)	1.1943	-1.77836	0.00313999	0.00773158	0.0011281	Sphingomyelin Metabolism	1
SM(d18:1/26:1)	1.069	-1.27924	0.0150873	0.0200864	6.6667e-05	Sphingomyelin Metabolism	1
SM(d18:1/22:2 OH)	1.0191	-1.20633	0.0150873	0.02602	-0.00013143	Sphingomyelin Metabolism	1
L-Tryptophan	1.5914	-4.51894	0.00115777	1.08809e-05	0.0038095	Tryptophan, Kynurenine, Serotonin, Melatonin Metabolism	1
L-Phenylalanine	1.5887	-5.91255	0.00119375	1.17844e-05	0.0054929	Tyrosine and Phenylalanine Metabolism	1
Cinnamoylglycine	1.5263	-3.40877	0.00119375	6.92138e-05	0.0026543	Tyrosine and Phenylalanine Metabolism	1
L-Tyrosine	1.5213	-3.46284	0.00118167	7.67866e-05	0.0034067	Tyrosine and Phenylalanine Metabolism	1
Ornithine	1.3897	-2.28774	0.00119375	0.000874097	0.0035238	Urea Cycle	1
Citrulline	1.0552	-1.74435	0.0205245	0.0214929	0.00035381	Urea Cycle	1
Mean	1.39053	-3.43417	0.00526971	0.00445325	0.00232041
SD	0.192334	2.01114	0.0074545	0.00743893	0.00171694
