# Supplementary material for: Metabolic and behavioral features of acute hyperpurinergia and the maternal immune activation mouse model of autism spectrum disorder
Source: PLoS One. 2021 Mar 18;16(3):e0248771. doi: 10.1371/journal.pone.0248771 (PMC7971557; doi:10.1371/journal.pone.0248771)
Supplement: S7 Table — (XLSX) [file pone.0248771.s008.xlsx]

## Sheet: S7 Table. 4-Hours
S7 Table . Statistical Analysis of Metabolites Changed 4 hours after ATP Injection
	MRM Name	HMDB number	CAS Number	Pathway Name	PLSDA VIP Score	Log Space Z-Score	Linear Z Score	Student's ttest p	Kruskal-Wallis p	Mann-Whitney U test p	Welch's ttest p	D'Agostino & Pearson omnibus p	D'Agostino & Pearson omnibus p (Linear)	Shapiro-Wilk normality p	Shapiro-Wilk normality p (Linear)	Control Outliers	Control Low Outlier Threshold	Control High Outlier Threshold	Case Outliers	Case Low Outlier Threshold	Case High Outlier Threshold	FDR	q-Value	Log2 Control Mean	Log2 Control Median	Control SD*	Control SEM*	Log2 Case Mean	Log2 Case Median	Case SD*	Case SEM*	Linear Control Mean (Geomean)	2.50% Threshold#	97.50% Threshold+	Hi/Lo Ratio	Linear Case Mean (Geomean)	Fold Change	Log2 SEM	Linear SEM	Percent Difference (Case/Control -1)	Standard Error of the Difference (%)	Spearman_r	Spearman_p	Pearson_r	Pearson_p	kNN Cluster (of 10)	MDA Rank in kNN Cluster	Mean MDA/kNN Cluster	K-Means Cluster (of 10)
1	Hypotaurine	HMDB0000965		Taurine, Hypotaurine Metabolism	2.3102	-4.97057	-3.58716	7.40594e-06	0.00119375	0.00119375	8.66649e-06	Too few samples	Too few samples	0.498787	0.401795	NO	18.5189	19.2741	YES	17.648	18.1743	0.00285129	0.00222178	18.9458	18.8965	1.13073	1.04753	18.0648	17.9112	1.21382	1.07091	504957	396893	642445	1.61868	274180	0.542977	0.119403	1.08629	-0.457023	0.0862853	-0.866025	2.99556e-05	-0.893062	7.40594e-06	8	1	0.00123266	8
2	Thiamine monophosphate	HMDB0002666		Vitamin B1 (Thiamine) Metabolism	2.2661	3.14369	3.95918	1.85602e-05	0.00178021	0.00178021	3.04858e-05	Too few samples	Too few samples	0.270991	0.113862	NO	15.2269	16.9426	NO	16.3277	17.6035	0.00357284	0.00278403	16.0751	16.0847	1.21363	1.07592	16.9532	16.9656	1.18128	1.06067	69038.1	47236.8	100901	2.13607	126890	1.83797	0.135526	1.09849	0.837974	0.0984931	0.835096	0.00010686	0.876017	1.85602e-05	3	7	0.00141154	3
3	Ethanolamine	HMDB0000149		Phospholipid Metabolism	2.2329	3.31024	4.39346	3.41225e-05	0.00119375	0.00119375	3.34133e-05	Too few samples	Too few samples	0.286292	0.462747	YES	23.3538	24.1446	NO	23.8827	24.8379	0.00437906	0.00341225	23.7024	23.7492	1.13705	1.04974	24.3157	24.3603	1.14716	1.04974	1.36498e+07	1.06121e+07	1.75572e+07	1.65445	2.08819e+07	1.52983	0.0990397	1.07106	0.529825	0.0710603	0.866025	2.99556e-05	0.863162	3.41225e-05	3	2	0.00141154	3
4	Myoinositol	HMDB0000211		Amino-Sugar, Galactose, & Non-Glucose Metabolism	2.1938	2.7209	3.3593	6.48531e-05	0.00119375	0.00119375	0.000109228	Too few samples	Too few samples	0.128331	0.23186	YES	21.6393	22.0067	NO	21.8013	22.7072	0.00581218	0.00452897	21.8213	21.823	1.12089	1.04408	22.2693	22.2542	1.09901	1.03394	3.70577e+06	2.96302e+06	4.6347e+06	1.56418	5.05515e+06	1.36413	0.0786864	1.05606	0.364132	0.056056	0.866025	2.99556e-05	0.848064	6.48531e-05	3	1	0.00141154	3
5	N-Acetylglutamic acid	HMDB0001138		Urea Cycle	2.1839	3.00656	4.49552	7.54828e-05	0.00178021	0.00178021	7.64102e-05	Too few samples	Too few samples	0.0810788	0.0600521	NO	17.4874	19.5611	NO	18.7842	20.8041	0.00581218	0.00452897	18.6662	18.5242	1.28883	1.10065	19.7668	19.7942	1.30266	1.09799	416004	252995	684044	2.70378	892096	2.14444	0.193216	1.14331	1.14444	0.143309	0.835096	0.00010686	0.844242	7.54828e-05	3	9	0.00141154	3
6	Phosphorylcholine	HMDB0001565		Phospholipid Metabolism	2.1606	2.61034	3.84803	0.000106333	0.00119375	0.00119375	0.000162258	Too few samples	Too few samples	0.554283	0.580984	NO	20.7927	23.225	NO	21.8994	24.1335	0.00677086	0.00527599	21.9443	22.0088	1.30346	1.10536	22.9424	23.0165	1.2518	1.08264	4.03551e+06	2.40053e+06	6.78407e+06	2.82607	8.06015e+06	1.99731	0.184409	1.13635	0.997306	0.136351	0.866025	2.99556e-05	0.83523	0.000106333	3	4	0.00141154	3
7	Cysteamine	HMDB0002991		SAM, SAH, Methionine, Cysteine, Glutathione Metabolism	2.141	3.6885	4.24701	0.000139824	0.0017135	0.0017135	0.000141647	Too few samples	Too few samples	0.268362	0.292008	YES	24.2331	24.3451	YES	24.4717	24.8414	0.00677086	0.00527599	24.2654	24.2891	1.06561	1.02431	24.6035	24.6566	1.10525	1.03601	2.01653e+07	1.78039e+07	2.28399e+07	1.28286	2.54915e+07	1.26413	0.0616928	1.04369	0.264127	0.0436897	0.838094	9.55719e-05	0.827627	0.000139824	3	8	0.00141154	3
8	L-Histidine	HMDB0000177		Histidine, Histamine, Carnosine Metabolism	2.1345	2.1011	2.20247	0.000152604	0.00176338	0.00176338	0.000822968	Too few samples	Too few samples	0.129718	0.0998032	YES	25.4402	25.8238	NO	25.7237	26.1161	0.00677086	0.00527599	25.6669	25.632	1.08527	1.03141	25.9149	25.9199	1.04148	1.01447	5.32728e+07	4.53784e+07	6.25404e+07	1.3782	6.32667e+07	1.1876	0.0492014	1.03469	0.1876	0.034692	0.835843	0.000103952	0.825119	0.000152604	3	5	0.00141154	3
9	2-Hydroxy-3-methylbutyric acid	HMDB0001072		Branch Chain Amino Acid Metabolism	2.1033	3.04317	3.5257	0.000228068	0.00262182	0.00262182	0.000201897	Too few samples	Too few samples	0.48833	0.473842	NO	24.6351	25.6702	YES	25.2647	25.8832	0.00878061	0.00684204	25.1351	25.1527	1.09233	1.03394	25.5228	25.574	1.12108	1.04124	3.68481e+07	3.09914e+07	4.38117e+07	1.41367	4.82096e+07	1.30833	0.0756139	1.05381	0.308334	0.0538094	0.804166	0.000301729	0.813082	0.000228068	3	11	0.00141154	3
10	FAD	HMDB0001248		Vitamin B2 (Riboflavin) Metabolism	2.0765	2.68747	4.22237	0.000315533	0.00381353	0.00381353	0.000293543	Too few samples	Too few samples	0.421039	0.500247	NO	11.7411	14.0386	NO	12.6693	15.1984	0.0108842	0.00848116	12.7904	12.8899	1.31105	1.10779	13.8404	13.9339	1.35678	1.11391	7084.1	4166.32	12045.3	2.89111	14668.4	2.0706	0.214543	1.16034	1.0706	0.160337	0.773237	0.000722199	0.802699	0.000315533	2	1	0.000168716	2
11	cis-aconitic acid	HMDB0000072		Krebs Cycle	2.0703	1.93329	2.64561	0.000339246	0.00178021	0.00178021	0.00139441	Too few samples	Too few samples	0.479446	0.428951	NO	16.8415	20.8857	NO	19.4059	20.8179	0.0108842	0.00848116	19.0017	18.8636	1.47533	1.15834	20.0863	20.1119	1.22017	1.07289	524900	244936	1.12486e+06	4.59249	1.11324e+06	2.12087	0.235093	1.17698	1.12087	0.176983	0.835096	0.00010686	0.800296	0.000339246	3	12	0.00141154	3
12	Glycerol 3-phosphate	HMDB0000126		Glycolysis and Gluconeogenesis Metabolism	2.0616	2.0771	3.24144	0.000374774	0.00119375	0.00119375	0.000839942	Too few samples	Too few samples	0.600758	0.544925	NO	17.5234	21.5326	NO	19.5057	21.3995	0.0110991	0.00864862	19.351	19.528	1.49228	1.16335	20.5506	20.4526	1.31379	1.1013	668715	305138	1.4655e+06	4.80274	1.53583e+06	2.29669	0.25889	1.19656	1.29669	0.196558	0.866025	2.99556e-05	0.796942	0.000374774	3	6	0.00141154	3
13	Pseudouridine	HMDB0000767		Pyrimidine Metabolism	1.9872	2.61449	3.42407	0.000822681	0.00178021	0.00178021	0.000732144	Too few samples	Too few samples	0.437822	0.689591	YES	20.5592	21.2895	NO	20.5829	22.2191	0.0224191	0.0174694	20.917	20.9243	1.15609	1.05635	21.4641	21.401	1.20652	1.06863	1.97985e+06	1.48993e+06	2.63086e+06	1.76576	2.89285e+06	1.46114	0.124199	1.0899	0.461144	0.0899021	0.835096	0.00010686	0.768174	0.000822681	3	13	0.00141154	3
14	Urea	HMDB0000294		Urea Cycle	1.981	1.8972	2.05188	0.000873471	0.00381353	0.00381353	0.0016252	Too few samples	Too few samples	0.400765	0.37243	NO	27.5165	28.9267	NO	28.1549	28.8903	0.0224191	0.0174694	28.1862	28.2216	1.12119	1.04418	28.4992	28.5226	1.08394	1.02891	3.05406e+08	2.44067e+08	3.82161e+08	1.5658	3.79425e+08	1.24236	0.0747047	1.05315	0.242364	0.0531454	0.773237	0.000722199	0.765804	0.000873471	3	16	0.00141154	3
15	Allantoin	HMDB0000462		Purine Metabolism	1.9733	2.97323	3.77149	0.000940792	0.00648826	0.00648826	0.000898784	Too few samples	Too few samples	0.551016	0.38566	NO	22.6255	23.4227	YES	23.0676	24.4801	0.0226378	0.0176398	23.003	23.0241	1.16514	1.05947	23.6586	23.7738	1.27523	1.08976	8.4063e+06	6.23024e+06	1.13424e+07	1.82054	1.32423e+07	1.57528	0.149413	1.10912	0.575276	0.109118	0.727493	0.00211306	0.762828	0.000940792	3	19	0.00141154	3
16	Deoxyadenosine monophosphate	HMDB0000905		Purine Metabolism	1.8959	1.85494	3.02631	0.00188182	0.00648826	0.00648826	0.00238402	Too few samples	Too few samples	0.25278	0.138589	NO	9.87617	14.8345	NO	12.0251	15.5974	0.0426178	0.0332086	12.4567	12.3554	1.71614	1.22646	13.902	13.8113	1.58342	1.17644	5621.16	1950.3	16201.3	8.30707	15307.6	2.72321	0.376408	1.29811	1.72321	0.298106	0.727493	0.00211306	0.732901	0.00188182	3	31	0.00141154	3
17	1-Methyladenosine	HMDB0003331		Purine Metabolism	1.8551	1.54	1.84835	0.00262084	0.00381353	0.00381353	0.00556183	Too few samples	Too few samples	0.880286	0.993571	YES	22.6359	23.7802	NO	23.306	24.0875	0.0560569	0.0436807	23.1258	23.2081	1.24773	1.08725	23.6176	23.6968	1.13724	1.04652	9.15323e+06	5.93169e+06	1.41244e+07	2.38118	1.28706e+07	1.40613	0.137362	1.09989	0.406131	0.0998923	0.773237	0.000722199	0.717107	0.00262084	3	14	0.00141154	3
18	L-Carnitine	HMDB0000062		Fatty Acid Oxidation and Synthesis	1.8399	2.19844	2.31629	0.00294888	0.00915538	0.00915538	0.00265112	Too few samples	Too few samples	0.566891	0.438158	NO	24.4257	24.7823	YES	24.6053	25.0034	0.0597537	0.0465613	24.6098	24.604	1.06203	1.02301	24.8007	24.8043	1.08065	1.0278	2.56025e+07	2.27537e+07	2.88079e+07	1.26607	2.92243e+07	1.14146	0.0514025	1.03627	0.141463	0.0362718	0.696535	0.00391336	0.711227	0.00294888	3	20	0.00141154	3
19	Nicotinamide N-oxide	HMDB0002730		Vitamin B3 (Niacin, NAD+) Metabolism	1.8298	2.33059	3.08743	0.00318331	0.00547855	0.00547855	0.00286521	Too few samples	Too few samples	0.521411	0.221647	NO	21.4663	23.0922	NO	21.305	25.0704	0.0612787	0.0477496	22.3816	22.2792	1.27789	1.09711	23.206	23.1877	1.41891	1.13168	5.46411e+06	3.37901e+06	8.83587e+06	2.61493	9.67643e+06	1.77091	0.223001	1.16716	0.770908	0.167159	0.742307	0.00152836	0.707338	0.00318331	3	15	0.00141154	3
20	Adenosine	HMDB0000050		Purine Metabolism	1.8171	1.5954	1.01382	0.00350098	0.0150873	0.0150873	0.00520081	Too few samples	Too few samples	8.55727e-05	5.23331e-06	YES	21.7912	23.5817	NO	23.8034	31.346	0.0641847	0.050014	23.5451	22.6865	4.88409	1.82111	27.1956	27.5747	3.19605	1.50802	1.22404e+07	546738	2.74038e+08	501.224	1.53703e+08	12.557	1.0484	2.06824	11.557	1.06824	0.649519	0.00877803	0.702418	0.00350098	4	2	0.000236651	3
21	PI(36:1)			Phospholipid Metabolism	1.8009	-3.07853	-2.56742	0.00394121	0.0127612	0.0127612	0.00423202	Too few samples	Too few samples	0.72728	0.776799	NO	23.0203	23.89	NO	22.2667	23.6798	0.0674985	0.0525962	23.4629	23.4551	1.10715	1.03922	23.0108	22.9732	1.24156	1.0795	1.15621e+07	9.47082e+06	1.41151e+07	1.49038	8.4516e+06	0.730976	0.123535	1.0894	-0.269024	0.089401	-0.665578	0.00676347	-0.696156	0.00394121	7	1	0.000180721	7
22	L-Cystine	HMDB0000192		SAM, SAH, Methionine, Cysteine, Glutathione Metabolism	1.7977	1.41342	2.071	0.00403238	0.00378224	0.00378224	0.00872598	Too few samples	Too few samples	0.437526	0.763953	NO	17.0652	21.5012	YES	19.5262	20.8614	0.0674985	0.0525962	19.2232	19.2832	1.59469	1.1929	20.1749	20.1938	1.28217	1.09185	612026	245201	1.52763e+06	6.23011	1.18369e+06	1.93406	0.284309	1.21783	0.934056	0.217827	0.773928	0.000709289	0.69493	0.00403238	2	2	0.000168716	2
23	Uracil	HMDB0000300		Pyrimidine Metabolism	1.7909	2.56778	2.794	0.00423309	0.0108255	0.0108255	0.00402946	Too few samples	Too few samples	0.586974	0.57451	NO	23.7461	24.3591	YES	24.1023	24.419	0.0679058	0.0529136	24.0353	24.0526	1.05525	1.02053	24.2345	24.2606	1.097	1.03327	1.71929e+07	1.54729e+07	1.91041e+07	1.23468	1.97389e+07	1.14808	0.0555861	1.03928	0.148083	0.0392812	0.681057	0.005185	0.692305	0.00423309	3	24	0.00141154	3
24	PA(16:0/16:0)	HMDB0000674		Phospholipid Metabolism	1.7694	-1.6813	-1.38139	0.00492131	0.00777396	0.00777396	0.00541724	Too few samples	Too few samples	0.418178	0.203961	NO	20.3729	21.7256	YES	20.2972	21.1054	0.0739592	0.0576306	21.149	21.0493	1.18133	1.06501	20.7447	20.7013	1.16687	1.05608	2.32525e+06	1.67734e+06	3.22343e+06	1.92175	1.75708e+06	0.75565	0.120223	1.0869	-0.24435	0.0869027	-0.711378	0.00294009	-0.683997	0.00492131	7	5	0.000180721	7
25	Deoxyuridine	HMDB0000012		Pyrimidine Metabolism	1.7575	3.045	3.46598	0.00533773	0.0108255	0.0108255	0.0057179	Too few samples	Too few samples	0.198025	0.23268	YES	21.0135	21.2151	YES	21.0572	21.6446	0.0739592	0.0576306	21.0878	21.1143	1.05521	1.02052	21.3238	21.3509	1.12646	1.043	2.22869e+06	2.0059e+06	2.47624e+06	1.23448	2.62491e+06	1.17778	0.0674396	1.04786	0.177779	0.0478553	0.681057	0.005185	0.679408	0.00533773	3	33	0.00141154	3
26	PI(16:0/16:0)	HMDB0009778		Phospholipid Metabolism	1.7538	-1.94621	-1.48266	0.00547549	0.0108964	0.0108964	0.00500535	Too few samples	Too few samples	0.198419	0.105038	NO	19.1145	20.8618	NO	18.3725	20.5932	0.0739592	0.0576306	20.1441	19.9882	1.24862	1.08755	19.5207	19.4829	1.31465	1.10155	1.15873e+06	749853	1.79056e+06	2.38788	752152	0.649118	0.184744	1.13662	-0.350882	0.136615	-0.680449	0.00524094	-0.677952	0.00547549	7	6	0.000180721	7
27	Taurocholic acid	HMDB0000036		Bile Salt Metabolism	1.7509	-1.69409	-1.08886	0.00558416	0.00771917	0.00771917	0.00584005	Too few samples	Too few samples	0.747375	0.412762	NO	22.854	28.0813	NO	21.5606	26.5523	0.0739592	0.0576306	25.4313	25.4676	1.72273	1.22824	24.102	24.0564	1.70085	1.20657	4.52463e+07	1.55811e+07	1.31392e+08	8.43277	1.80057e+07	0.397949	0.401694	1.32106	-0.602051	0.321058	-0.712014	0.00290318	-0.676824	0.00558416	7	7	0.000180721	7
28	Pipecolic acid	HMDB0000070		Collagen Metabolism	1.7492	1.69969	1.8211	0.00564655	0.0108964	0.0108964	0.00585737	Too few samples	Too few samples	0.745383	0.680552	NO	26.9549	27.727	NO	27.2225	28.0483	0.0739592	0.0576306	27.3749	27.341	1.0987	1.03622	27.6057	27.6354	1.09723	1.03335	1.74047e+08	1.44726e+08	2.09309e+08	1.44624	2.04243e+08	1.17349	0.0698172	1.04958	0.17349	0.0495837	0.680449	0.00524094	0.676184	0.00564655	3	36	0.00141154	3
29	SM(d18:1/26:0)	HMDB0011698		Sphingomyelin Metabolism	1.7462	-2.01627	-1.83367	0.00576306	0.00777396	0.00777396	0.00520228	Too few samples	Too few samples	0.796746	0.834241	NO	18.6596	19.2379	NO	18.303	19.0673	0.0739592	0.0576306	18.9285	18.9488	1.09132	1.03358	18.6743	18.6852	1.12194	1.04152	498942	420398	592160	1.40857	418336	0.838446	0.0755973	1.0538	-0.161554	0.0537972	-0.711378	0.00294009	-0.675004	0.00576306	6	2	0.000397951	6
30	1-Methylhistidine	HMDB0000001		Histidine, Histamine, Carnosine Metabolism	1.7374	1.50452	1.64399	0.00610725	0.0236508	0.0236508	0.00796126	Too few samples	Too few samples	0.205623	0.192845	NO	26.3326	27.5306	NO	26.7076	27.6779	0.0758481	0.0591024	26.9259	26.9316	1.12777	1.04649	27.1869	27.1927	1.09862	1.03381	1.27499e+08	1.0073e+08	1.61382e+08	1.60213	1.52781e+08	1.1983	0.0812431	1.05793	0.198296	0.0579292	0.604747	0.0169272	0.671625	0.00610725	3	29	0.00141154	3
31	Alanine	HMDB0000161		Amino Acid Metabolism (not otherwise covered)	1.7186	1.58047	1.96898	0.00690208	0.0108964	0.0108964	0.00764598	Too few samples	Too few samples	0.000138934	0.000247662	YES	24.2336	24.4004	NO	24.1172	25.0352	0.0830406	0.064707	24.2491	24.317	1.13827	1.05017	24.5444	24.5762	1.12514	1.04257	1.99386e+07	1.54688e+07	2.57e+07	1.66141	2.44673e+07	1.22713	0.0927582	1.06641	0.227133	0.0664071	0.680449	0.00524094	0.664361	0.00690208	3	10	0.00141154	2
32	PI(36:0)	HMDB0009808		Phospholipid Metabolism	1.7111	-2.22044	-1.89795	0.00724325	0.00777396	0.00777396	0.00663341	Too few samples	Too few samples	0.878974	0.907778	NO	19.4829	20.6023	NO	18.8243	20.4696	0.0838004	0.065299	20.0582	20.0426	1.13345	1.04849	19.6569	19.6469	1.22018	1.07289	1.09171e+06	854039	1.39552e+06	1.63403	826626	0.757184	0.122346	1.0885	-0.242816	0.0885032	-0.711378	0.00294009	-0.661444	0.00724325	7	4	0.000180721	7
33	L-isoleucine	HMDB0000172		Branch Chain Amino Acid Metabolism	1.7033	-2.80967	-2.6084	0.00760625	0.0276117	0.0276117	0.00780602	Too few samples	Too few samples	0.370805	0.337294	YES	28.1801	28.2538	NO	27.649	28.5136	0.0838004	0.065299	28.2136	28.217	1.03453	1.01291	28.076	28.0813	1.07589	1.0262	3.11274e+08	2.91238e+08	3.32689e+08	1.14233	2.82957e+08	0.90903	0.0416502	1.02929	-0.0909698	0.0292905	-0.588712	0.0209497	-0.658456	0.00760625	7	3	0.000180721	6
34	5-HETE	HMDB0011134		Eicosanoid and Resolvin Metabolism	1.7031	-2.63184	-2.19748	0.00761822	0.00771917	0.00771917	0.00754774	Too few samples	Too few samples	0.659812	0.560666	NO	15.9647	16.6287	YES	15.4272	16.5268	0.0838004	0.065299	16.3075	16.2967	1.103	1.03775	15.9353	15.977	1.21577	1.07152	81105.4	66926.6	98288	1.46859	62660.5	0.772582	0.113089	1.08154	-0.227418	0.0815418	-0.712014	0.00290318	-0.658359	0.00761822	8	3	0.00123266	8
35	Glycylproline	HMDB0000721		Gamma-Glutamyl and other Dipeptides	1.6906	2.78776	3.65737	0.0082354	0.0108964	0.0108964	0.00842631	Too few samples	Too few samples	0.24699	0.0836277	YES	16.5521	17.5331	NO	16.346	19.0105	0.0860436	0.0670469	17.1007	17.0426	1.17877	1.06414	17.7622	17.6783	1.42856	1.1344	140553	101821	194018	1.90549	222315	1.58172	0.202831	1.15095	0.581724	0.150955	0.680449	0.00524094	0.653533	0.0082354	3	22	0.00141154	3
36	Creatinine	HMDB0000562		SAM, SAH, Methionine, Cysteine, Glutathione Metabolism	1.6899	1.30618	1.30064	0.00826912	0.0150873	0.0150873	0.0137328	Too few samples	Too few samples	0.294481	0.126331	YES	25.5225	25.9657	NO	25.6862	26.3589	0.0860436	0.0670469	25.7663	25.7441	1.14294	1.0518	26.0181	26.0225	1.08407	1.02895	5.70728e+07	4.39238e+07	7.41581e+07	1.68833	6.79549e+07	1.19067	0.083685	1.05972	0.19067	0.0597214	0.649519	0.00877803	0.653278	0.00826912	3	18	0.00141154	3
37	Sphingosine	HMDB0000252		Sphingomyelin Metabolism	1.6742	-2.24017	-1.88776	0.0091048	0.00378224	0.00378224	0.00844221	Too few samples	Too few samples	0.00260204	0.0301363	YES	17.7545	18.4968	NO	14.4215	19.2	0.092246	0.07188	17.9978	18.1257	1.41483	1.14015	16.8763	16.8108	1.79761	1.23041	261750	132589	516731	3.89724	120305	0.45962	0.353956	1.27806	-0.54038	0.278061	-0.773928	0.000709289	-0.647195	0.0091048	8	2	0.00123266	8
38	Azelaic acid	HMDB0000784	123-99-9	Nitric Oxide, Superoxide, Peroxide Metabolism	1.6383	-1.15296	-1.00335	0.0112599	0.00915538	0.00915538	0.0225114	Too few samples	Too few samples	0.0612811	0.0275176	NO	19.6751	21.3386	NO	19.7558	20.6454	0.111156	0.0866148	20.6065	20.5069	1.27762	1.09702	20.1989	20.2006	1.11627	1.03965	1.59648e+06	987678	2.58055e+06	2.61275	1.20361e+06	0.753914	0.144897	1.10565	-0.246086	0.105652	-0.696535	0.00391336	-0.633309	0.0112599	8	4	0.00123266	8
39	Homoarginine	HMDB0000670		Polyamine Metabolism	1.6296	1.7355	1.92625	0.0118373	0.0150873	0.0150873	0.0108713	Too few samples	Too few samples	0.58103	0.390965	NO	20.1592	21.4318	YES	21.0876	21.4935	0.113373	0.0883425	20.8403	20.7955	1.15305	1.0553	21.1969	21.2905	1.19633	1.06543	1.87744e+06	1.42019e+06	2.48193e+06	1.74761	2.40383e+06	1.28037	0.119961	1.08671	0.280375	0.0867058	0.649519	0.00877803	0.629945	0.0118373	3	30	0.00141154	3
40	3-Hydroxyisovaleryl Carnitine			Branch Chain Amino Acid Metabolism	1.6261	1.75403	2.01064	0.0120735	0.014997	0.014997	0.0110406	Too few samples	Too few samples	0.722921	0.826714	YES	25.043	25.507	YES	25.3093	25.9127	0.113373	0.0883425	25.2497	25.275	1.11663	1.04258	25.5289	25.611	1.15246	1.05145	3.98946e+07	3.21372e+07	4.95244e+07	1.54103	4.84118e+07	1.21349	0.0941148	1.06741	0.213493	0.0674103	0.6501	0.00869785	0.628606	0.0120735	3	23	0.00141154	3
41	Isocitric acid	HMDB0000193		Krebs Cycle	1.6164	1.65488	2.4672	0.0127544	0.014997	0.014997	0.0119053	Too few samples	Too few samples	0.628608	0.919426	NO	20.9502	23.2847	NO	21.6031	24.1195	0.115485	0.0899886	22.0193	22.1174	1.34861	1.11968	22.7333	22.8613	1.42873	1.13444	4.2508e+06	2.36533e+06	7.63923e+06	3.22967	6.97299e+06	1.6404	0.244366	1.18457	0.640395	0.184572	0.6501	0.00869785	0.624854	0.0127544	3	28	0.00141154	3
42	Glycocholic acid	HMDB0000138		Bile Salt Metabolism	1.6144	-1.35044	-1.08904	0.0128984	0.0150873	0.0150873	0.0153184	Too few samples	Too few samples	0.215764	0.693644	NO	15.3832	20.8681	YES	14.3597	17.3693	0.115485	0.0899886	17.7875	18.1257	2.36918	1.38543	16.107	15.8645	2.02325	1.28294	226240	41721.4	1.22682e+06	29.405	70582.6	0.311981	0.59196	1.50729	-0.688019	0.507293	-0.649519	0.00877803	-0.624081	0.0128984	7	12	0.000180721	7
43	5-Methyltetrahydrofolic acid	HMDB0001396		1-Carbon, Folate Metabolism	1.6032	1.29417	1.5611	0.0137299	0.0278905	0.0278905	0.0173154	Too few samples	Too few samples	0.822254	0.579939	NO	15.6778	19.0212	NO	17.218	19.0412	0.120137	0.0936131	17.371	17.3495	1.43719	1.14692	18.0481	18.1296	1.31666	1.10215	169503	83262.9	345066	4.1443	271035	1.599	0.242491	1.18303	0.599001	0.183034	0.58766	0.0212371	0.619743	0.0137299	3	52	0.00141154	3
44	Adipoylcarnitine	HMDB0061677		Fatty Acid Oxidation and Synthesis	1.5885	1.31557	1.4424	0.014883	0.0206376	0.0206376	0.0175267	Too few samples	Too few samples	0.163654	0.083512	NO	19.3199	21.555	NO	20.0334	21.8833	0.127332	0.0992201	20.5309	20.4375	1.28807	1.10041	21.0114	20.9584	1.22982	1.07588	1.51502e+06	922441	2.48827e+06	2.69748	2.11373e+06	1.39518	0.173747	1.12798	0.395184	0.127984	0.61859	0.0139577	0.614051	0.014883	3	26	0.00141154	3
45	Oxidized glutathione	HMDB0003337		SAM, SAH, Methionine, Cysteine, Glutathione Metabolism	1.5816	1.32592	1.77457	0.0154495	0.0206376	0.0206376	0.017682	Too few samples	Too few samples	0.647763	0.491593	NO	12.5824	17.7991	NO	14.9715	17.6493	0.129306	0.100758	15.2361	15.1908	1.63323	1.20372	16.1745	16.3104	1.51351	1.1578	38593.4	14755.1	100945	6.84136	73959.9	1.91639	0.340939	1.26658	0.916387	0.266581	0.61859	0.0139577	0.611378	0.0154495	3	37	0.00141154	3
46	Agmatine	HMDB0001432		Polyamine Metabolism	1.5695	1.55703	1.69218	0.0164793	0.0206376	0.0206376	0.0155484	Too few samples	Too few samples	0.125444	0.102686	YES	17.2827	17.8338	NO	17.1249	18.7927	0.13499	0.105187	17.6643	17.5582	1.13935	1.05054	17.9574	17.9588	1.16448	1.05531	207729	160861	268252	1.6676	254514	1.22522	0.105324	1.07574	0.225223	0.075736	0.61859	0.0139577	0.606708	0.0164793	2	3	0.000168716	2
47	Guanidinoacetic acid	HMDB0000128		SAM, SAH, Methionine, Cysteine, Glutathione Metabolism	1.5545	-1.23911	-1.16907	0.0178301	0.0206376	0.0206376	0.0217859	Too few samples	Too few samples	0.294067	0.272223	NO	21.9009	22.5537	NO	21.8883	22.3306	0.140999	0.109869	22.2627	22.2273	1.08718	1.0321	22.1132	22.1095	1.06641	1.02299	5.03187e+06	4.27145e+06	5.92766e+06	1.38774	4.53676e+06	0.901606	0.0561548	1.03969	-0.0983944	0.039691	-0.61859	0.0139577	-0.600912	0.0178301	6	1	0.000397951	6
48	Taurodeoxycholic acid Pool	HMDB0000896		Bile Salt Metabolism	1.5507	-1.40284	-1.05912	0.0181857	0.0150873	0.0150873	0.0183871	Too few samples	Too few samples	0.672718	0.518216	NO	17.4133	22.4238	YES	17.9037	20.0302	0.140999	0.109869	19.974	19.9185	1.54341	1.17825	19.0957	18.9669	1.54815	1.1671	1.02988e+06	439909	2.41105e+06	5.48079	560244	0.543992	0.325119	1.25277	-0.456008	0.252768	-0.649519	0.00877803	-0.599442	0.0181857	7	30	0.000180721	7
49	N-Acetyl-glucosamine 1-phosphate	HMDB0001367		Amino-Sugar, Galactose, & Non-Glucose Metabolism	1.5473	1.35361	2.03358	0.0185027	0.0278905	0.0278905	0.0194076	Too few samples	Too few samples	0.608284	0.151196	YES	13.8958	15.7814	NO	14.4018	17.5989	0.140999	0.109869	15.0675	14.8386	1.81534	1.25279	16.2319	16.0004	1.75893	1.22098	34337.5	10671.2	110491	10.3541	76965.6	2.24145	0.434377	1.35133	1.24145	0.351327	0.58766	0.0212371	0.598151	0.0185027	4	5	0.000236651	3
50	PI(34:1)	HMDB0009822		Phospholipid Metabolism	1.5455	-1.6333	-1.42751	0.0186777	0.0150873	0.0150873	0.0171428	Too few samples	Too few samples	0.774373	0.735585	NO	24.1581	25.576	NO	23.8961	25.2256	0.140999	0.109869	24.9147	24.867	1.14742	1.05335	24.5907	24.5609	1.19677	1.06557	3.16287e+07	2.41559e+07	4.14133e+07	1.71442	2.52659e+07	0.798828	0.118395	1.08553	-0.201172	0.0855266	-0.649519	0.00877803	-0.597445	0.0186777	7	11	0.000180721	7
51	PC(40:6)	HMDB0008057		Phospholipid Metabolism	1.5102	1.00391	0.993801	0.022323	0.0725931	0.0725931	0.0393012	Too few samples	Too few samples	0.100653	0.0962161	YES	22.5514	23.0515	NO	22.8627	23.3832	0.165276	0.128787	22.9365	22.8014	1.16226	1.05848	23.1543	23.123	1.06635	1.02297	8.02749e+06	5.9784e+06	1.07789e+07	1.80297	9.33552e+06	1.16294	0.088299	1.06312	0.162943	0.0631159	0.479836	0.0702813	0.58378	0.022323	3	38	0.00141154	9
52	PC(16:0/16:0)	HMDB0000564		Phospholipid Metabolism	1.4923	-1.26083	-1.05072	0.0243629	0.0150873	0.0150873	0.0258997	Too few samples	Too few samples	0.240456	0.108747	NO	21.064	22.3217	YES	21.0819	21.752	0.174307	0.135824	21.747	21.6929	1.20007	1.07136	21.4153	21.4169	1.18226	1.06098	3.51966e+06	2.46182e+06	5.03204e+06	2.04403	2.79663e+06	0.794575	0.131086	1.09512	-0.205425	0.0951176	-0.649519	0.00877803	-0.576864	0.0243629	7	2	0.000180721	7
53	Acetic acid	HMDB0000042		Krebs Cycle	1.4873	-1.00509	-0.908035	0.024953	0.0278905	0.0278905	0.0402564	Too few samples	Too few samples	0.416844	0.219916	NO	22.1458	23.6554	NO	22.4098	23.0638	0.174307	0.135824	23.0536	22.9006	1.228	1.08072	22.7558	22.7368	1.10445	1.03575	8.70622e+06	5.82102e+06	1.30215e+07	2.23697	7.08233e+06	0.813479	0.122926	1.08894	-0.186521	0.0889414	-0.58766	0.0212371	-0.574946	0.024953	5	19	-3.54794e-05	5
54	Ceramide(d18:1/20:1 OH)			Ceramide Metabolism	1.4839	-1.40602	-1.10069	0.0253713	0.0372425	0.0372425	0.024284	Too few samples	Too few samples	0.68612	0.784402	YES	16.7886	18.2368	YES	15.8413	17.505	0.174307	0.135824	17.4055	17.5127	1.47533	1.15834	16.6167	16.6731	1.55612	1.16922	173610	81012.1	372048	4.5925	100488	0.578812	0.309579	1.23935	-0.421188	0.239346	-0.556731	0.031112	-0.573607	0.0253713	7	15	0.000180721	7
55	PI(34:0)	HMDB0009781		Phospholipid Metabolism	1.4834	-1.90725	-1.59736	0.0254264	0.0206376	0.0206376	0.023424	Too few samples	Too few samples	0.949354	0.877335	NO	20.3753	21.2784	NO	19.7869	21.1627	0.174307	0.135824	20.835	20.8269	1.12268	1.04471	20.5166	20.4748	1.22611	1.07473	1.87057e+06	1.49097e+06	2.34681e+06	1.57402	1.5001e+06	0.801947	0.121624	1.08796	-0.198053	0.0879592	-0.61859	0.0139577	-0.573432	0.0254264	7	10	0.000180721	7
56	SM(d18:1/16:2 OH)			Sphingomyelin Metabolism	1.4803	-1.89559	-1.781	0.0258065	0.0276117	0.0276117	0.0237591	Too few samples	Too few samples	0.0409838	0.065325	YES	23.4687	23.9042	NO	22.7272	24.028	0.174307	0.135824	23.6549	23.6865	1.08334	1.03072	23.436	23.3776	1.15081	1.05091	1.32077e+07	1.12899e+07	1.54514e+07	1.3686	1.13482e+07	0.859212	0.0838951	1.05988	-0.140788	0.0598757	-0.588712	0.0209497	-0.572232	0.0258065	7	13	0.000180721	10
57	SM(d18:1/18:1)	HMDB0012101		Sphingomyelin Metabolism	1.4496	-1.39302	-1.32557	0.0297995	0.0206376	0.0206376	0.0281989	Too few samples	Too few samples	0.0668579	0.0917178	YES	21.5918	22.2204	YES	21.3391	21.8301	0.197807	0.154135	21.8435	21.9061	1.12306	1.04484	21.6103	21.5846	1.14741	1.04982	3.76314e+06	2.9975e+06	4.72433e+06	1.57609	3.20138e+06	0.850721	0.0944686	1.06767	-0.149279	0.0676721	-0.61859	0.0139577	-0.560367	0.0297995	7	20	0.000180721	7
58	Dimethyl-L-arginine	HMDB0001539		Nitric Oxide, Superoxide, Peroxide Metabolism	1.4424	1.33586	1.52652	0.0307993	0.06384	0.06384	0.0297062	Too few samples	Too few samples	0.339493	0.407811	NO	24.2664	25.3522	NO	24.2396	25.6586	0.198017	0.154299	24.7239	24.8093	1.14605	1.05288	24.9867	24.9491	1.16481	1.05542	2.77109e+07	2.12135e+07	3.61984e+07	1.70639	3.32459e+07	1.19974	0.107613	1.07744	0.199742	0.0774442	0.495314	0.0604635	0.557586	0.0307993	3	53	0.00141154	3
59	L-Tyrosine	HMDB0000158		Tyrosine and Phenylalanine Metabolism	1.4395	-1.50949	-1.21689	0.0312099	0.0237762	0.0237762	0.0287098	Too few samples	Too few samples	0.348182	0.147107	YES	23.2776	23.85	NO	22.5467	24.0019	0.198017	0.154299	23.5887	23.5638	1.18088	1.06486	23.2266	23.2743	1.25391	1.08328	1.26153e+07	9.107e+06	1.74751e+07	1.91887	9.81532e+06	0.778048	0.146762	1.10708	-0.221952	0.107082	-0.604205	0.0170527	-0.556464	0.0312099	8	5	0.00123266	8
60	Hippuric acid	HMDB0000714		Microbiome Metabolism	1.4384	1.10083	1.49374	0.0313742	0.0491408	0.0491408	0.0369325	Too few samples	Too few samples	0.086244	0.211931	YES	22.9781	24.3081	NO	22.8505	24.927	0.198017	0.154299	23.4269	23.6431	1.37964	1.12934	23.938	23.8887	1.27965	1.0911	1.12773e+07	6.00157e+06	2.11908e+07	3.53088	1.60718e+07	1.42514	0.215906	1.16143	0.425142	0.161433	0.525801	0.0441014	0.556018	0.0313742	3	42	0.00141154	3
61	Citric acid	HMDB0000094		Krebs Cycle	1.4304	1.24513	1.7796	0.0325201	0.0426581	0.0426581	0.0327242	Too few samples	Too few samples	0.159021	0.327955	YES	17.6444	18.2532	NO	17.2747	19.9457	0.201597	0.157088	17.9624	17.9488	1.41134	1.13908	18.5813	18.6102	1.41625	1.13093	255404	130002	501771	3.85971	392228	1.53571	0.258469	1.19621	0.535715	0.196208	0.54175	0.036982	0.552955	0.0325201	3	34	0.00141154	3
62	Guanosine monophosphate	HMDB0001397		Purine Metabolism	1.4213	1.25925	1.58557	0.0338446	0.0150873	0.0150873	0.0335102	Too few samples	Too few samples	0.114862	0.000210048	YES	10.7323	13.934	YES	11.0132	16.6293	0.201597	0.157088	12.5882	12.3332	2.3581	1.38298	14.1467	13.8213	2.45676	1.37409	6157.98	1146.08	33087.2	28.8698	18138	2.94544	0.654991	1.57461	1.94544	0.574606	0.649519	0.00877803	0.549515	0.0338446	4	3	0.000236651	4
63	Cyclic adenosine monophosphate	HMDB0000058		Purine Metabolism	1.4197	1.04958	1.74075	0.0341218	0.0372425	0.0372425	0.0417934	Too few samples	Too few samples	0.0787043	0.172504	YES	14.9184	17.6244	NO	14.6424	19.1532	0.201597	0.157088	15.7383	16.2714	2.00627	1.30104	16.7926	16.8978	1.641	1.19139	54663.8	13964.3	213984	15.3237	113523	2.07674	0.456044	1.37178	1.07674	0.371775	0.556731	0.031112	0.548807	0.0341218	2	4	0.000168716	2
64	Cysteine-S-sulfate	HMDB0000731	1637-71-4	SAM, SAH, Methionine, Cysteine, Glutathione Metabolism	1.4196	1.0434	1.10424	0.0341292	0.0278905	0.0278905	0.042212	Too few samples	Too few samples	0.834079	0.243867	NO	18.9316	21.0447	NO	19.0582	22.0621	0.201597	0.157088	20.0131	19.9882	1.52933	1.17418	20.6526	20.5602	1.34639	1.11088	1.05811e+06	460157	2.43307e+06	5.28748	1.64831e+06	1.55779	0.276911	1.2116	0.557791	0.211598	0.58766	0.0212371	0.548788	0.0341292	3	25	0.00141154	3
65	Gluconolactone	HMDB0000150		Pentose Phosphate, Gluconate Metabolism	1.4168	1.02721	1.15044	0.0345594	0.0640775	0.0640775	0.0436377	Too few samples	Too few samples	0.294406	0.289913	NO	15.185	17.9044	NO	16.0962	17.7293	0.201597	0.157088	16.5317	16.5447	1.31326	1.10849	16.9356	16.9127	1.20207	1.06723	94741.6	55535.5	161626	2.91031	125347	1.32304	0.175767	1.12957	0.323037	0.129565	0.494872	0.0607294	0.5477	0.0345594	3	41	0.00141154	3
66	Orotic acid	HMDB0000226		Pyrimidine Metabolism	1.4099	-1.6169	-1.43247	0.0356289	0.0370731	0.0370731	0.0325707	Too few samples	Too few samples	0.143408	0.173679	YES	22.3076	22.8479	YES	21.494	22.523	0.203412	0.158503	22.457	22.5777	1.14987	1.0542	22.1313	22.0085	1.24388	1.08021	5.75753e+06	4.3789e+06	7.57021e+06	1.72879	4.59381e+06	0.797879	0.13487	1.09799	-0.202121	0.097994	-0.557228	0.0309299	-0.545036	0.0356289	8	6	0.00123266	8
67	Cytidine	HMDB0000089		Pyrimidine Metabolism	1.408	1.2804	1.77656	0.0359273	0.0491408	0.0491408	0.0348627	Too few samples	Too few samples	0.182143	0.494495	YES	24.6573	25.8207	NO	24.258	27.0242	0.203412	0.158503	25.1211	25.239	1.28942	1.10084	25.5907	25.6411	1.32411	1.10435	3.64926e+07	2.21733e+07	6.00591e+07	2.70862	5.05306e+07	1.38468	0.199293	1.14814	0.384681	0.148135	0.525801	0.0441014	0.544303	0.0359273	3	59	0.00141154	3
68	Purine	HMDB0001366		Purine Metabolism	1.4006	1.38619	1.49595	0.0371249	0.0491408	0.0491408	0.0346513	Too few samples	Too few samples	0.451218	0.42209	NO	22.2707	23.3908	NO	22.5842	23.5841	0.207146	0.161412	22.8344	22.8307	1.10787	1.03948	23.0392	23.0841	1.13901	1.04709	7.47879e+06	6.1183e+06	9.1418e+06	1.49417	8.61992e+06	1.15258	0.0867627	1.06198	0.152581	0.0619845	0.525801	0.0441014	0.541408	0.0371249	3	35	0.00141154	3
69	Gluconic acid	HMDB0000625		Microbiome Metabolism	1.3961	0.988332	1.07478	0.0378494	0.0640775	0.0640775	0.0488121	Too few samples	Too few samples	0.899964	0.96842	NO	21.0228	22.7525	NO	21.5347	22.8363	0.208171	0.162212	21.8324	21.8876	1.23476	1.08297	22.1331	22.1855	1.14466	1.04893	3.73429e+06	2.47006e+06	5.64557e+06	2.2856	4.59961e+06	1.23172	0.134057	1.09738	0.231723	0.0973753	0.494872	0.0607294	0.539691	0.0378494	3	57	0.00141154	3
70	Imidazoleacetic acid	HMDB0002024		Microbiome Metabolism	1.3883	0.868194	0.754643	0.0391426	0.0278905	0.0278905	0.0643022	Too few samples	Too few samples	0.113556	0.0235412	YES	20.1883	20.6866	YES	20.5614	21.0055	0.209174	0.162992	20.5139	20.4375	1.24126	1.08512	20.7846	20.7834	1.08314	1.02864	1.49726e+06	980223	2.28703e+06	2.33317	1.8063e+06	1.2064	0.124695	1.09028	0.206402	0.0902775	0.58766	0.0212371	0.536684	0.0391426	3	21	0.00141154	9
71	3-methylphenylacetic acid	HMDB0002222		Microbiome Metabolism	1.3882	1.00799	0.970577	0.0391617	0.0372425	0.0372425	0.0480456	Too few samples	Too few samples	0.16489	0.0717206	YES	18.2839	18.9854	NO	18.3198	19.7142	0.209174	0.162992	18.7346	18.6347	1.21889	1.07768	19.0224	19.017	1.14742	1.04982	436181	295923	642916	2.17258	532497	1.22082	0.128722	1.09332	0.220816	0.0933246	0.556731	0.031112	0.536641	0.0391617	3	27	0.00141154	3
72	4-Pyridoxic acid	HMDB0000017		Vitamin B6 (Pyridoxine) Metabolism	1.385	0.880141	0.775648	0.0397151	0.0206376	0.0206376	0.0625913	Too few samples	Too few samples	0.435495	0.0753441	YES	21.7726	22.8806	NO	22.1181	23.4919	0.209174	0.162992	22.3934	22.3266	1.35525	1.12176	22.7794	22.805	1.13399	1.04546	5.50916e+06	3.03617e+06	9.99643e+06	3.29245	7.19916e+06	1.30676	0.177737	1.13111	0.306762	0.131108	0.61859	0.0139577	0.535378	0.0397151	3	17	0.00141154	3
73	L-Phenylalanine	HMDB0000159		Tyrosine and Phenylalanine Metabolism	1.3821	1.27672	1.31395	0.0402048	0.0426581	0.0426581	0.0385553	Too few samples	Too few samples	0.389621	0.324068	NO	27.7587	28.2794	NO	27.8593	28.5278	0.209174	0.162992	28.0416	28.019	1.07062	1.02613	28.1673	28.1935	1.08153	1.0281	2.76297e+08	2.41706e+08	3.15837e+08	1.3067	3.01449e+08	1.09103	0.0546148	1.03858	0.091032	0.0385818	0.54175	0.036982	0.53427	0.0402048	2	18	0.000168716	2
74	MHC(18:1/16:0)	HMDB0004971		Glycosphingolipid Metabolism	1.3748	-1.53167	-1.00745	0.0414636	0.132464	0.132464	0.0379883	Too few samples	Too few samples	0.019494	0.0067687	YES	15.8768	16.5658	YES	14.5456	16.5586	0.212847	0.165855	16.3931	16.2213	1.29235	1.10179	15.8263	15.5521	1.47807	1.14814	86060	52059.3	142267	2.73279	58103.9	0.675156	0.243472	1.18384	-0.324844	0.183838	-0.402083	0.137354	-0.53147	0.0414636	7	16	0.000180721	7
75	PC(16:0/18:2)	HMDB0007880		Phospholipid Metabolism	1.3678	1.11595	1.20558	0.0427238	0.0489385	0.0489385	0.0446779	Too few samples	Too few samples	0.265588	0.288261	NO	22.1899	23.945	NO	22.8075	23.9862	0.21643	0.168647	23.0603	23.0674	1.18325	1.06566	23.3313	23.3968	1.1683	1.05653	8.74696e+06	6.28964e+06	1.21643e+07	1.93403	1.05538e+07	1.20656	0.121299	1.08771	0.206564	0.0877139	0.526271	0.043878	0.528729	0.0427238	3	40	0.00141154	3
76	Cholestenone	HMDB0000921		Cholesterol, Cortisol, Non-Gonadal Steroid Metabolism	1.3643	-1.15267	-1.06957	0.0433433	0.027751	0.027751	0.0439116	Too few samples	Too few samples	0.499343	0.442144	NO	19.8333	20.7646	YES	19.9538	20.3865	0.216716	0.16887	20.3636	20.2989	1.11178	1.04086	20.1874	20.1701	1.11071	1.03782	1.34915e+06	1.09612e+06	1.66058e+06	1.51495	1.19402e+06	0.885021	0.078784	1.05613	-0.114979	0.0561275	-0.588185	0.0210932	-0.527404	0.0433433	1	1	-3.71587e-05	8
77	Deoxyadenosine	HMDB0000101		Purine Metabolism	1.3556	0.844677	0.788017	0.0449501	0.0825793	0.0825793	0.0707116	Too few samples	Too few samples	0.572966	0.35726	NO	13.9352	20.8656	NO	17.2833	18.8905	0.220426	0.171761	17.4426	17.4004	1.76916	1.24064	18.1378	18.0869	1.24545	1.0807	178135	58227.2	544970	9.35938	288425	1.61914	0.330623	1.25756	0.619136	0.257556	0.463942	0.0815063	0.524031	0.0449501	3	43	0.00141154	3
78	Pyrophosphate	HMDB0000250		Phosphate and Pyrophosphate Metabolism	1.3495	1.23721	1.61468	0.0461029	0.0640775	0.0640775	0.0442497	Too few samples	Too few samples	0.372172	0.63009	YES	17.2318	18.142	NO	16.7407	19.0523	0.220426	0.171761	17.5556	17.6869	1.25994	1.09126	17.968	17.8965	1.30488	1.09865	192642	122480	302997	2.47385	256393	1.33093	0.185202	1.13698	0.330929	0.136976	0.494872	0.0607294	0.521665	0.0461029	3	50	0.00141154	2
79	Sphinganine	HMDB0000269		Sphingomyelin Metabolism	1.3486	-1.50927	-1.13341	0.0462672	0.0825793	0.0825793	0.0424338	Too few samples	Too few samples	0.794922	0.376891	NO	17.0117	18.2505	NO	15.7074	18.5812	0.220426	0.171761	17.6389	17.6311	1.22912	1.08109	17.1897	17.1443	1.37639	1.11957	204103	136221	305813	2.24498	149495	0.732448	0.198007	1.14711	-0.267552	0.147113	-0.463942	0.0815063	-0.521331	0.0462672	8	9	0.00123266	8
80	Dimethylglycine	HMDB0000092		1-Carbon, Folate Metabolism	1.3464	1.04779	1.07756	0.0466843	0.0370731	0.0370731	0.0508056	Too few samples	Too few samples	0.432825	0.399459	NO	26.9902	27.6576	NO	27.2471	27.7018	0.220426	0.171761	27.3534	27.3239	1.07487	1.02767	27.4626	27.4745	1.06312	1.02188	1.71473e+08	1.48845e+08	1.97541e+08	1.32716	1.84949e+08	1.07859	0.0502486	1.03544	0.0785894	0.0354433	0.557228	0.0309299	0.520488	0.0466843	3	48	0.00141154	3
81	Ceramide(d18:1/23:0) or Ceramide(d18:1/22:1 OH)	HMDB0000950		Ceramide Metabolism	1.345	-1.09718	-0.851951	0.0469676	0.0491408	0.0491408	0.0487447	Too few samples	Too few samples	0.660489	0.467396	NO	19.2776	23.7265	YES	19.4084	21.1324	0.220426	0.171761	21.2205	21.502	1.68932	1.21918	20.3906	20.2704	1.6335	1.18946	2.44354e+06	874382	6.82867e+06	7.80971	1.3746e+06	0.562546	0.379996	1.30134	-0.437454	0.301338	-0.525801	0.0441014	-0.519919	0.0469676	7	14	0.000180721	7
82	MHC(18:1/24:1)	HMDB0004975		Glycosphingolipid Metabolism	1.3399	-1.10442	-0.921526	0.0479591	0.0491408	0.0491408	0.0492526	Too few samples	Too few samples	0.84796	0.659203	YES	14.3825	16.0976	YES	13.8417	15.135	0.220426	0.171761	15.1818	15.24	1.45163	1.15127	14.588	14.4883	1.42895	1.13451	37168.8	17903.5	77164.6	4.31003	24627.4	0.662584	0.27285	1.20819	-0.337416	0.208192	-0.525801	0.0441014	-0.517946	0.0479591	7	70	0.000180721	7
83	Guanosine	HMDB0000133		Purine Metabolism	1.3392	1.0434	0.470308	0.048093	0.0239018	0.0239018	0.0520976	Too few samples	Too few samples	0.000220402	7.04667e-06	YES	14.6551	15.5433	NO	14.0092	22.7451	0.220426	0.171761	15.9968	15.0992	3.84381	1.66349	18.0236	18.3772	3.15653	1.5014	65390.8	4670.71	915483	196.005	266475	4.07511	0.939588	1.91798	3.07511	0.91798	0.603664	0.0171785	0.517682	0.048093	4	8	0.000236651	4
84	SM(d18:1/24:0 OH)			Sphingomyelin Metabolism	1.3326	-0.884144	-0.91129	0.0493906	0.0825793	0.0825793	0.0668138	Too few samples	Too few samples	0.0387253	0.057151	YES	19.3874	20.0136	NO	19.0991	19.7636	0.22371	0.17432	19.611	19.7005	1.14309	1.05185	19.4404	19.4313	1.0756	1.0261	800750	616107	1.04073e+06	1.6892	711450	0.888479	0.081854	1.05838	-0.111521	0.0583773	-0.463942	0.0815063	-0.51515	0.0493906	1	7	-3.71587e-05	6
85	SM(d18:1/16:0 OH)			Sphingomyelin Metabolism	1.3212	-1.2085	-1.08617	0.0517128	0.0640775	0.0640775	0.049585	Too few samples	Too few samples	0.150413	0.104574	YES	20.644	20.8991	NO	19.9256	21.1525	0.231505	0.180393	20.7881	20.7715	1.12403	1.04518	20.5842	20.5391	1.1455	1.0492	1.81066e+06	1.43984e+06	2.27697e+06	1.5814	1.57208e+06	0.868235	0.0941566	1.06744	-0.131765	0.0674412	-0.494872	0.0607294	-0.510738	0.0517128	7	17	0.000180721	7
86	Tetranor-PGEM			Eicosanoid and Resolvin Metabolism	1.3108	0.94926	0.982355	0.0539099	0.0825793	0.0825793	0.0626874	Too few samples	Too few samples	0.597773	0.448769	NO	16.6646	18.7364	NO	16.9567	19.1493	0.236496	0.184283	17.7102	17.7005	1.25881	1.09089	18.0254	18.053	1.18319	1.06128	214434	136576	336676	2.46512	266796	1.24419	0.152031	1.11113	0.24419	0.111132	0.463942	0.0815063	0.506696	0.0539099	2	6	0.000168716	2
87	2-Isopropylmalic acid	HMDB0000402		Microbiome Metabolism	1.3101	0.964886	0.954264	0.0540562	0.104882	0.104882	0.0615246	Too few samples	Too few samples	0.192197	0.10839	NO	16.9117	19.5062	NO	17.6991	19.4252	0.236496	0.184283	18.1908	18.209	1.2786	1.09734	18.5329	18.5621	1.20628	1.06855	299200	184827	484349	2.62056	379269	1.26761	0.164651	1.12089	0.267609	0.120895	0.4334	0.106559	0.506431	0.0540562	3	46	0.00141154	3
88	3-Hydroxyoleoylcarnitine			Fatty Acid Oxidation and Synthesis	1.2866	-1.3048	-1.08361	0.0592371	0.0491408	0.0491408	0.0550509	Too few samples	Too few samples	0.98205	0.991252	NO	18.8378	20.0735	YES	18.554	19.4192	0.253006	0.197148	19.4835	19.4556	1.2372	1.08378	19.0828	18.9866	1.34153	1.10947	733027	482986	1.11251e+06	2.30341	555267	0.757499	0.189555	1.14041	-0.242501	0.140412	-0.525801	0.0441014	-0.497373	0.0592371	8	7	0.00123266	8
89	Ceramide(d18:1/24:0)	HMDB0004956		Ceramide Metabolism	1.2819	-0.957824	-0.778828	0.0603357	0.0640775	0.0640775	0.0665857	Too few samples	Too few samples	0.924922	0.448633	NO	20.5407	25.4042	YES	20.8255	22.8086	0.253006	0.197148	22.7448	22.9725	1.85355	1.26269	21.892	21.817	1.64227	1.19171	7.02844e+06	2.09687e+06	2.35584e+07	11.235	3.89187e+06	0.553732	0.421019	1.33887	-0.446268	0.338873	-0.494872	0.0607294	-0.495527	0.0603357	7	8	0.000180721	7
90	Methylguanidine	HMDB0001522		SAM, SAH, Methionine, Cysteine, Glutathione Metabolism	1.2782	0.753582	0.46454	0.0611898	0.0205245	0.0205245	0.0962698	Too few samples	Too few samples	0.0485444	0.00144415	YES	20.7556	22.0783	YES	21.7758	22.5699	0.253006	0.197148	21.6314	21.417	1.56443	1.18429	22.1179	22.1729	1.13542	1.04592	3.2486e+06	1.35132e+06	7.80967e+06	5.77928	4.55154e+06	1.40108	0.252479	1.19125	0.40108	0.191252	0.619143	0.0138481	0.494109	0.0611898	4	1	0.000236651	4
91	L-Glutamic acid	HMDB0000148		Bioamines and Neurotransmitter Metabolism	1.2752	-0.892773	-0.862804	0.0618918	0.105193	0.105193	0.073466	Too few samples	Too few samples	0.496616	0.467849	NO	21.4696	24.0369	NO	21.9263	23.1024	0.253006	0.197148	22.7586	22.7533	1.23739	1.08384	22.4842	22.5143	1.15671	1.05282	7.09602e+06	4.67411e+06	1.07728e+07	2.30479	5.86714e+06	0.826821	0.137857	1.10027	-0.173179	0.10027	-0.433013	0.106908	-0.492954	0.0618918	4	12	0.000236651	8
92	Glycerophosphocholine	HMDB0000086		Phospholipid Metabolism	1.2736	-0.860571	-0.661632	0.0622754	0.0491408	0.0491408	0.077479	Too few samples	Too few samples	0.00376024	0.0005296	YES	25.8953	26.9031	NO	25.4892	26.9224	0.253006	0.197148	26.5618	26.3992	1.36109	1.12358	26.179	26.2058	1.20852	1.06925	9.90581e+07	5.41342e+07	1.81263e+08	3.3484	7.5975e+07	0.766974	0.193885	1.14384	-0.233026	0.14384	-0.525801	0.0441014	-0.492327	0.0622754	7	21	0.000180721	7
93	PA(16:0/16:1)	HMDB0114855		Phospholipid Metabolism	1.2734	-1.18137	-1.07905	0.0623221	0.0370731	0.0370731	0.0592981	Too few samples	Too few samples	0.914019	0.900459	NO	17.2007	18.2273	YES	17.2356	17.7648	0.253006	0.197148	17.7385	17.714	1.12562	1.04574	17.5368	17.5002	1.15429	1.05204	218687	173418	275772	1.59021	190156	0.869536	0.097572	1.06997	-0.130464	0.0699713	-0.557228	0.0309299	-0.492251	0.0623221	7	18	0.000180721	7
94	Oleoylcarnitine	HMDB0005065	38677-66-6	Fatty Acid Oxidation and Synthesis	1.2729	-1.08568	-0.959776	0.0624302	0.0825793	0.0825793	0.0617526	Too few samples	Too few samples	0.767786	0.944733	NO	18.3019	20.5321	NO	17.4915	20.1832	0.253006	0.197148	19.3391	19.417	1.41849	1.14126	18.7916	18.8373	1.4454	1.13911	663230	334262	1.31596e+06	3.93689	453765	0.684174	0.267668	1.20386	-0.315826	0.20386	-0.463942	0.0815063	-0.492075	0.0624302	5	10	-3.54794e-05	5
95	24,25-Dihydrolanosterol	HMDB0006839		Cholesterol, Cortisol, Non-Gonadal Steroid Metabolism	1.2595	0.838119	0.880105	0.0656693	0.105193	0.105193	0.0825746	Too few samples	Too few samples	0.765573	0.795522	NO	18.2928	20.5288	NO	19.1107	20.2337	0.263361	0.205217	19.3683	19.4108	1.23151	1.08189	19.6201	19.6722	1.13081	1.04442	676760	449961	1.01788e+06	2.26215	805811	1.19069	0.129716	1.09408	0.19069	0.094078	0.433013	0.106908	0.486897	0.0656693	9	4	-8.44318e-05	9
96	Niacinamide	HMDB0001406		Vitamin B3 (Niacin, NAD+) Metabolism	1.2547	1.01961	1.09307	0.0668609	0.0725931	0.0725931	0.0679925	Too few samples	Too few samples	0.869838	0.247148	NO	22.7376	24.8014	NO	23.0741	25.9457	0.265376	0.206786	23.8565	23.7695	1.40642	1.13758	24.3582	24.5099	1.39315	1.12437	1.51884e+07	7.78404e+06	2.96361e+07	3.80729	2.15048e+07	1.41586	0.251371	1.19034	0.415864	0.190338	0.479836	0.0702813	0.485039	0.0668609	3	63	0.00141154	3
97	Carnosine	HMDB0000033		Histidine, Histamine, Carnosine Metabolism	1.2515	0.808073	0.887251	0.0676712	0.0825793	0.0825793	0.0883255	Too few samples	Too few samples	0.477254	0.873776	YES	20.3647	21.5556	NO	20.8176	21.6012	0.265851	0.207157	20.8874	20.9601	1.24872	1.08758	21.1463	21.2094	1.12532	1.04263	1.93969e+06	1.25504e+06	2.99783e+06	2.38862	2.32105e+06	1.19661	0.135266	1.0983	0.196608	0.0982955	0.463942	0.0815063	0.483789	0.0676712	3	44	0.00141154	3
98	Ureidopropionic acid	HMDB0000026		Pyrimidine Metabolism	1.2373	0.845494	0.809438	0.0713176	0.0640775	0.0640775	0.085148	Too few samples	Too few samples	0.557648	0.168395	NO	19.0756	23.9862	NO	20.5726	23.7342	0.277346	0.216114	21.6228	21.5309	1.61764	1.19936	22.2095	22.1534	1.36988	1.1177	3.22935e+06	1.25807e+06	8.28942e+06	6.58897	4.8498e+06	1.50179	0.307497	1.23756	0.501788	0.237558	0.494872	0.0607294	0.478295	0.0713176	3	32	0.00141154	3
99	Cholic acid	HMDB0000619		Bile Salt Metabolism	1.2317	-0.806223	-0.962823	0.072796	0.0825793	0.0825793	0.0916039	Too few samples	Too few samples	0.0472353	0.563742	YES	15.8749	22.4853	NO	13.1291	20.5908	0.280265	0.218388	18.2656	19.1801	4.05576	1.69758	16.6371	16.8599	2.22265	1.32629	315141	20262	4.90149e+06	241.905	101921	0.323413	0.865371	1.82181	-0.676587	0.821809	-0.463942	0.0815063	-0.476125	0.072796	1	3	-3.71587e-05	1
100	Phosphoenolpyruvic acid	HMDB0000263		Glycolysis and Gluconeogenesis Metabolism	1.2274	1.01244	1.08046	0.073942	0.0640775	0.0640775	0.0741062	Too few samples	Too few samples	0.681866	0.165291	NO	12.2148	14.9579	NO	12.8202	15.65	0.281858	0.21963	13.5908	13.5864	1.43015	1.1448	14.1134	14.2351	1.43642	1.1366	12337.7	6119.06	24876	4.06533	17723.4	1.43653	0.268672	1.2047	0.436528	0.204698	0.494872	0.0607294	0.474464	0.073942	4	11	0.000236651	4
101	PC(38:5)	HMDB0007989		Phospholipid Metabolism	1.2218	0.88359	0.943784	0.0754415	0.06384	0.06384	0.0838075	Too few samples	Too few samples	0.774761	0.914942	NO	23.0181	23.9419	YES	23.3379	23.9919	0.284755	0.221887	23.4764	23.48	1.15048	1.05441	23.6551	23.6649	1.11398	1.0389	1.16707e+07	8.867e+06	1.5361e+07	1.73238	1.32096e+07	1.13186	0.0942022	1.06747	0.131857	0.0674749	0.495314	0.0604635	0.472319	0.0754415	2	43	0.000168716	9
102	Inosine monophosphate	HMDB0000175		Purine Metabolism	1.2074	0.86519	0.575818	0.079425	0.0372425	0.0372425	0.0884821	Too few samples	Too few samples	0.0294012	0.000342622	YES	11.8937	15.6111	NO	12.5659	17.0681	0.29688	0.231335	13.9931	13.7524	1.97227	1.29267	14.8408	14.817	1.67445	1.19992	16305.4	4307.25	61725.5	14.3306	29344.9	1.7997	0.454194	1.37002	0.799703	0.370018	0.556731	0.031112	0.466765	0.079425	4	6	0.000236651	4
103	Allantoic acid	HMDB0001209		Purine Metabolism	1.1999	0.705452	0.707253	0.0815711	0.29719	0.29719	0.116987	Too few samples	Too few samples	0.449314	0.493403	NO	18.2464	19.5289	NO	18.8732	19.2067	0.30197	0.235301	18.9068	18.8876	1.12298	1.04481	19.0249	19.0399	1.0394	1.01376	491496	391552	616951	1.57566	533403	1.08526	0.0662477	1.04699	0.0852648	0.04699	0.278614	0.314632	0.463855	0.0815711	2	5	0.000168716	2
104	Ceramide(d18:1/22:0)	HMDB0004952		Ceramide Metabolism	1.1876	-0.919126	-0.722182	0.0851791	0.0640775	0.0640775	0.0883246	Too few samples	Too few samples	0.927555	0.647641	NO	20.4934	25.476	YES	20.9371	22.4417	0.310946	0.242296	22.7196	22.9847	1.81103	1.25166	21.9321	21.6894	1.71789	1.21083	6.90688e+06	2.15649e+06	2.21216e+07	10.2581	4.00144e+06	0.57934	0.425498	1.34304	-0.42066	0.343036	-0.494872	0.0607294	-0.459083	0.0851791	7	67	0.000180721	7
105	PC(30:0)	HMDB0007869		Phospholipid Metabolism	1.1861	-1.68458	-1.46363	0.0856112	0.06384	0.06384	0.0796207	Too few samples	Too few samples	0.741042	0.744016	YES	19.5827	19.9149	YES	19.1057	20.0294	0.310946	0.242296	19.7179	19.7488	1.08594	1.03165	19.5175	19.5676	1.19861	1.06615	862351	733677	1.01359e+06	1.38153	750527	0.870327	0.10276	1.07383	-0.129673	0.0738259	-0.495314	0.0604635	-0.458521	0.0856112	7	9	0.000180721	7
106	Xanthine	HMDB0000292		Purine Metabolism	1.179	0.888418	0.369019	0.0877548	0.0372425	0.0372425	0.0926013	Too few samples	Too few samples	0.00300329	2.45974e-05	YES	16.8826	18.3077	NO	15.9548	29.9418	0.315753	0.246042	19.2471	17.5951	9.02648	2.29695	22.0671	22.9483	6.70875	1.96003	622247	8339.62	4.64279e+07	5567.14	4.39403e+06	7.06155	1.54335	2.9147	6.06155	1.9147	0.556731	0.031112	0.455764	0.0877548	4	7	0.000236651	4
107	PI(36:4)	HMDB0009899		Phospholipid Metabolism	1.1762	-0.92378	-0.869628	0.0886066	0.0930451	0.0930451	0.0907532	Too few samples	Too few samples	0.214089	0.180447	NO	26.5874	27.3205	NO	26.3079	27.3689	0.315866	0.246129	26.9858	26.9539	1.10007	1.0367	26.8587	26.8384	1.0941	1.03231	1.32902e+08	1.10243e+08	1.60218e+08	1.45332	1.21694e+08	0.915669	0.0693444	1.04924	-0.0843311	0.0492398	-0.448878	0.0932724	-0.454681	0.0886066	1	11	-3.71587e-05	1
108	SM(d18:1/24:0)	HMDB0011697		Sphingomyelin Metabolism	1.1672	-0.885677	-0.842228	0.0913998	0.147649	0.147649	0.0956479	Too few samples	Too few samples	0.964705	0.893782	NO	19.5426	20.2297	NO	19.3691	20.0943	0.322834	0.251559	19.8657	19.8861	1.12351	1.045	19.7169	19.7317	1.1083	1.03702	955399	760423	1.20037e+06	1.57855	861769	0.901998	0.0823619	1.05875	-0.0980015	0.05875	-0.386964	0.154181	-0.451182	0.0913998	7	32	0.000180721	7
109	Lathosterol	HMDB0001170		Cholesterol, Cortisol, Non-Gonadal Steroid Metabolism	1.1591	0.875073	0.954939	0.0939329	0.105193	0.105193	0.098465	Too few samples	Too few samples	0.652924	0.643544	NO	18.0606	20.088	NO	18.4381	20.03	0.328765	0.256181	19.0106	19.0743	1.22683	1.08033	19.2687	19.2341	1.19629	1.06542	528148	353785	788446	2.2286	631609	1.19589	0.144166	1.10509	0.195893	0.105092	0.433013	0.106908	0.448074	0.0939329	9	12	-8.44318e-05	9
110	Hypoxanthine	HMDB0000157		Purine Metabolism	1.1499	0.905454	0.234268	0.0968865	0.0640775	0.0640775	0.0986137	Too few samples	Too few samples	0.00100743	6.04709e-06	YES	13.6448	16.5453	NO	11.3671	27.0709	0.336048	0.261856	16.242	15.0951	6.17653	1.99009	18.6205	19.219	5.72535	1.85321	77507.1	2185.15	2.74917e+06	1258.11	403018	5.19976	1.33337	2.5199	4.19976	1.5199	0.494872	0.0607294	0.444523	0.0968865	4	9	0.000236651	4
111	Pyruvic acid	HMDB0000243		Glycolysis and Gluconeogenesis Metabolism	1.1423	1.24334	1.4254	0.0994037	0.105193	0.105193	0.0922885	Too few samples	Too few samples	0.881223	0.816298	NO	22.4344	23.1803	NO	22.3132	23.6366	0.3417	0.26626	22.8485	22.8073	1.12409	1.0452	23.0584	22.9749	1.20525	1.06823	7.55256e+06	6.00514e+06	9.49871e+06	1.58176	8.73489e+06	1.15655	0.114612	1.08268	0.156547	0.0826838	0.433013	0.106908	0.441556	0.0994037	3	62	0.00141154	4
112	N-acetylserine	HMDB0002931		Microbiome Metabolism	1.1322	0.819221	0.876383	0.102777	0.132464	0.132464	0.110387	Too few samples	Too few samples	0.794308	0.884761	NO	18.4059	19.7584	NO	18.4799	19.98	0.35017	0.27286	19.0282	19.0821	1.19553	1.06983	19.2393	19.23	1.15532	1.05237	534632	376735	758705	2.0139	618862	1.15755	0.122093	1.08831	0.157548	0.0883122	0.402083	0.137354	0.437661	0.102777	3	64	0.00141154	3
113	7-methylguanine	HMDB0000897		Purine Metabolism	1.1255	0.78082	0.740748	0.105069	0.105193	0.105193	0.116575	Too few samples	Too few samples	0.4994	0.208948	NO	21.8478	23.1465	NO	22.2612	23.4701	0.351923	0.274226	22.5546	22.4972	1.23919	1.08443	22.7962	22.8657	1.16993	1.05706	6.16033e+06	4.04627e+06	9.37893e+06	2.31792	7.28329e+06	1.18229	0.141716	1.10322	0.182289	0.103217	0.433013	0.106908	0.435066	0.105069	3	39	0.00141154	3
114	2-Keto-L-gluconate	HMDB0011732		Microbiome Metabolism	1.1244	0.750462	0.815119	0.105435	0.132118	0.132118	0.12121	Too few samples	Too few samples	0.799824	0.994255	NO	19.5176	20.9893	NO	19.9462	21.0055	0.351923	0.274226	20.1799	20.2535	1.26725	1.09365	20.4363	20.4759	1.16852	1.05661	1.18784e+06	746699	1.8896e+06	2.53061	1.41891e+06	1.19453	0.151628	1.11082	0.194525	0.110822	0.402443	0.13697	0.434656	0.105435	2	34	0.000168716	2
115	Sarcosine	HMDB0000271		SAM, SAH, Methionine, Cysteine, Glutathione Metabolism	1.1227	0.913356	0.90634	0.106034	0.0825793	0.0825793	0.105683	Too few samples	Too few samples	0.19571	0.0663491	YES	25.5034	26.5852	NO	25.483	27.1231	0.351923	0.274226	26.1183	26.0443	1.18492	1.06623	26.3418	26.3031	1.19089	1.06371	7.28422e+07	5.22344e+07	1.0158e+08	1.94471	8.50523e+07	1.16762	0.128455	1.09312	0.167623	0.0931225	0.463942	0.0815063	0.433985	0.106034	4	14	0.000236651	3
116	Zymosterol	HMDB0006271		Cholesterol, Cortisol, Non-Gonadal Steroid Metabolism	1.1145	-0.914018	-0.876462	0.108874	0.104882	0.104882	0.108031	Too few samples	Too few samples	0.0604022	0.0642166	NO	19.0055	19.7828	YES	18.9701	19.3607	0.358261	0.279164	19.3411	19.3941	1.11116	1.04064	19.2022	19.1654	1.11675	1.03981	664145	540186	816549	1.51161	603147	0.908156	0.0804723	1.05736	-0.0918438	0.0573641	-0.4334	0.106559	-0.430843	0.108874	1	4	-3.71587e-05	1
117	L-Glutarylcarnitine	HMDB0013130		Fatty Acid Oxidation and Synthesis	1.1088	0.830259	0.853931	0.110902	0.0640775	0.0640775	0.115552	Too few samples	Too few samples	0.531327	0.495705	NO	22.0793	23.1935	YES	22.6787	23.1459	0.36184	0.281954	22.6865	22.6364	1.13065	1.04751	22.8336	22.9123	1.11426	1.03899	6.75029e+06	5.30635e+06	8.58714e+06	1.61828	7.4748e+06	1.10733	0.0867685	1.06199	0.107331	0.0619888	0.494872	0.0607294	0.428635	0.110902	3	47	0.00141154	3
118	5-Methylthioadenosine	HMDB0001173		Polyamine Metabolism	1.1057	0.922835	1.62196	0.112004	0.105193	0.105193	0.110235	Too few samples	Too few samples	0.0120504	0.129438	YES	18.5392	20.2112	NO	18.1251	21.4028	0.362367	0.282364	19.203	19.3752	1.50839	1.16808	19.7502	19.764	1.56123	1.17058	603498	269644	1.35071e+06	5.00922	881889	1.46129	0.319166	1.24761	0.461295	0.247609	0.433013	0.106908	0.427446	0.112004	9	9	-8.44318e-05	9
119	Shikimate-3-phosphate			Microbiome Metabolism	1.0894	0.686724	0.690859	0.117981	0.324839	0.324839	0.141048	Too few samples	Too few samples	0.20822	0.215379	NO	19.163	21.344	YES	20.1025	20.7417	0.378524	0.294954	20.1719	20.2535	1.26373	1.0925	20.4038	20.4221	1.13907	1.04711	1.18127e+06	746632	1.86893e+06	2.50315	1.38726e+06	1.17438	0.143882	1.10487	0.17438	0.104874	0.263136	0.343357	0.421136	0.117981	2	24	0.000168716	2
120	Glyceric acid	HMDB0000139		Glycolysis and Gluconeogenesis Metabolism	1.0825	0.779136	0.788529	0.120594	0.132464	0.132464	0.12821	Too few samples	Too few samples	0.931722	0.810603	NO	18.2966	19.7564	NO	18.6035	19.7481	0.383707	0.298992	19.0122	19.0265	1.17019	1.0612	19.1888	19.1758	1.13708	1.04647	528731	388555	719477	1.85167	597607	1.13027	0.107881	1.07764	0.130266	0.0776439	0.402083	0.137354	0.418448	0.120594	2	45	0.000168716	2
121	Inosine	HMDB0000195		Purine Metabolism	1.0752	0.768606	0.219664	0.123349	0.0640775	0.0640775	0.131519	Too few samples	Too few samples	0.0101716	4.87832e-05	YES	14.4359	19.136	NO	14.3328	26.1204	0.389257	0.303317	17.8366	16.786	5.51232	1.90633	19.7294	20.2266	3.9659	1.62759	234077	8247.88	6.64315e+06	805.437	869266	3.71359	1.16629	2.24434	2.71359	1.24434	0.494872	0.0607294	0.415655	0.123349	4	4	0.000236651	4
122	L-Proline	HMDB0000162		GABA, Glutamate, Arginine, Ornithine, Proline Metabolism	1.0717	0.969477	1.07948	0.124703	0.18245	0.18245	0.119499	Too few samples	Too few samples	0.181276	0.293681	YES	27.5068	27.7849	NO	27.332	28.2096	0.390329	0.304153	27.6127	27.6458	1.08887	1.03271	27.7318	27.7708	1.11228	1.03834	2.05237e+08	1.73691e+08	2.42511e+08	1.39622	2.22897e+08	1.08605	0.071427	1.05076	0.0860488	0.0507555	0.356326	0.192365	0.414299	0.124703	2	22	0.000168716	2
123	SM(d18:1/20:0 OH)			Sphingomyelin Metabolism	1.0661	-0.99569	-0.888728	0.126886	0.132464	0.132464	0.120725	Too few samples	Too few samples	0.305582	0.224067	NO	22.8922	23.4759	NO	22.4989	23.5323	0.393961	0.306983	23.2251	23.184	1.1056	1.03867	23.0809	23.0156	1.14103	1.04775	9.80521e+06	8.05387e+06	1.19374e+07	1.48219	8.87251e+06	0.904877	0.0867462	1.06197	-0.0951228	0.0619724	-0.402083	0.137354	-0.412132	0.126886	10	2	-7.63318e-05	10
124	Ceramide(d18:1/24:1)	HMDB0004953		Ceramide Metabolism	1.0589	-0.880429	-0.682125	0.129748	0.132464	0.132464	0.127572	Too few samples	Too few samples	0.822903	0.576822	NO	23.4224	28.3815	YES	23.5607	26.4767	0.399432	0.311246	25.7091	25.902	1.56223	1.18366	25.1425	25.0187	1.62913	1.18833	5.48559e+07	2.28815e+07	1.31511e+08	5.74748	3.70378e+07	0.675184	0.34806	1.27285	-0.324816	0.272848	-0.402083	0.137354	-0.40933	0.129748	7	26	0.000180721	7
125	Hexose Diphosphate Pool	HMDB0001058		Glycolysis and Gluconeogenesis Metabolism	1.0513	0.604923	0.533716	0.132781	0.164537	0.164537	0.171025	Too few samples	Too few samples	0.749136	0.833987	NO	16.3793	19.4255	YES	18.0056	18.5867	0.399432	0.311246	17.8556	17.9024	1.48517	1.16125	18.2008	18.2961	1.15284	1.05157	237181	109245	514942	4.71367	301294	1.27031	0.227551	1.17085	0.270313	0.170845	0.371486	0.172779	0.406407	0.132781	2	37	0.000168716	2
126	PE(P-18:0/20:4)	HMDB0009412		Plasmalogen Metabolism	1.049	-1.0916	-0.898463	0.133709	0.0825793	0.0825793	0.1253	Too few samples	Too few samples	0.216424	0.609376	NO	20.8429	22.9472	NO	19.49	23.2038	0.399432	0.311246	21.8819	21.895	1.32932	1.1136	21.4336	21.3469	1.55024	1.16766	3.86461e+06	2.21204e+06	6.7518e+06	3.0523	2.83239e+06	0.732903	0.272215	1.20766	-0.267097	0.207661	-0.463942	0.0815063	-0.405522	0.133709	10	1	-7.63318e-05	10
127	9-Hexadecenoylcarnitine	HMDB0013207		Fatty Acid Oxidation and Synthesis	1.0472	-0.79144	-0.801678	0.134457	0.132464	0.132464	0.137792	Too few samples	Too few samples	0.508457	0.914709	NO	16.5613	19.3018	YES	17.3181	17.9647	0.399432	0.311246	17.8702	17.9316	1.39872	1.13522	17.4871	17.6414	1.36192	1.1154	239591	124119	462493	3.72622	183710	0.766765	0.241464	1.18219	-0.233235	0.182191	-0.402083	0.137354	-0.404811	0.134457	5	12	-3.54794e-05	5
128	8,9-Epoxyeicosatrienoic acid	HMDB0002232		Eicosanoid and Resolvin Metabolism	1.0465	0.652117	0.735657	0.134749	0.0820311	0.0820311	0.159103	Too few samples	Too few samples	0.101376	0.266721	YES	12.5215	14.4572	YES	13.2186	13.9891	0.399432	0.311246	13.191	13.4893	1.50765	1.16786	13.5773	13.6038	1.25309	1.08303	9351.88	4182.42	20910.8	4.99968	12222.9	1.30699	0.251716	1.19062	0.306994	0.190622	0.464773	0.0808899	0.404533	0.134749	3	51	0.00141154	3
129	Ceramide(d18:1/20:2)			Ceramide Metabolism	1.0462	-1.09673	-0.941827	0.134873	0.132464	0.132464	0.126324	Too few samples	Too few samples	0.0209877	0.0359576	YES	16.0726	16.4993	YES	15.1642	16.5179	0.399432	0.311246	16.1438	16.2859	1.22599	1.08005	15.8214	15.8411	1.37327	1.11868	72404.5	48566	107944	2.22263	57905.6	0.799751	0.196265	1.14573	-0.200249	0.145728	-0.402083	0.137354	-0.404416	0.134873	7	19	0.000180721	7
130	Ornithine	HMDB0000214		Urea Cycle	1.0321	0.682913	0.710335	0.140693	0.24716	0.24716	0.156685	Too few samples	Too few samples	0.505115	0.570518	NO	18.855	22.7201	NO	19.6557	22.364	0.403842	0.314682	20.688	20.7876	1.48317	1.16066	21.0764	21.0098	1.3052	1.09875	1.68932e+06	780156	3.658e+06	4.68881	2.21116e+06	1.3089	0.254277	1.19274	0.308903	0.192738	0.309295	0.261965	0.398988	0.140693	2	28	0.000168716	2
131	4-Hydroxyphenyllactic acid	HMDB0000755		Microbiome Metabolism	1.0319	-0.702338	-0.698594	0.140789	0.164537	0.164537	0.153479	Too few samples	Too few samples	0.206694	0.157332	NO	19.56	22.0468	NO	19.827	21.4201	0.403842	0.314682	20.8363	20.8034	1.24247	1.08552	20.6163	20.6236	1.17177	1.05764	1.87219e+06	1.22335e+06	2.86515e+06	2.34205	1.60742e+06	0.858579	0.143357	1.10447	-0.141421	0.104472	-0.371486	0.172779	-0.3989	0.140789	8	10	0.00123266	8
132	L-leucine	HMDB0000687		Branch Chain Amino Acid Metabolism	1.0294	0.776068	0.776712	0.141858	0.147286	0.147286	0.145182	Too few samples	Too few samples	0.639189	0.573312	NO	28.2134	28.5686	NO	28.2337	28.664	0.403842	0.314682	28.4061	28.391	1.04563	1.01701	28.456	28.4488	1.042	1.01465	3.55694e+08	3.25907e+08	3.88203e+08	1.19115	3.68227e+08	1.03524	0.0321326	1.02252	0.0352361	0.0225225	0.387311	0.153781	0.39792	0.141858	2	47	0.000168716	2
133	Ceramide(d18:1/24:0 OH)			Ceramide Metabolism	1.0242	-0.813199	-0.647918	0.144061	0.105193	0.105193	0.143905	Too few samples	Too few samples	0.658217	0.610376	NO	21.8099	27.6473	YES	22.4508	24.6298	0.403842	0.314682	24.4604	24.7286	1.74575	1.23441	23.8067	23.5403	1.76521	1.22252	2.30838e+07	7.74505e+06	6.88001e+07	8.88311	1.46733e+07	0.635655	0.419913	1.33785	-0.364345	0.337846	-0.433013	0.106908	-0.395915	0.144061	7	28	0.000180721	7
134	N-Acetylaspartylglutamic acid	HMDB0001067	3106-85-2	Bioamines and Neurotransmitter Metabolism	1.0236	0.867289	1.40472	0.144327	0.164915	0.164915	0.140854	Too few samples	Too few samples	0.956349	0.949938	NO	13.4824	16.234	YES	14.7657	15.8256	0.403842	0.314682	14.8612	14.8582	1.58355	1.18974	15.4363	15.2956	1.69034	1.20393	29761.9	12088.8	73271.7	6.06111	44340.2	1.48983	0.366764	1.28946	0.489833	0.289457	0.371154	0.173193	0.395674	0.144327	3	60	0.00141154	3
135	L-Lactic acid	HMDB0000190		Glycolysis and Gluconeogenesis Metabolism	1.0234	0.643228	0.646203	0.144389	0.297621	0.297621	0.167205	Too few samples	Too few samples	0.381416	0.523869	NO	28.5729	29.655	NO	28.7001	29.5892	0.403842	0.314682	29.0335	29.114	1.18437	1.06605	29.1905	29.1446	1.10242	1.03507	5.4949e+08	3.94388e+08	7.65589e+08	1.9412	6.12674e+08	1.11499	0.104819	1.07536	0.114986	0.0753598	0.278365	0.315083	0.395618	0.144389	4	32	0.000236651	4
136	PI(38:3)	HMDB0009813		Phospholipid Metabolism	1.0231	-1.0661	-0.888979	0.144523	0.0559775	0.0559775	0.135631	Too few samples	Too few samples	0.224226	0.112768	YES	26.2247	26.9203	YES	26.026	26.7886	0.403842	0.314682	26.6249	26.5725	1.11754	1.0429	26.454	26.4073	1.18838	1.06292	1.03487e+08	8.32322e+07	1.28671e+08	1.54593	9.19249e+07	0.888275	0.106873	1.07689	-0.111725	0.0768913	-0.510793	0.0516835	-0.395497	0.144523	1	6	-3.71587e-05	1
137	Cholesterol	HMDB0000067		Cholesterol, Cortisol, Non-Gonadal Steroid Metabolism	1.0208	-0.881819	-0.732786	0.145513	0.182842	0.182842	0.141202	Too few samples	Too few samples	0.760734	0.65138	NO	22.5763	26.3088	NO	22.6652	25.4459	0.403842	0.314682	24.4154	24.4425	1.4765	1.15868	23.9197	24.0555	1.58355	1.17647	2.23757e+07	1.0425e+07	4.80259e+07	4.60678	1.58688e+07	0.709196	0.316423	1.24524	-0.290804	0.245239	-0.356007	0.192792	-0.394605	0.145513	7	48	0.000180721	1
138	Octulose-monophosphate			Pentose Phosphate, Gluconate Metabolism	1.0201	0.646048	0.63664	0.145803	0.487064	0.487064	0.167479	Too few samples	Too few samples	0.0798884	0.0909343	NO	18.7639	21.5274	YES	20.0144	20.6168	0.403842	0.314682	20.1112	20.1457	1.27804	1.09716	20.3398	20.3156	1.1566	1.05278	1.13259e+06	700238	1.83188e+06	2.61608	1.3271e+06	1.17174	0.152978	1.11186	0.171742	0.111862	0.185743	0.507475	0.394345	0.145803	2	29	0.000168716	2
139	PI(32:2)	HMDB0009798		Phospholipid Metabolism	1.0155	-0.744254	-0.679199	0.14782	0.132118	0.132118	0.153209	Too few samples	Too few samples	0.800189	0.667876	NO	18.1168	20.5254	NO	16.8333	20.7297	0.404734	0.315377	19.2708	19.3211	1.51683	1.17054	18.8234	18.7815	1.43952	1.13747	632533	279543	1.43126e+06	5.11999	463897	0.733395	0.293496	1.22561	-0.266605	0.225606	-0.402443	0.13697	-0.392542	0.14782	1	16	-3.71587e-05	1
140	Aspartylglycosamine	HMDB0000489	2776-93-4	Amino-Sugar, Galactose, & Non-Glucose Metabolism	1.0145	0.69853	0.777013	0.148227	0.24716	0.24716	0.159488	Too few samples	Too few samples	0.290408	0.307729	NO	13.6523	16.5046	NO	14.2226	16.2946	0.404734	0.315377	14.9366	15.0785	1.40471	1.13706	15.279	15.2586	1.29382	1.09535	31358.3	16109.5	61041.1	3.78914	39760	1.26793	0.227163	1.17053	0.267926	0.170531	0.309295	0.261965	0.392181	0.148227	3	49	0.00141154	3
141	Pantothenic acid	HMDB0000210		Vitamin B5 (Pantothenate, CoA) Metabolism	1.0068	0.669428	0.634812	0.151603	0.117884	0.117884	0.166732	Too few samples	Too few samples	0.843919	0.427442	NO	19.8935	21.2895	NO	20.2099	21.5652	0.410078	0.319542	20.615	20.5915	1.29242	1.10181	20.8627	20.8875	1.19485	1.06496	1.60595e+06	971363	2.6551e+06	2.73338	1.90681e+06	1.18734	0.166764	1.12254	0.187343	0.122537	0.417921	0.12111	0.389206	0.151603	4	46	0.000236651	4
142	O-acetylserine	HMDB0003011		Microbiome Metabolism	1.0052	-0.625349	-0.657026	0.152315	0.202614	0.202614	0.17644	Too few samples	Too few samples	0.275518	0.302097	NO	16.4711	18.5233	NO	16.8476	17.7977	0.410078	0.319542	17.4876	17.4972	1.19668	1.07022	17.3257	17.3227	1.10612	1.0363	183783	129261	261303	2.02152	164264	0.893791	0.110602	1.07968	-0.106209	0.0796784	-0.340528	0.214244	-0.388585	0.152315	5	1	-3.54794e-05	8
143	SM(d18:1/16:2)			Sphingomyelin Metabolism	1.0004	-0.583029	-0.621297	0.154474	0.104882	0.104882	0.189517	Too few samples	Too few samples	0.697365	0.788293	NO	18.5098	20.1236	YES	19.1407	19.2652	0.411305	0.320498	19.3093	19.3167	1.18973	1.06787	19.1632	19.203	1.07512	1.02594	649664	462181	913199	1.97585	587085	0.903675	0.10168	1.07302	-0.0963254	0.073022	-0.4334	0.106559	-0.386711	0.154474	6	3	0.000397951	6
144	1-Methyladenine	HMDB0011599		Purine Metabolism	0.99941	-0.616502	-0.687851	0.154907	0.203017	0.203017	0.180254	Too few samples	Too few samples	0.70844	0.767445	NO	15.7069	19.4095	YES	16.5456	17.7829	0.411305	0.320498	17.442	17.5582	1.47614	1.15858	17.0956	17.1643	1.23699	1.07809	178056	82997.7	381985	4.60235	140052	0.786561	0.238456	1.17973	-0.213439	0.17973	-0.340224	0.21468	-0.386337	0.154907	7	33	0.000180721	7
145	Creatine	HMDB0000064		SAM, SAH, Methionine, Cysteine, Glutathione Metabolism	0.98897	0.73342	0.73539	0.159633	0.0930451	0.0930451	0.163785	Too few samples	Too few samples	0.630076	0.555755	NO	28.5541	29.0987	NO	28.6333	29.2098	0.420949	0.328012	28.8421	28.8264	1.07471	1.02761	28.9183	28.9216	1.06737	1.02332	4.81203e+08	4.17827e+08	5.54191e+08	1.32637	5.07315e+08	1.05427	0.051474	1.03632	0.0542654	0.0363232	0.448878	0.0932724	0.382304	0.159633	4	42	0.000236651	4
146	CL(18:2/18:2/18:2/16:1)	HMDB0010245		Cardiolipin Metabolism	0.98355	-1.16873	-0.969555	0.162126	0.24716	0.24716	0.151389	Too few samples	Too few samples	0.224557	0.182193	NO	19.604	20.3444	NO	19.2383	20.4509	0.424513	0.33079	20.0243	19.9742	1.11148	1.04076	19.8461	19.8446	1.21704	1.07191	1.06636e+06	866837	1.3118e+06	1.51332	942448	0.883802	0.11558	1.08341	-0.116198	0.0834106	-0.309295	0.261965	-0.380208	0.162126	6	4	0.000397951	6
147	MHC(18:1/24:0)	HMDB0004978		Glycosphingolipid Metabolism	0.98117	-0.99459	-0.722353	0.163189	0.246738	0.246738	0.153977	Too few samples	Too few samples	0.363819	0.190016	NO	11.7129	15.1111	NO	11.1372	14.8884	0.424513	0.33079	13.403	13.412	1.33008	1.11384	12.9937	13.0128	1.53862	1.16456	10831.6	6192.9	18944.9	3.05914	8156.17	0.752996	0.26925	1.20518	-0.247004	0.205181	-0.309571	0.261517	-0.379321	0.163189	7	34	0.000180721	7
148	CL(18:2/18:2/18:1/18:1)	HMDB0010243		Cardiolipin Metabolism	0.97695	-0.650932	-0.663224	0.165194	0.223899	0.223899	0.179734	Too few samples	Too few samples	0.271968	0.265781	NO	21.0496	22.9198	NO	21.418	22.393	0.426556	0.332381	22.0445	21.9847	1.15948	1.05752	21.9055	21.9055	1.11045	1.03774	4.32561e+06	3.23661e+06	5.78101e+06	1.78613	3.9284e+06	0.908173	0.0967793	1.06938	-0.0918265	0.0693835	-0.32505	0.237149	-0.377658	0.165194	1	10	-3.71587e-05	6
149	Ceramide(d18:1/24:2 OH)			Ceramide Metabolism	0.97483	-0.790413	-0.592607	0.16619	0.132464	0.132464	0.164274	Too few samples	Too few samples	0.784074	0.456408	NO	16.5727	21.5018	YES	17.4138	19.0183	0.426556	0.332381	18.8845	19.0372	1.59686	1.19351	18.3507	18.216	1.65406	1.19473	483937	193369	1.21113e+06	6.26334	334291	0.690773	0.36197	1.28518	-0.309227	0.28518	-0.402083	0.137354	-0.376837	0.16619	7	51	0.000180721	7
150	Octadecanoylcarnitine	HMDB0000848		Fatty Acid Oxidation and Synthesis	0.9688	0.730118	0.950589	0.16904	0.297621	0.297621	0.171738	Too few samples	Too few samples	0.847666	0.894093	YES	20.8997	23.1921	NO	20.4954	23.831	0.430996	0.335841	21.8381	22.0459	1.6189	1.19971	22.3455	22.1632	1.57359	1.17385	3.74908e+06	1.45832e+06	9.63818e+06	6.60909	5.32941e+06	1.42153	0.349972	1.27454	0.421527	0.274536	0.278365	0.315083	0.374505	0.16904	5	6	-3.54794e-05	3
151	Vitamin D3	HMDB0000876	67-97-0	Vitamin D (Calciferol) Metabolism	0.96516	-0.812339	-0.784716	0.170775	0.147286	0.147286	0.16687	Too few samples	Too few samples	0.579524	0.706259	NO	20.1725	21.118	NO	19.9977	20.8872	0.432554	0.337055	20.627	20.6453	1.11267	1.04118	20.5019	20.4425	1.13046	1.04431	1.61938e+06	1.31363e+06	1.9963e+06	1.51968	1.48485e+06	0.916928	0.0854456	1.06102	-0.0830716	0.0610154	-0.387311	0.153781	-0.373099	0.170775	1	23	-3.71587e-05	1
152	L-Asparagine	HMDB0000168		Amino Acid Metabolism (not otherwise covered)	0.95797	0.798781	0.917002	0.174238	0.203017	0.203017	0.170686	Too few samples	Too few samples	0.723042	0.86815	NO	21.2698	22.6292	NO	21.4509	22.8188	0.436346	0.34001	21.9552	21.9495	1.17736	1.06366	22.1434	22.1348	1.20324	1.0676	4.06608e+06	2.95252e+06	5.59963e+06	1.89656	4.63252e+06	1.13931	0.12974	1.0941	0.139309	0.0940967	0.340224	0.21468	0.370319	0.174238	2	26	0.000168716	2
153	SM(d18:1/24:2)	HMDB0240615		Sphingomyelin Metabolism	0.95735	-0.835739	-0.784089	0.174539	0.199775	0.199775	0.168985	Too few samples	Too few samples	0.973281	0.940625	NO	20.4615	20.9832	NO	20.2701	21.0638	0.436346	0.34001	20.7213	20.7223	1.08999	1.0331	20.6174	20.6669	1.11092	1.03789	1.72875e+06	1.46011e+06	2.04682e+06	1.40183	1.60864e+06	0.930519	0.0713188	1.05068	-0.0694814	0.0506767	-0.342681	0.211174	-0.370079	0.174539	7	56	0.000180721	7
154	Ureidosuccinic acid	HMDB0000828		Pyrimidine Metabolism	0.94641	0.62004	0.604349	0.1799	0.131079	0.131079	0.196127	Too few samples	Too few samples	0.0770618	0.0671803	NO	18.6378	19.4899	NO	18.8436	19.8328	0.446848	0.348193	19.1949	19.0638	1.16831	1.06056	19.334	19.3382	1.11251	1.03841	600117	442403	814054	1.84007	660885	1.10126	0.100762	1.07234	0.10126	0.0723394	0.403527	0.135815	0.36585	0.1799	2	12	0.000168716	2
155	Ceramide(d18:1/20:0)	HMDB0004951		Ceramide Metabolism	0.94045	-0.74462	-0.570221	0.182865	0.132464	0.132464	0.181923	Too few samples	Too few samples	0.868834	0.68421	NO	17.889	21.8803	YES	17.9804	19.6167	0.451128	0.351529	19.6574	19.8846	1.68801	1.21882	19.0949	18.7985	1.72502	1.21261	826910	296348	2.30736e+06	7.78598	559950	0.67716	0.398557	1.31819	-0.32284	0.318189	-0.402083	0.137354	-0.363547	0.182865	7	22	0.000180721	7
156	L-Methionine	HMDB0000696		SAM, SAH, Methionine, Cysteine, Glutathione Metabolism	0.93704	1.48618	1.65423	0.184576	0.132464	0.132464	0.172719	Too few samples	Too few samples	0.683884	0.674032	NO	27.7993	28.2704	NO	27.6922	28.6429	0.451128	0.351529	28.0268	28.0349	1.0459	1.01711	28.1231	28.1675	1.12553	1.0427	2.73477e+08	2.50449e+08	2.98623e+08	1.19235	2.9234e+08	1.06897	0.0650934	1.04615	0.068974	0.0461526	0.402083	0.137354	0.362229	0.184576	2	23	0.000168716	2
157	PC(16:0/22:6)	HMDB0007991		Phospholipid Metabolism	0.93592	0.803965	0.866704	0.185138	0.147649	0.147649	0.179971	Too few samples	Too few samples	0.731945	0.704283	NO	21.5863	22.8209	NO	21.8473	22.7489	0.451128	0.351529	22.1987	22.2036	1.11579	1.04228	22.3258	22.2981	1.14008	1.04744	4.81377e+06	3.88348e+06	5.96692e+06	1.53649	5.25704e+06	1.09208	0.0896722	1.06413	0.0920838	0.0641284	0.386964	0.154181	0.361797	0.185138	3	55	0.00141154	3
158	SM(d18:1/23:0) or SM(d18:1/22:1 OH)	HMDB0012105		Sphingomyelin Metabolism	0.93083	-0.624243	-0.615038	0.187719	0.203017	0.203017	0.200942	Too few samples	Too few samples	0.134538	0.131834	NO	21.5544	22.3729	NO	21.6247	22.169	0.452488	0.352588	22.0237	21.9637	1.12248	1.04464	21.9197	21.8968	1.08863	1.03048	4.26389e+06	3.39982e+06	5.34758e+06	1.5729	3.96719e+06	0.930414	0.0764562	1.05442	-0.0695861	0.0544248	-0.340224	0.21468	-0.359828	0.187719	7	65	0.000180721	7
159	Ribose 5-phosphate	HMDB0001548		Pentose Phosphate, Gluconate Metabolism	0.93019	0.894139	0.953281	0.188047	0.202209	0.202209	0.179115	Too few samples	Too few samples	0.532177	0.539676	NO	20.0573	20.6718	NO	19.9296	20.9142	0.452488	0.352588	20.357	20.3645	1.07086	1.02621	20.4454	20.4219	1.10204	1.03495	1.34301e+06	1.17436e+06	1.53588e+06	1.30784	1.42779e+06	1.06313	0.062049	1.04395	0.0631288	0.0439474	0.340833	0.213807	0.359579	0.188047	2	20	0.000168716	2
160	L-Lysine	HMDB0000182		Collagen Metabolism	0.92609	0.541064	0.52827	0.190141	0.297621	0.297621	0.223408	Too few samples	Too few samples	0.433473	0.416185	NO	28.2642	28.8866	NO	28.5116	28.7627	0.454686	0.354301	28.6005	28.5754	1.05741	1.02132	28.6441	28.6372	1.0256	1.00898	4.07026e+08	3.64843e+08	4.54087e+08	1.24461	4.19508e+08	1.03066	0.0330564	1.02318	0.0306641	0.0231775	0.278365	0.315083	0.357995	0.190141	2	8	0.000168716	2
161	CL(18:2/18:2/18:2/20:4)	HMDB0058812		Cardiolipin Metabolism	0.92	-0.59748	-0.610974	0.193284	0.24716	0.24716	0.210272	Too few samples	Too few samples	0.560686	0.572461	NO	17.0802	19.005	NO	17.5456	18.3916	0.459349	0.357934	18.0541	18.0426	1.21107	1.07507	17.889	17.9686	1.13834	1.04688	272155	186983	396122	2.11849	242730	0.891882	0.123583	1.08944	-0.108118	0.089437	-0.309295	0.261965	-0.35564	0.193284	6	12	0.000397951	6
162	24,25-Epoxycholesterol			Cholesterol, Cortisol, Non-Gonadal Steroid Metabolism	0.91383	0.632333	0.713347	0.1965	0.297621	0.297621	0.20611	Too few samples	Too few samples	0.569233	0.913592	NO	17.7802	19.5868	YES	18.7081	19.4431	0.461853	0.359885	18.6621	18.6835	1.37825	1.12891	18.9548	19.0756	1.2922	1.09487	414814	221193	777920	3.51693	508106	1.2249	0.218402	1.16344	0.224902	0.163444	0.278365	0.315083	0.353255	0.1965	9	2	-8.44318e-05	9
163	MHC(18:2/16:0)			Glycosphingolipid Metabolism	0.91334	-1.2735	-0.861694	0.196737	0.132464	0.132464	0.184104	Too few samples	Too few samples	0.242587	0.199323	NO	13.1177	15.1052	NO	11.9936	15.6637	0.461853	0.359885	14.187	14.1115	1.19815	1.07072	13.8548	13.8287	1.51116	1.15717	18651	13086.4	26581.8	2.03126	14815.6	0.794357	0.232526	1.17489	-0.205643	0.17489	-0.402083	0.137354	-0.35308	0.196737	7	24	0.000180721	7
164	Gamma-glutamyl-Alanine	HMDB0006248		Gamma-Glutamyl and other Dipeptides	0.90995	0.645605	0.63478	0.198541	0.163782	0.163782	0.205651	Too few samples	Too few samples	0.0710109	0.0534735	YES	19.6962	20.3622	NO	19.9609	20.7875	0.463262	0.360984	20.1869	20.0292	1.18353	1.06576	20.3438	20.3742	1.15338	1.05175	1.1936e+06	857876	1.6607e+06	1.93583	1.33077e+06	1.11492	0.117219	1.08464	0.114925	0.0846422	0.372152	0.171949	0.351755	0.198541	2	7	0.000168716	2
165	Anandamide	HMDB0004080		Endocannabinoid Metabolism	0.90141	-0.802664	-0.724311	0.20308	0.132464	0.132464	0.19607	Too few samples	Too few samples	0.31721	0.425304	NO	14.5941	17.2366	YES	14.8062	16.5763	0.469991	0.366227	15.8712	15.9153	1.34089	1.11725	15.5315	15.6913	1.45413	1.14154	59937.3	33729.1	106510	3.15779	47363.4	0.790216	0.249111	1.18847	-0.209784	0.188475	-0.402083	0.137354	-0.348453	0.20308	5	7	-3.54794e-05	6
166	1-Pyrroline-5-carboxylic acid	HMDB0001301		GABA, Glutamate, Arginine, Ornithine, Proline Metabolism	0.89994	0.719569	0.79185	0.203866	0.297621	0.297621	0.20189	Too few samples	Too few samples	0.823179	0.928276	NO	19.3814	20.1777	NO	19.4014	20.4773	0.469991	0.366227	19.7858	19.7796	1.14652	1.05304	19.9277	19.9393	1.1578	1.05317	903888	691401	1.18168e+06	1.7091	997338	1.10339	0.105567	1.07592	0.103387	0.0759169	0.278365	0.315083	0.347886	0.203866	2	49	0.000168716	2
167	Betaine	HMDB0000043		1-Carbon, Folate Metabolism	0.8931	0.731524	0.732673	0.20756	0.164915	0.164915	0.204163	Too few samples	Too few samples	0.118451	0.0911301	YES	22.2468	22.582	NO	22.3299	22.6886	0.475657	0.370642	22.4489	22.4144	1.0627	1.02325	22.513	22.5093	1.07041	1.02435	5.72502e+06	5.08175e+06	6.44973e+06	1.2692	5.98545e+06	1.04549	0.0480015	1.03383	0.0454899	0.0338318	0.371154	0.173193	0.345241	0.20756	2	19	0.000168716	6
168	2,3-Diphosphoglyceric acid	HMDB0001294		Glycolysis and Gluconeogenesis Metabolism	0.89008	0.544765	0.481151	0.2092	0.203017	0.203017	0.234062	Too few samples	Too few samples	0.561501	0.329609	NO	14.5228	16.8207	NO	15.4573	16.5165	0.476581	0.371362	15.7983	15.6718	1.34579	1.11879	16.0317	15.9869	1.1834	1.06134	56986.6	31840.4	101992	3.20323	66993.8	1.17561	0.183308	1.13548	0.175606	0.135485	0.340224	0.21468	0.344075	0.2092	3	45	0.00141154	9
169	Ceramide(d18:1/20:0 OH)			Ceramide Metabolism	0.88118	-0.611993	-0.591148	0.214091	0.147649	0.147649	0.222934	Too few samples	Too few samples	0.934718	0.76518	NO	16.2506	19.2827	YES	16.8331	18.1134	0.484853	0.377807	17.8673	17.7667	1.47024	1.15682	17.527	17.4732	1.36919	1.1175	239106	112334	508946	4.53065	188865	0.789877	0.264306	1.20106	-0.210123	0.201058	-0.386964	0.154181	-0.340635	0.214091	1	33	-3.71587e-05	1
170	SM(d18:1/24:1)	HMDB0012107		Sphingomyelin Metabolism	0.87809	-0.65425	-0.628098	0.215805	0.182842	0.182842	0.218382	Too few samples	Too few samples	0.860812	0.855914	NO	19.4853	21.3692	YES	19.8638	20.7073	0.485878	0.378606	20.4765	20.4273	1.20935	1.07449	20.2971	20.2856	1.19712	1.06568	1.45894e+06	1.00515e+06	2.11759e+06	2.10674	1.28833e+06	0.883058	0.138441	1.10071	-0.116942	0.100715	-0.356007	0.192792	-0.339441	0.215805	1	28	-3.71587e-05	1
171	Quinolinic Acid	HMDB0000232		Tryptophan, Kynurenine, Serotonin, Melatonin Metabolism	0.87388	0.674518	0.661571	0.218158	0.0930451	0.0930451	0.218128	Too few samples	Too few samples	0.0231878	0.00726374	YES	16.6422	17.0301	NO	15.0575	20.3023	0.486867	0.379377	17.1854	16.8361	1.65201	1.20893	17.6739	17.6799	1.66299	1.19701	149046	55720.5	398683	7.15504	209110	1.40299	0.377137	1.29876	0.402988	0.298762	0.448878	0.0932724	0.337812	0.218158	3	58	0.00141154	9
172	Saccharopine	HMDB0000279	997-68-2	Collagen Metabolism	0.87101	0.571783	0.568624	0.219771	0.24716	0.24716	0.234725	Too few samples	Too few samples	0.93358	0.939872	NO	21.0638	21.8515	NO	21.1979	22.0959	0.486867	0.379377	21.4624	21.4576	1.17047	1.0613	21.5922	21.6469	1.11854	1.0404	2.88942e+06	2.12239e+06	3.93366e+06	1.85341	3.16154e+06	1.09418	0.103112	1.07409	0.0941755	0.0740879	0.309295	0.261965	0.336702	0.219771	2	11	0.000168716	2
173	SM(d18:1/22:0)	HMDB0012103		Sphingomyelin Metabolism	0.86931	-1.45657	-1.24124	0.220727	0.485891	0.485891	0.207142	Too few samples	Too few samples	0.0609111	0.0518699	YES	20.4299	20.5838	NO	19.8277	21.1567	0.486867	0.379377	20.5422	20.5069	1.0517	1.01923	20.4362	20.4922	1.15356	1.0518	1.52689e+06	1.38325e+06	1.68545e+06	1.21847	1.4188e+06	0.929208	0.0778768	1.05546	-0.0707916	0.0554636	-0.186243	0.506311	-0.336046	0.220727	10	13	-7.63318e-05	10
174	Hydroxyisocaproic acid	HMDB0000746		Branch Chain Amino Acid Metabolism	0.86774	0.965747	1.14237	0.221614	0.354539	0.354539	0.209171	Too few samples	Too few samples	0.646724	0.679475	NO	20.971	21.8005	NO	20.6576	22.1761	0.486867	0.379377	21.3487	21.3857	1.12162	1.04434	21.5087	21.4169	1.2226	1.07364	2.67061e+06	2.1326e+06	3.34435e+06	1.5682	2.98367e+06	1.11722	0.120111	1.08682	0.117224	0.0868183	0.247436	0.373939	0.335439	0.221614	3	65	0.00141154	3
175	PE(P-16:0/20:4)	HMDB0011352		Plasmalogen Metabolism	0.86417	-0.803229	-0.732668	0.223639	0.203017	0.203017	0.214738	Too few samples	Too few samples	0.0345705	0.255086	YES	21.6514	22.3249	NO	19.5492	23.3011	0.486867	0.379377	21.8608	21.9882	1.35667	1.1222	21.5074	21.4252	1.51965	1.15946	3.80861e+06	2.09468e+06	6.92494e+06	3.30596	2.98098e+06	0.782696	0.270607	1.20632	-0.217304	0.206316	-0.340224	0.21468	-0.33406	0.223639	10	9	-7.63318e-05	10
176	3-Hydroxy-cis-5-tetradecenoylcarnitine	HMDB0013330		Fatty Acid Oxidation and Synthesis	0.86268	-0.539943	-0.608356	0.224487	0.417887	0.417887	0.24557	Too few samples	Too few samples	0.741914	0.504468	NO	16.712	23.7249	YES	18.9885	20.1669	0.486867	0.379377	20.0872	20.2184	1.95938	1.28947	19.5632	19.5777	1.51835	1.15911	1.11389e+06	298050	4.16288e+06	13.9671	774665	0.695461	0.424146	1.34178	-0.304539	0.341778	-0.216506	0.438315	-0.333484	0.224487	5	42	-3.54794e-05	5
177	Ceramide(d18:1/16:0 OH)			Ceramide Metabolism	0.85966	-0.569312	-0.522459	0.226214	0.297621	0.297621	0.239957	Too few samples	Too few samples	0.68318	0.146406	NO	15.1865	17.1796	NO	15.2191	16.6369	0.486867	0.379377	16.1646	16.183	1.36733	1.12552	15.9077	15.928	1.25721	1.08429	73457.2	39785.5	135626	3.40894	61472.4	0.836847	0.206724	1.15406	-0.163153	0.154065	-0.278365	0.315083	-0.332316	0.226214	7	53	0.000180721	7
178	Linoleylcarnitine	HMDB0006469	36816-10-1	Fatty Acid Oxidation and Synthesis	0.85941	-0.55117	-0.612728	0.226361	0.164915	0.164915	0.244077	Too few samples	Too few samples	0.297362	0.29142	NO	15.8601	20.8561	YES	17.3815	18.6763	0.486867	0.379377	18.3654	18.3581	1.53823	1.17676	18.023	18.0289	1.33443	1.10738	337710	145206	785424	5.40905	266357	0.788715	0.277117	1.21177	-0.211285	0.211771	-0.371154	0.173193	-0.332217	0.226361	5	33	-3.54794e-05	5
179	Choline	HMDB0000097		1-Carbon, Folate Metabolism	0.84645	0.548758	0.489648	0.233865	0.132464	0.132464	0.249996	Too few samples	Too few samples	0.286329	0.107477	NO	24.2369	25.4782	NO	24.6579	25.4348	0.498863	0.388724	24.9029	24.8576	1.1862	1.06667	25.0381	25.0463	1.1259	1.04282	3.13703e+07	2.24476e+07	4.38398e+07	1.95299	3.4452e+07	1.09823	0.111033	1.08	0.0982339	0.0800014	0.402083	0.137354	0.32721	0.233865	4	29	0.000236651	4
180	SM(d18:1/18:0)	HMDB0001348		Sphingomyelin Metabolism	0.84532	-1.03005	-0.883642	0.23453	0.0930451	0.0930451	0.22088	Too few samples	Too few samples	0.774965	0.74588	NO	20.0935	20.9009	YES	19.9051	20.8131	0.498863	0.388724	20.51	20.4972	1.08164	1.03011	20.3933	20.3591	1.16709	1.05615	1.49318e+06	1.28029e+06	1.74147e+06	1.36022	1.37722e+06	0.922343	0.0896829	1.06414	-0.0776573	0.0641363	-0.448878	0.0932724	-0.326771	0.23453	7	62	0.000180721	7
181	SM(d18:1/16:1)	HMDB0029216		Sphingomyelin Metabolism	0.84268	-0.669358	-0.607338	0.236081	0.202614	0.202614	0.233895	Too few samples	Too few samples	0.43991	0.238029	YES	20.0453	20.705	YES	19.9875	20.5991	0.499403	0.389145	20.4021	20.3752	1.12632	1.04599	20.2872	20.2933	1.13643	1.04625	1.3856e+06	1.09744e+06	1.74943e+06	1.5941	1.27955e+06	0.923463	0.091993	1.06584	-0.0765372	0.0658416	-0.340528	0.214244	-0.32575	0.236081	7	63	0.000180721	10
182	Propionylcarnitine	HMDB0000824		Fatty Acid Oxidation and Synthesis	0.8358	0.573761	0.606374	0.240148	0.24716	0.24716	0.24961	Too few samples	Too few samples	0.167169	0.277278	YES	28.5631	28.8954	NO	28.436	29.1086	0.50523	0.393685	28.6823	28.7292	1.09714	1.03566	28.759	28.7723	1.07756	1.02676	4.3075e+08	3.59177e+08	5.16586e+08	1.43825	4.54284e+08	1.05463	0.0633046	1.04486	0.0546341	0.0448564	0.309295	0.261965	0.323094	0.240148	5	15	-3.54794e-05	5
183	Tiglylglycine	HMDB0000959		Branch Chain Amino Acid Metabolism	0.8294	-0.647651	-0.60857	0.243979	0.354539	0.354539	0.242725	Too few samples	Too few samples	0.454818	0.499086	NO	16.6256	19.1437	NO	16.5481	18.3304	0.510275	0.397617	17.6842	17.8846	1.31434	1.10884	17.4289	17.4392	1.3312	1.10644	210615	123260	359881	2.9197	176444	0.837757	0.208585	1.15555	-0.162243	0.155554	-0.247436	0.373939	-0.320616	0.243979	5	51	-3.54794e-05	5
184	SM(d18:1/16:1 OH)	HMDB0013463		Sphingomyelin Metabolism	0.82737	-0.882258	-0.753864	0.245197	0.164915	0.164915	0.232719	Too few samples	Too few samples	0.741735	0.653756	NO	22.5415	23.4451	YES	22.3032	23.3843	0.510275	0.397617	23.0388	22.9933	1.10266	1.03763	22.9144	22.8438	1.17717	1.05937	8.61709e+06	7.115e+06	1.04363e+07	1.4668	7.90526e+06	0.917393	0.0988033	1.07088	-0.082607	0.0708848	-0.371154	0.173193	-0.319834	0.245197	7	23	0.000180721	7
185	SM(d18:1/20:1 OH)			Sphingomyelin Metabolism	0.82421	-0.825179	-0.750713	0.247106	0.384994	0.384994	0.235776	Too few samples	Too few samples	0.63297	0.651098	NO	22.6467	23.6633	NO	22.6984	23.5233	0.511482	0.398558	23.1672	23.155	1.09127	1.03356	23.0632	23.1109	1.1435	1.04855	9.41919e+06	7.93718e+06	1.11779e+07	1.4083	8.76421e+06	0.930463	0.0833461	1.05947	-0.0695369	0.0594725	-0.232178	0.405025	-0.318612	0.247106	7	54	0.000180721	7
186	Ceramide(d18:1/20:1)			Ceramide Metabolism	0.82148	-0.671142	-0.503818	0.248762	0.24716	0.24716	0.244759	Too few samples	Too few samples	0.563082	0.158429	NO	16.213	19.2813	NO	15.4388	19.7554	0.512157	0.399083	17.9971	17.7471	1.62518	1.20147	17.5269	17.5971	1.73405	1.21485	261613	100992	677685	6.71025	188848	0.721862	0.385946	1.30672	-0.278138	0.306716	-0.309295	0.261965	-0.317557	0.248762	1	15	-3.71587e-05	1
187	Fumaric acid	HMDB0000134		Krebs Cycle	0.81724	0.826662	1.02249	0.251346	0.246738	0.246738	0.239708	Too few samples	Too few samples	0.410767	0.348763	NO	19.7485	22.2554	YES	20.4527	21.8434	0.513234	0.399923	20.8923	21.002	1.22562	1.07993	21.1349	21.148	1.37321	1.11866	1.94628e+06	1.30626e+06	2.8999e+06	2.22001	2.30275e+06	1.18315	0.196155	1.14564	0.183152	0.145641	0.309571	0.261517	0.315919	0.251346	3	54	0.00141154	9
188	L-Glutamine	HMDB0000641		Bioamines and Neurotransmitter Metabolism	0.81626	0.527358	0.519464	0.251951	0.297621	0.297621	0.268032	Too few samples	Too few samples	0.478281	0.455017	NO	28.3406	28.7593	YES	28.5292	28.7244	0.513234	0.399923	28.5802	28.55	1.0489	1.01821	28.6165	28.6268	1.03378	1.01182	4.0132e+08	3.65471e+08	4.40686e+08	1.2058	4.11552e+08	1.0255	0.0310621	1.02176	0.0254961	0.021764	0.278365	0.315083	0.315537	0.251951	2	16	0.000168716	2
189	Glycine	HMDB0000123		1-Carbon, Folate Metabolism	0.81014	-0.562553	-0.574065	0.255717	0.24716	0.24716	0.2637	Too few samples	Too few samples	0.614754	0.741071	YES	20.6124	21.322	NO	20.0034	21.4245	0.514297	0.400751	20.9077	20.9672	1.22039	1.07818	20.7461	20.714	1.18062	1.06046	1.96725e+06	1.33145e+06	2.90667e+06	2.18309	1.75873e+06	0.894006	0.137722	1.10017	-0.105994	0.100167	-0.309295	0.261965	-0.313172	0.255717	2	48	0.000168716	8
190	Glycerol	HMDB0000131		Glycolysis and Gluconeogenesis Metabolism	0.80784	0.578051	0.637918	0.257138	0.246315	0.246315	0.262297	Too few samples	Too few samples	0.295622	0.585869	YES	26.6624	27.3968	NO	26.5781	27.7427	0.514297	0.400751	26.9743	27.0296	1.16451	1.05925	27.1013	27.1604	1.14516	1.04909	1.31848e+08	9.78202e+07	1.77711e+08	1.81671	1.43982e+08	1.09203	0.10806	1.07778	0.0920309	0.0777782	0.309849	0.261067	0.312285	0.257138	5	25	-3.54794e-05	5
191	SM(d18:1/26:2)			Sphingomyelin Metabolism	0.80749	-0.630794	-0.564875	0.257357	0.487064	0.487064	0.255863	Too few samples	Too few samples	0.0119832	0.00609162	YES	18.9571	19.4128	NO	18.75	19.6151	0.514297	0.400751	19.2226	19.185	1.10873	1.03978	19.1287	19.1825	1.1148	1.03917	611773	499728	748941	1.4987	573212	0.936968	0.0789949	1.05628	-0.0630324	0.0562819	-0.185743	0.507475	-0.312149	0.257357	1	26	-3.71587e-05	1
192	SM(d18:1/26:0 OH)			Sphingomyelin Metabolism	0.8061	-0.605566	-0.575238	0.258221	0.416636	0.416636	0.259414	Too few samples	Too few samples	0.389297	0.274356	NO	20.7769	21.8098	NO	20.8155	21.6421	0.514297	0.400751	21.3076	21.2933	1.13716	1.04978	21.1954	21.2288	1.13432	1.04557	2.59562e+06	2.01758e+06	3.33929e+06	1.6551	2.40125e+06	0.925115	0.0951058	1.06814	-0.0748847	0.0681437	-0.217089	0.437054	-0.311612	0.258221	1	22	-3.71587e-05	1
193	Ceramide(d18:1/22:2 OH)			Ceramide Metabolism	0.80311	-0.573786	-0.52005	0.260083	0.297621	0.297621	0.265323	Too few samples	Too few samples	0.369622	0.320197	NO	17.0525	23.1887	YES	17.6478	20.8208	0.514297	0.400751	19.859	20.1206	1.81595	1.25294	19.3652	19.2343	1.69886	1.20607	950958	295338	3.06199e+06	10.3677	675292	0.710117	0.422971	1.34069	-0.289883	0.340686	-0.278365	0.315083	-0.310457	0.260083	7	39	0.000180721	1
194	Glucose	HMDB0000122		Glycolysis and Gluconeogenesis Metabolism	0.80034	0.594914	0.667039	0.261817	0.203017	0.203017	0.26375	Too few samples	Too few samples	0.259557	0.352539	NO	21.8398	23.954	NO	22.3221	23.9316	0.514297	0.400751	22.9556	22.8969	1.22236	1.07884	23.1279	23.1269	1.21315	1.0707	8.1343e+06	5.48798e+06	1.20567e+07	2.19693	9.16633e+06	1.12687	0.147308	1.1075	0.126874	0.107501	0.340224	0.21468	0.309386	0.261817	2	15	0.000168716	2
195	L-Tryptophan	HMDB0000929		Tryptophan, Kynurenine, Serotonin, Melatonin Metabolism	0.80012	-0.849499	-0.758248	0.261957	0.200994	0.200994	0.249185	Too few samples	Too few samples	0.303297	0.333391	NO	27.2624	28.0971	NO	26.9149	28.2288	0.514297	0.400751	27.6601	27.6798	1.10605	1.03883	27.5366	27.5718	1.18305	1.06123	2.1209e+08	1.74069e+08	2.58416e+08	1.48456	1.94686e+08	0.917938	0.101844	1.07314	-0.0820622	0.0731439	-0.341753	0.212493	-0.3093	0.261957	2	32	0.000168716	2
196	Homovanillic acid	HMDB0000118		Bioamines and Neurotransmitter Metabolism	0.79821	0.462831	0.417842	0.26316	0.487453	0.487453	0.294748	Too few samples	Too few samples	0.161984	0.210993	NO	18.3438	20.7876	NO	19.2561	19.9341	0.514297	0.400751	19.4931	19.5657	1.22532	1.07983	19.6288	19.5951	1.10202	1.03494	737907	495489	1.09893e+06	2.21787	810674	1.09861	0.121378	1.08777	0.098612	0.0877734	0.185577	0.507861	0.30856	0.26316	2	14	0.000168716	2
197	Gamma-Aminobutyric acid	HMDB0000112		GABA, Glutamate, Arginine, Ornithine, Proline Metabolism	0.78767	-0.460547	-0.513864	0.269841	0.354539	0.354539	0.299747	Too few samples	Too few samples	0.986913	0.709503	NO	15.2728	18.7035	YES	16.2161	17.1712	0.522367	0.407039	16.9925	16.9882	1.44666	1.14977	16.7472	16.6936	1.20271	1.06744	130393	63232.2	268888	4.25239	110002	0.843615	0.222275	1.16657	-0.156385	0.166572	-0.247436	0.373939	-0.304487	0.269841	5	9	-3.54794e-05	5
198	Itaconic acid	HMDB0002092		Krebs Cycle	0.78587	-0.588295	-0.563093	0.270991	0.24716	0.24716	0.272242	Too few samples	Too few samples	0.176294	0.167068	NO	17.1796	19.502	NO	16.9457	19.4134	0.522367	0.407039	18.3274	18.3408	1.24813	1.08738	18.1393	18.1796	1.24232	1.07973	328928	213025	507892	2.38419	288716	0.877749	0.163879	1.1203	-0.122251	0.120295	-0.309295	0.261965	-0.303792	0.270991	6	6	0.000397951	6
199	Ceramide(d18:1/18:1)	HMDB0011774		Ceramide Metabolism	0.7853	-0.584185	-0.479667	0.271359	0.182842	0.182842	0.273079	Too few samples	Too few samples	0.105719	0.0584411	YES	17.4861	18.9128	YES	16.9385	19.0783	0.522367	0.407039	18.5381	18.1994	1.50047	1.16576	18.1961	18.0084	1.48077	1.14888	380649	171838	843201	4.90695	300314	0.788952	0.298416	1.22979	-0.211048	0.229794	-0.356007	0.192792	-0.303569	0.271359	7	36	0.000180721	7
200	Cholesteryl sulfate	HMDB0000653		Cholesterol, Cortisol, Non-Gonadal Steroid Metabolism	0.78308	0.585325	0.607995	0.272784	0.354109	0.354109	0.274119	Too few samples	Too few samples	0.776585	0.822245	NO	27.2717	27.9644	NO	27.3494	27.942	0.522497	0.40714	27.6159	27.6181	1.08611	1.03171	27.6856	27.6457	1.08404	1.02894	2.05689e+08	1.74943e+08	2.41839e+08	1.38239	2.15879e+08	1.04954	0.0610153	1.0432	0.0495387	0.0431996	0.247657	0.373499	0.302712	0.272784	10	26	-7.63318e-05	10
201	Taurine	HMDB0000251		Taurine, Hypotaurine Metabolism	0.77717	0.840861	0.919694	0.2766	0.524079	0.524079	0.263235	Too few samples	Too few samples	0.703973	0.53677	NO	27.1514	27.7115	NO	26.8535	28.2423	0.527184	0.410793	27.4498	27.4314	1.08479	1.03124	27.5486	27.5479	1.14985	1.05061	1.83327e+08	1.56297e+08	2.15031e+08	1.37578	1.96311e+08	1.07083	0.0839167	1.05989	0.0708279	0.0598916	0.170264	0.544064	0.300427	0.2766	4	30	0.000236651	4
202	Butyrylcarnitine	HMDB0002013		Microbiome Metabolism	0.76157	0.489078	0.500889	0.286825	0.384994	0.384994	0.302713	Too few samples	Too few samples	0.191723	0.274061	YES	28.2878	28.5429	NO	28.083	28.7833	0.538052	0.419261	28.3763	28.4154	1.09285	1.03413	28.4389	28.4332	1.06394	1.02215	3.48424e+08	2.92773e+08	4.14653e+08	1.4163	3.63887e+08	1.04438	0.0578207	1.04089	0.0443804	0.0408922	0.232178	0.405025	0.294397	0.286825	5	48	-3.54794e-05	5
203	PS(34:1)	HMDB0012357		Phospholipid Metabolism	0.76125	-0.67039	-0.37851	0.286919	0.297621	0.297621	0.278889	Too few samples	Too few samples	0.433124	0.0244838	NO	11.5471	15.1415	NO	10.8889	14.7794	0.538052	0.419261	13.4712	13.3443	1.63279	1.20359	12.997	12.8342	1.88429	1.25106	11356.6	4344.16	29688.5	6.83411	8175.25	0.719871	0.419408	1.33738	-0.280129	0.337379	-0.278365	0.315083	-0.294342	0.286919	1	44	-3.71587e-05	1
204	PI(40:5)	HMDB0009820		Phospholipid Metabolism	0.76047	-0.819325	-0.571136	0.287551	0.24716	0.24716	0.274064	Too few samples	Too few samples	0.286588	0.0993074	YES	22.5649	23.2582	NO	21.7835	23.6087	0.538052	0.419261	22.9806	22.9116	1.19448	1.06947	22.7705	22.6961	1.35535	1.11349	8.27644e+06	5.8422e+06	1.1725e+07	2.00694	7.15501e+06	0.864504	0.182877	1.13514	-0.135496	0.135145	-0.309295	0.261965	-0.293974	0.287551	1	30	-3.71587e-05	1
205	PE(32:2)	HMDB0008957		Phospholipid Metabolism	0.75995	-0.561018	-0.495591	0.287893	0.297621	0.297621	0.289947	Too few samples	Too few samples	0.322073	0.0637805	NO	12.3381	17.5754	NO	13.2056	16.5536	0.538052	0.419261	14.9859	14.9567	1.69188	1.21988	14.5603	14.8796	1.65595	1.19521	32448.6	11576.9	90949.8	7.85616	24158.9	0.744527	0.38523	1.30607	-0.255473	0.306068	-0.278365	0.315083	-0.293775	0.287893	10	20	-7.63318e-05	10
206	2-Octenoylcarnitine	HMDB0013324		Fatty Acid Oxidation and Synthesis	0.74974	-0.514	-0.511474	0.294729	0.164915	0.164915	0.30319	Too few samples	Too few samples	0.642075	0.464462	YES	23.8811	24.6546	NO	23.2601	24.9203	0.548168	0.427144	24.2083	24.2679	1.32757	1.11304	23.9982	24.0902	1.26309	1.08608	1.93837e+07	1.11236e+07	3.37776e+07	3.03657	1.67566e+07	0.864468	0.195102	1.1448	-0.135532	0.144805	-0.371154	0.173193	-0.289823	0.294729	5	28	-3.54794e-05	5
207	2-Hydroxyglutarate	HMDB0059655		Krebs Cycle	0.74328	0.529334	0.534626	0.299093	0.297621	0.297621	0.303932	Too few samples	Too few samples	0.634188	0.562693	NO	19.7485	22.3897	YES	20.7459	21.8564	0.551812	0.429983	21.0751	21.0691	1.24207	1.08538	21.2407	21.3011	1.21448	1.07112	2.20928e+06	1.44453e+06	3.3789e+06	2.3391	2.47791e+06	1.12159	0.154261	1.11285	0.12159	0.112852	0.278365	0.315083	0.287328	0.299093	9	3	-8.44318e-05	9
208	L-Valine	HMDB0000883		Branch Chain Amino Acid Metabolism	0.7426	0.745668	0.829904	0.299555	0.727282	0.727282	0.28729	Too few samples	Too few samples	0.763075	0.692375	YES	23.5128	23.9236	YES	23.5744	23.8302	0.551812	0.429983	23.7178	23.7182	1.09208	1.03385	23.8126	23.7023	1.14766	1.0499	1.37967e+07	1.16091e+07	1.63965e+07	1.41239	1.47333e+07	1.06788	0.085099	1.06076	0.0678846	0.0607605	0.0932055	0.741108	0.287065	0.299555	2	35	0.000168716	2
209	Ceramide(d18:1/18:1 OH)			Ceramide Metabolism	0.72982	-0.572709	-0.453236	0.308317	0.203017	0.203017	0.305854	Too few samples	Too few samples	0.770894	0.265743	NO	15.8019	18.9143	NO	15.8986	18.1612	0.562813	0.438556	17.4927	17.3581	1.43038	1.14487	17.1969	17.0299	1.47176	1.14641	184425	91439.6	371966	4.06789	150242	0.814651	0.277403	1.21201	-0.185349	0.212011	-0.340224	0.21468	-0.282125	0.308317	7	35	0.000180721	7
210	Methionine sulfoxide	HMDB0002005		SAM, SAH, Methionine, Cysteine, Glutathione Metabolism	0.72963	0.570111	0.646006	0.308451	0.324839	0.324839	0.306253	Too few samples	Too few samples	0.569139	0.839761	NO	19.3033	20.243	YES	19.4574	20.2185	0.562813	0.438556	19.7292	19.7731	1.16712	1.06015	19.8563	19.838	1.18012	1.0603	869102	641988	1.17656e+06	1.83268	949146	1.0921	0.119319	1.08622	0.0921	0.086222	0.263136	0.343357	0.28205	0.308451	2	31	0.000168716	2
211	PA(16:1/16:1)			Phospholipid Metabolism	0.71801	-0.583971	-0.543113	0.316547	0.324839	0.324839	0.311923	Too few samples	Too few samples	0.14365	0.273126	NO	15.631	17.1798	NO	14.8591	17.0133	0.574861	0.447944	16.2365	16.4054	1.28551	1.09958	16.0249	15.9362	1.33478	1.10749	77210.7	47193.9	126319	2.67659	66677.5	0.863579	0.201123	1.14959	-0.136421	0.149593	-0.263136	0.343357	-0.277558	0.316547	1	34	-3.71587e-05	9
212	PI(38:4)	HMDB0009793		Phospholipid Metabolism	0.70321	-0.812636	-0.727164	0.327032	0.324839	0.324839	0.311948	Too few samples	Too few samples	0.146596	0.226453	YES	27.6278	27.7849	NO	27.0029	27.9694	0.591115	0.460609	27.6701	27.7064	1.08382	1.03089	27.5757	27.4861	1.16393	1.05514	2.13566e+08	1.82396e+08	2.50061e+08	1.37098	2.00043e+08	0.936684	0.0890044	1.06364	-0.0633164	0.0636359	-0.263136	0.343357	-0.271837	0.327032	10	23	-7.63318e-05	10
213	Methylcysteine	HMDB0002108		SAM, SAH, Methionine, Cysteine, Glutathione Metabolism	0.69998	-0.786803	-0.722876	0.329347	0.417054	0.417054	0.31462	Too few samples	Too few samples	0.00185887	0.00339695	YES	20.9559	21.1159	NO	20.1191	21.596	0.592517	0.461702	20.9932	21.0359	1.09461	1.03476	20.8906	20.8575	1.17912	1.05998	2.08733e+06	1.7484e+06	2.49196e+06	1.42528	1.94402e+06	0.931344	0.097432	1.06987	-0.0686562	0.0698674	-0.216894	0.437475	-0.270589	0.329347	5	8	-3.54794e-05	5
214	L-Kynurenine	HMDB0000684		Tryptophan, Kynurenine, Serotonin, Melatonin Metabolism	0.69112	0.550661	0.633039	0.335747	0.487453	0.487453	0.332093	Too few samples	Too few samples	0.359528	0.519899	NO	22.4233	23.7377	NO	22.325	23.8003	0.597946	0.465932	23.0265	23.0805	1.19326	1.06906	23.1669	23.0627	1.21812	1.07225	8.5441e+06	6.04313e+06	1.20801e+07	1.99898	9.41722e+06	1.10219	0.139324	1.10139	0.102189	0.101389	0.185577	0.507861	0.267162	0.335747	2	25	0.000168716	2
215	Deoxyguanosine	HMDB0000085		Purine Metabolism	0.69005	-0.41796	-0.411061	0.336524	0.562834	0.562834	0.358515	Too few samples	Too few samples	0.226586	0.0197631	NO	15.1812	17.5793	NO	15.401	17.1547	0.597946	0.465932	16.4306	16.3803	1.47495	1.15822	16.1962	16.2779	1.26222	1.08582	88327.5	41237.7	189190	4.58779	75085.2	0.850077	0.242929	1.18339	-0.149923	0.183393	-0.154647	0.582104	-0.266749	0.336524	4	26	0.000236651	4
216	CL(18:2/18:2/18:2/18:1)	HMDB0010247		Cardiolipin Metabolism	0.68588	-0.545943	-0.521732	0.339563	0.417887	0.417887	0.335933	Too few samples	Too few samples	0.799461	0.814523	NO	22.6708	23.4377	NO	22.4875	23.3713	0.597946	0.465932	23.0171	23.0542	1.10381	1.03804	22.9393	22.9294	1.11652	1.03974	8.4888e+06	6.99472e+06	1.0302e+07	1.47283	8.04317e+06	0.947504	0.077854	1.05545	-0.0524955	0.0554469	-0.216506	0.438315	-0.265137	0.339563	6	7	0.000397951	6
217	4-Hydroxyphenylpyruvic acid	HMDB0000707		Microbiome Metabolism	0.68476	0.55204	0.588549	0.340382	0.297621	0.297621	0.336025	Too few samples	Too few samples	0.536518	0.357492	NO	14.7017	17.6135	YES	15.7769	17.2102	0.597946	0.465932	16.1046	16.1576	1.31725	1.10976	16.3241	16.4936	1.36912	1.11748	70464.9	41060.4	120927	2.9451	82041.7	1.16429	0.21967	1.16447	0.164292	0.164467	0.278365	0.315083	0.264704	0.340382	5	16	-3.54794e-05	2
218	Ceramide(d18:1/18:0)	HMDB0004950		Ceramide Metabolism	0.68225	-0.537621	-0.362966	0.342215	0.297621	0.297621	0.339154	Too few samples	Too few samples	0.529408	0.0706829	NO	18.0606	21.1224	YES	18.0648	20.2401	0.597946	0.465932	19.6168	19.5915	1.57075	1.1861	19.2665	19.1525	1.64158	1.19154	803964	331794	1.94807e+06	5.87132	630676	0.784457	0.35291	1.27713	-0.215543	0.277134	-0.278365	0.315083	-0.263737	0.342215	7	43	0.000180721	7
219	PE(P-16:0/22:6)	HMDB0009708		Plasmalogen Metabolism	0.68111	-0.620156	-0.492304	0.343055	0.384994	0.384994	0.333246	Too few samples	Too few samples	0.523314	0.746516	NO	20.6044	22.8569	NO	19.7194	22.9318	0.597946	0.465932	21.7603	21.7307	1.34984	1.12006	21.4919	21.3256	1.51154	1.15727	3.55216e+06	1.97305e+06	6.39507e+06	3.24121	2.94915e+06	0.830242	0.266763	1.20311	-0.169758	0.203105	-0.232178	0.405025	-0.263294	0.343055	10	14	-7.63318e-05	10
220	PC(36:1)	HMDB0008037		Phospholipid Metabolism	0.68086	-0.454285	-0.445135	0.343236	0.601875	0.601875	0.353452	Too few samples	Too few samples	0.308017	0.197837	YES	23.797	24.5006	NO	23.7938	24.5394	0.597946	0.465932	24.2211	24.1488	1.16456	1.05927	24.1213	24.1666	1.12762	1.04338	1.95563e+07	1.45082e+07	2.6361e+07	1.81698	1.82487e+07	0.933134	0.103218	1.07417	-0.0668656	0.0741671	-0.139432	0.620176	-0.263199	0.343236	7	44	0.000180721	7
221	2-Methylcitric acid	HMDB0000379		Krebs Cycle	0.67475	0.458174	0.47372	0.347748	0.384994	0.384994	0.356118	Too few samples	Too few samples	0.868245	0.951115	NO	15.9128	17.7595	NO	16.1061	17.7797	0.603076	0.46993	16.8247	16.8361	1.26835	1.09401	16.9818	16.9429	1.21594	1.07157	116075	72843.9	184963	2.53917	129432	1.11507	0.163548	1.12004	0.115067	0.120038	0.232178	0.405025	0.260835	0.347748	2	41	0.000168716	2
222	SM(d18:1/24:2 OH)			Sphingomyelin Metabolism	0.6715	-0.425627	-0.423641	0.350154	0.562485	0.562485	0.36589	Too few samples	Too few samples	0.199887	0.138227	YES	20.6951	21.4951	NO	20.6659	21.575	0.604526	0.471059	21.2394	21.0951	1.18352	1.06576	21.136	21.1205	1.12384	1.04214	2.47578e+06	1.77945e+06	3.44458e+06	1.93575	2.30444e+06	0.930796	0.109488	1.07885	-0.0692043	0.0788456	-0.154786	0.581762	-0.259581	0.350154	1	24	-3.71587e-05	1
223	Lanosterin	HMDB0001251		Cholesterol, Cortisol, Non-Gonadal Steroid Metabolism	0.65044	0.742822	1.38055	0.366006	0.354539	0.354539	0.350739	Too few samples	Too few samples	0.385504	0.0782059	NO	15.8587	18.3315	NO	14.8146	20.1245	0.617928	0.481502	17.2425	17.0951	1.5028	1.16644	17.679	17.4696	2.14345	1.30938	155064	69788.4	344537	4.93689	209853	1.35334	0.447846	1.364	0.353338	0.364002	0.247436	0.373939	0.251438	0.366006	4	23	0.000236651	4
224	CL(18:2/18:2/18:2/22:6)	HMDB0058815		Cardiolipin Metabolism	0.64812	-0.473728	-0.438609	0.367779	0.524079	0.524079	0.369527	Too few samples	Too few samples	0.271317	0.174478	NO	19.3078	20.6961	NO	19.0881	20.943	0.617928	0.481502	20.077	20.002	1.19294	1.06895	19.9564	20.0156	1.18546	1.062	1.10608e+06	782732	1.563e+06	1.99685	1.01739e+06	0.919822	0.129557	1.09396	-0.0801783	0.0939575	-0.170264	0.544064	-0.25054	0.367779	6	11	0.000397951	6
225	3-Hydroxyhexanoylcarnitine	HMDB0013131		Fatty Acid Oxidation and Synthesis	0.64461	-0.363709	-0.548903	0.370463	0.202614	0.202614	0.401529	Too few samples	Too few samples	0.248862	0.605107	NO	18.8159	22.9444	NO	19.7288	21.2785	0.617928	0.481502	20.7918	20.8802	1.68288	1.21742	20.5187	20.5036	1.26832	1.08767	1.81535e+06	654480	5.0353e+06	7.69359	1.50225e+06	0.827527	0.308637	1.23854	-0.172473	0.238537	-0.340528	0.214244	-0.249184	0.370463	5	2	-3.54794e-05	5
226	Ceramide(d18:1/18:0 OH)			Ceramide Metabolism	0.64335	-0.462732	-0.428658	0.371428	0.354109	0.354109	0.374374	Too few samples	Too few samples	0.088186	0.0682264	NO	15.7225	18.2759	NO	15.6906	18.0783	0.617928	0.481502	17.3149	16.9992	1.53127	1.17474	17.0304	16.8845	1.4897	1.15133	163040	70728.6	375832	5.31372	133865	0.821053	0.308733	1.23862	-0.178947	0.238619	-0.247657	0.373499	-0.248698	0.371428	7	47	0.000180721	7
227	Adenosine monophosphate	HMDB0000045		Purine Metabolism	0.64265	0.461254	0.25994	0.371967	0.0640775	0.0640775	0.375072	Too few samples	Too few samples	0.000139307	1.61439e-05	YES	17.807	18.5337	YES	17.0457	20.115	0.617928	0.481502	18.5073	18.1704	1.92689	1.28134	18.9437	18.5803	1.84241	1.24116	372601	103021	1.3476e+06	13.0809	504237	1.35329	0.474414	1.38935	0.35329	0.389354	0.494872	0.0607294	0.248427	0.371967	4	10	0.000236651	4
228	SM(d18:1/25:0) or SM(d18:1/24:1 OH)			Sphingomyelin Metabolism	0.63999	-0.486916	-0.487284	0.374017	0.246315	0.246315	0.372882	Too few samples	Too few samples	0.496152	0.693672	NO	19.662	20.3692	NO	19.5167	20.1984	0.617928	0.481502	19.9966	20.0156	1.13116	1.04768	19.91	19.8576	1.1368	1.04637	1.04609e+06	821604	1.33191e+06	1.62111	985161	0.941756	0.0937727	1.06716	-0.0582438	0.0671572	-0.309849	0.261067	-0.247397	0.374017	1	35	-3.71587e-05	1
229	Dopamine	HMDB0000073		Bioamines and Neurotransmitter Metabolism	0.63981	0.465748	0.155079	0.374153	0.487453	0.487453	0.376135	Too few samples	Too few samples	0.00258321	2.71527e-05	YES	16.6928	18.8791	NO	13.7636	24.1034	0.617928	0.481502	18.3885	17.786	2.5817	1.43115	19.0258	18.9335	2.48169	1.379	343163	53476.9	2.20209e+06	41.1784	533759	1.55541	0.694562	1.61839	0.555407	0.618394	0.185577	0.507861	0.247329	0.374153	4	25	0.000236651	4
230	Citrulline	HMDB0000904		Urea Cycle	0.6368	0.395401	0.370306	0.376473	0.417471	0.417471	0.393918	Too few samples	Too few samples	0.810923	0.774747	NO	23.627	25.1811	NO	24.2171	24.9681	0.617928	0.481502	24.4718	24.4041	1.15342	1.05543	24.5532	24.5926	1.09877	1.03386	2.32675e+07	1.75895e+07	3.07783e+07	1.74981	2.46184e+07	1.05806	0.0914629	1.06545	0.0580589	0.06545	0.2167	0.437896	0.246167	0.376473	2	27	0.000168716	2
231	SM(d18:1/26:1)	HMDB0013461		Sphingomyelin Metabolism	0.63329	-0.416902	-0.428821	0.379198	0.223485	0.223485	0.390017	Too few samples	Too few samples	0.205559	0.172359	NO	17.6821	19.273	YES	18.2146	18.5902	0.617928	0.481502	18.5452	18.4775	1.13871	1.05032	18.4671	18.4024	1.10556	1.03612	382525	296544	493434	1.66395	362360	0.947286	0.0873915	1.06245	-0.0527138	0.0624474	-0.325341	0.236705	-0.244808	0.379198	1	5	-3.71587e-05	1
232	Ceramide(d18:1/22:0 OH)			Ceramide Metabolism	0.63262	-0.468462	-0.387398	0.379721	0.354539	0.354539	0.380384	Too few samples	Too few samples	0.399856	0.410023	NO	18.7568	25.5408	YES	19.6676	22.6113	0.617928	0.481502	21.9034	22.1488	1.79948	1.24864	21.5063	21.1394	1.79044	1.22867	3.9226e+06	1.24018e+06	1.24069e+07	10.004	2.97884e+06	0.759405	0.436914	1.35371	-0.240595	0.353706	-0.247436	0.373939	-0.244548	0.379721	7	61	0.000180721	1
233	LysoPC(16:0)	HMDB0010382		Phospholipid Metabolism	0.63253	-0.411642	-0.437492	0.37979	0.417887	0.417887	0.391795	Too few samples	Too few samples	0.690088	0.622906	NO	19.5329	21.8613	NO	19.6194	21.5169	0.617928	0.481502	20.751	20.6971	1.2868	1.1	20.6012	20.5681	1.20851	1.06925	1.76469e+06	1.07652e+06	2.89275e+06	2.68713	1.5907e+06	0.901405	0.168041	1.12353	-0.0985947	0.123532	-0.216506	0.438315	-0.244514	0.37979	7	75	0.000180721	7
234	SM(d18:1/26:2 OH)			Sphingomyelin Metabolism	0.63173	-0.578135	-0.51041	0.380413	0.384994	0.384994	0.370268	Too few samples	Too few samples	0.950381	0.883395	NO	17.9397	18.8191	NO	17.681	18.9743	0.617928	0.481502	18.4198	18.3794	1.11315	1.04135	18.3304	18.3277	1.16163	1.0544	350682	284231	432669	1.52224	329610	0.939911	0.0962118	1.06896	-0.0600892	0.0689629	-0.232178	0.405025	-0.244204	0.380413	1	25	-3.71587e-05	1
235	SM(d18:1/22:2 OH)			Sphingomyelin Metabolism	0.62902	-0.483051	-0.46506	0.382517	0.354539	0.354539	0.380714	Too few samples	Too few samples	0.949642	0.949691	NO	21.2396	22.1291	NO	21.1944	21.9603	0.617928	0.481502	21.6613	21.6843	1.11296	1.04128	21.5867	21.5774	1.1201	1.04091	3.31658e+06	2.68902e+06	4.0906e+06	1.52122	3.14948e+06	0.949618	0.0821716	1.05861	-0.0503821	0.0586103	-0.247436	0.373939	-0.24316	0.382517	1	32	-3.71587e-05	1
236	13S-hydroxyoctadecadienoic acid	HMDB0004667	5204-88-6	Eicosanoid and Resolvin Metabolism	0.62777	0.380052	0.380699	0.383493	0.771742	0.771742	0.403885	Too few samples	Too few samples	0.0408591	0.080652	YES	19.4499	21.1255	NO	19.6608	21.0997	0.617928	0.481502	20.1676	20.2877	1.34244	1.11774	20.329	20.3802	1.1973	1.06573	1.17773e+06	661261	2.09759e+06	3.17211	1.31721e+06	1.11842	0.184993	1.13681	0.118425	0.136811	0.0775316	0.783592	0.242677	0.383493	5	47	-3.54794e-05	5
237	Hexose Disaccharide Pool	HMDB0000258		Amino-Sugar, Galactose, & Non-Glucose Metabolism	0.6262	0.403932	0.112007	0.384727	0.104882	0.104882	0.397561	Too few samples	Too few samples	0.014004	7.23593e-05	YES	20.0659	21.8825	NO	19.5171	23.2577	0.617928	0.481502	21.1334	20.9742	2.16614	1.3393	21.5838	21.3874	1.76557	1.22261	2.3003e+06	505639	1.04648e+07	20.6961	3.14325e+06	1.36645	0.511586	1.42562	0.366451	0.425616	0.4334	0.106559	0.242066	0.384727	4	16	0.000236651	4
238	2-Ketobutyric acid	HMDB0000005		SAM, SAH, Methionine, Cysteine, Glutathione Metabolism	0.6262	0.395845	0.391732	0.384725	0.562834	0.562834	0.39981	Too few samples	Too few samples	0.764164	0.845203	NO	25.256	26.0847	NO	25.3737	26.012	0.617928	0.481502	25.6593	25.6703	1.0898	1.03304	25.7084	25.6928	1.06175	1.02141	5.29912e+07	4.47719e+07	6.27195e+07	1.40087	5.48261e+07	1.03463	0.055971	1.03956	0.0346258	0.0395585	0.154647	0.582104	0.242067	0.384725	2	17	0.000168716	2
239	BMP(16:0/16:0)			Phospholipid Metabolism	0.62418	-0.426695	-0.418044	0.386307	0.562834	0.562834	0.393343	Too few samples	Too few samples	0.349534	0.228093	NO	18.2904	20.4085	NO	18.3043	20.5117	0.617928	0.481502	19.5758	19.3495	1.35465	1.12157	19.3889	19.408	1.2923	1.0949	781432	431030	1.41669e+06	3.28676	686500	0.878516	0.210961	1.15746	-0.121484	0.157459	-0.154647	0.582104	-0.241287	0.386307	10	5	-7.63318e-05	10
240	PS(18:0/20:4)	HMDB0012383		Phospholipid Metabolism	0.62354	-0.481157	-0.329751	0.386807	0.417887	0.417887	0.384669	Too few samples	Too few samples	0.043688	0.00180451	YES	18.9118	21.5251	NO	18.0911	22.1734	0.617928	0.481502	20.4741	20.2184	1.54294	1.17812	20.173	20.1323	1.59039	1.17826	1.4565e+06	622509	3.40783e+06	5.47435	1.18219e+06	0.81166	0.334566	1.261	-0.18834	0.260998	-0.216506	0.438315	-0.241041	0.386807	4	15	0.000236651	4
241	Thymidine	HMDB0000273		Pyrimidine Metabolism	0.61625	0.479887	0.513219	0.392557	0.417887	0.417887	0.389826	Too few samples	Too few samples	0.54282	0.544672	NO	21.5112	22.4651	YES	21.8261	22.3769	0.620209	0.483279	21.993	21.9882	1.12842	1.04672	22.0767	22.1015	1.14052	1.04758	4.17411e+06	3.29398e+06	5.2894e+06	1.60578	4.42327e+06	1.05969	0.0940111	1.06733	0.0596929	0.0673336	0.216506	0.438315	0.23822	0.392557	2	10	0.000168716	2
242	DHC(18:1/16:0)			Glycosphingolipid Metabolism	0.6148	-0.558154	-0.398614	0.393703	0.324839	0.324839	0.383814	Too few samples	Too few samples	0.434709	0.224872	NO	16.4689	19.2523	NO	15.9707	19.14	0.620209	0.483279	17.8873	17.8606	1.32994	1.11379	17.6577	17.5554	1.48427	1.14984	242439	138641	423949	3.05789	206769	0.85287	0.254464	1.19289	-0.14713	0.192892	-0.263136	0.343357	-0.237661	0.393703	7	37	0.000180721	7
243	L-Threonine	HMDB0000167		Amino Acid Metabolism (not otherwise covered)	0.6147	0.396712	0.394999	0.393783	0.642835	0.642835	0.40634	Too few samples	Too few samples	0.346113	0.509763	NO	23.0723	24.2358	NO	22.996	24.3741	0.620209	0.483279	23.5934	23.654	1.21732	1.07716	23.706	23.685	1.15631	1.05269	1.2657e+07	8.60874e+06	1.8609e+07	2.16164	1.3684e+07	1.08114	0.130332	1.09455	0.0811372	0.0945458	0.123939	0.659882	0.237621	0.393783	2	9	0.000168716	2
244	Adenosine diphosphate	HMDB0001341		Purine Metabolism	0.61357	0.44259	0.451495	0.394678	0.24716	0.24716	0.397115	Too few samples	Too few samples	0.222299	0.18343	NO	14.5301	16.1236	NO	14.8425	16.1193	0.620209	0.483279	15.4537	15.3269	1.20519	1.07309	15.5729	15.4809	1.19317	1.06443	44878.2	31128.9	64700.5	2.07847	48742.8	1.08611	0.135916	1.09879	0.0861133	0.0987906	0.309295	0.261965	0.237185	0.394678	2	38	0.000168716	2
245	D-Glyceraldehyde 3-phosphate	HMDB0001112		Glycolysis and Gluconeogenesis Metabolism	0.61129	0.486191	0.5305	0.396492	0.451509	0.451509	0.39252	Too few samples	Too few samples	0.780256	0.720316	NO	15.5723	17.3429	NO	15.71	17.7282	0.620525	0.483526	16.5081	16.4576	1.20771	1.07394	16.6405	16.7191	1.23746	1.07824	93206.6	64387.2	134925	2.09553	102164	1.0961	0.14967	1.10932	0.0960985	0.109316	0.201221	0.472064	0.236303	0.396492	10	16	-7.63318e-05	10
246	Trimethylamine-N-oxide	HMDB0000925		Microbiome Metabolism	0.60082	-0.327351	-0.41711	0.404862	0.728454	0.728454	0.439685	Too few samples	Too few samples	0.851578	0.350282	NO	25.5288	29.2696	YES	26.6154	27.3691	0.628334	0.489611	27.2638	27.3992	1.52204	1.17206	27.0654	26.9923	1.17357	1.05822	1.61146e+08	7.07402e+07	3.67091e+08	5.18928	1.40444e+08	0.871531	0.243161	1.18358	-0.128469	0.183583	-0.0927884	0.74223	-0.232257	0.404862	5	26	-3.54794e-05	5
247	L-Acetylcarnitine	HMDB0000201		Fatty Acid Oxidation and Synthesis	0.59848	0.402869	0.404199	0.406748	0.450291	0.450291	0.414832	Too few samples	Too few samples	0.58321	0.617139	NO	30.1847	30.6014	NO	30.2726	30.5541	0.628334	0.489611	30.3787	30.393	1.04402	1.01642	30.4037	30.4134	1.03599	1.01258	1.39604e+09	1.283e+09	1.51903e+09	1.18396	1.42048e+09	1.01751	0.0296143	1.02074	0.0175066	0.0207392	0.201763	0.470846	0.231351	0.406748	5	36	-3.54794e-05	5
248	Ceramide(d18:1/22:1)	HMDB0011775		Ceramide Metabolism	0.59764	-0.428248	-0.369896	0.40742	0.417887	0.417887	0.410216	Too few samples	Too few samples	0.505163	0.328776	NO	19.8644	26.2507	YES	20.5349	24.0354	0.628334	0.489611	22.9018	23.0576	1.78592	1.24507	22.5435	22.2851	1.72165	1.21177	7.83685e+06	2.51474e+06	2.44226e+07	9.71178	6.11339e+06	0.780083	0.420468	1.33836	-0.219917	0.338361	-0.216506	0.438315	-0.231029	0.40742	7	74	0.000180721	1
249	PS(34:2)	HMDB0012358		Phospholipid Metabolism	0.59695	-0.413286	-0.408585	0.408009	0.417887	0.417887	0.413572	Too few samples	Too few samples	0.80607	0.714189	NO	11.6782	15.6983	YES	12.1151	14.0469	0.628334	0.489611	13.6057	13.6883	1.58258	1.18947	13.332	13.081	1.49317	1.15228	12465.6	5069.41	30652.8	6.04662	10311.4	0.82719	0.323224	1.25112	-0.17281	0.251123	-0.216506	0.438315	-0.230747	0.408009	4	19	0.000236651	8
250	Acetoacetic acid	HMDB0000060		Ketone Body Metabolism	0.59273	0.392724	0.395102	0.411392	0.562135	0.562135	0.420885	Too few samples	Too few samples	0.62355	0.703955	NO	25.9025	26.4641	NO	25.8727	26.4805	0.63102	0.491704	26.1415	26.1833	1.06711	1.02485	26.1783	26.1766	1.05279	1.01836	7.40249e+07	6.5176e+07	8.40751e+07	1.28997	7.59374e+07	1.02584	0.044081	1.03103	0.0258371	0.0310262	0.154924	0.58142	0.229131	0.411392	2	40	0.000168716	2
251	beta-Alanine	HMDB0000056	107-95-9	Pyrimidine Metabolism	0.58078	0.407151	0.382431	0.421147	0.354539	0.354539	0.425491	Too few samples	Too few samples	0.257669	0.0849656	NO	16.9832	19.8508	NO	17.4812	19.8085	0.637192	0.496513	18.4851	18.417	1.41745	1.14095	18.69	18.6448	1.36846	1.11729	366923	185190	726995	3.92567	422923	1.15262	0.248571	1.18803	0.152622	0.18803	0.247436	0.373939	0.224509	0.421147	4	27	0.000236651	4
252	Phenyllactic acid	HMDB0000779		Microbiome Metabolism	0.58002	0.344336	0.300685	0.421772	0.487453	0.487453	0.443267	Too few samples	Too few samples	0.74895	0.766656	NO	19.8118	21.8419	NO	20.3409	21.357	0.637192	0.496513	20.751	20.8269	1.2247	1.07962	20.8516	20.849	1.12497	1.04251	1.76465e+06	1.1861e+06	2.62541e+06	2.21349	1.89222e+06	1.07229	0.125793	1.09111	0.072289	0.0911075	0.185577	0.507861	0.224215	0.421772	1	29	-3.71587e-05	9
253	PI(38:5)	HMDB0009796		Phospholipid Metabolism	0.57889	0.367137	0.337877	0.422693	0.487453	0.487453	0.436378	Too few samples	Too few samples	0.816493	0.836974	NO	25.2249	26.7704	NO	25.473	26.5983	0.637192	0.496513	25.931	25.9977	1.23689	1.08367	26.0436	26.0356	1.16335	1.05495	6.39737e+07	4.21731e+07	9.70438e+07	2.30108	6.9167e+07	1.08118	0.139265	1.10134	0.0811791	0.101344	0.185577	0.507861	0.223781	0.422693	1	43	-3.71587e-05	1
254	PA(18:0/16:1)	HMDB0114877		Phospholipid Metabolism	0.57878	-0.364496	-0.40816	0.422786	0.296757	0.296757	0.43723	Too few samples	Too few samples	0.537424	0.688935	NO	16.9143	18.7703	NO	17.3163	18.1512	0.637192	0.496513	17.8319	17.8423	1.27127	1.09496	17.7057	17.7337	1.18244	1.06104	233310	145756	373459	2.56222	213766	0.916232	0.156321	1.11444	-0.0837685	0.114441	-0.278864	0.314181	-0.223738	0.422786	1	13	-3.71587e-05	1
255	Ceramide(d18:1/22:2)			Ceramide Metabolism	0.57768	-0.484376	-0.348096	0.423691	0.24716	0.24716	0.416984	Too few samples	Too few samples	0.441986	0.496843	NO	18.2529	22.1363	NO	17.9945	21.0755	0.637192	0.496513	19.9819	20.1946	1.43498	1.14626	19.7296	19.535	1.56247	1.17091	1.03553e+06	510210	2.10174e+06	4.11937	869346	0.839515	0.300991	1.23199	-0.160485	0.231991	-0.309295	0.261965	-0.223313	0.423691	1	31	-3.71587e-05	1
256	3-Hydroxylinoleylcarnitine			Fatty Acid Oxidation and Synthesis	0.57002	-1.18006	-0.937706	0.430024	1	1	0.41102	Too few samples	Too few samples	0.459157	0.497268	NO	19.1478	19.5251	NO	18.623	19.9696	0.642615	0.500739	19.3313	19.3365	1.04297	1.01603	19.2597	19.2963	1.16847	1.05659	659644	607433	716343	1.1793	627695	0.951566	0.0826636	1.05897	-0.048434	0.0589714	0	1	-0.220351	0.430024	6	5	0.000397951	6
257	CL(18:2/18:2/18:2/18:2)	HMDB0010692		Cardiolipin Metabolism	0.56928	-0.427494	-0.401741	0.430636	0.384994	0.384994	0.429919	Too few samples	Too few samples	0.82877	0.725037	NO	23.3538	24.1446	NO	23.0332	24.2082	0.642615	0.500739	23.7199	23.7492	1.19937	1.07113	23.6077	23.6207	1.20562	1.06835	1.38163e+07	9.67483e+06	1.97305e+07	2.03936	1.27832e+07	0.925227	0.137564	1.10005	-0.0747733	0.100046	-0.232178	0.405025	-0.220066	0.430636	6	9	0.000397951	6
258	Pimelylcarnitine	HMDB0013328		Fatty Acid Oxidation and Synthesis	0.55132	-0.35618	-0.454794	0.44568	0.203017	0.203017	0.456883	Too few samples	Too few samples	0.312757	0.625327	YES	19.0095	21.6547	NO	18.5264	21.3346	0.659742	0.514084	20.0104	20.3321	1.55413	1.18134	19.7838	19.9305	1.39288	1.1243	1.05613e+06	445045	2.5063e+06	5.63157	902641	0.854665	0.293893	1.22594	-0.145335	0.225944	-0.340224	0.21468	-0.213122	0.44568	5	4	-3.54794e-05	5
259	Thiamine	HMDB0000235		Vitamin B1 (Thiamine) Metabolism	0.54961	0.416906	0.465119	0.447126	0.354539	0.354539	0.445677	Too few samples	Too few samples	0.157222	0.28933	YES	24.3909	24.7944	NO	24.1921	25.225	0.659742	0.514084	24.5891	24.5926	1.13915	1.05047	24.6674	24.7086	1.14668	1.04958	2.52377e+07	1.95502e+07	3.25798e+07	1.66647	2.66464e+07	1.05582	0.0996045	1.07148	0.0558175	0.0714797	0.247436	0.373939	0.212461	0.447126	2	33	0.000168716	2
260	Ceramide(d18:1/16:1)			Ceramide Metabolism	0.54746	-0.566845	-0.350314	0.448951	0.524079	0.524079	0.435506	Too few samples	Too few samples	0.568762	0.489909	NO	15.8309	18.2328	NO	14.8802	18.9722	0.659742	0.514084	17.1015	17.0319	1.28212	1.09848	16.8983	16.9262	1.5154	1.15831	140628	86403.8	228881	2.64897	122150	0.868604	0.25163	1.19055	-0.131396	0.190552	-0.170264	0.544064	-0.211628	0.448951	1	18	-3.71587e-05	1
261	SM(d18:1/20:2 OH)			Sphingomyelin Metabolism	0.54744	-0.502032	-0.458529	0.448967	0.354109	0.354109	0.438812	Too few samples	Too few samples	0.198358	0.19149	NO	22.1723	23.1094	NO	22.0664	23.166	0.659742	0.514084	22.6426	22.6409	1.07972	1.02942	22.587	22.6162	1.11488	1.0392	6.54771e+06	5.63375e+06	7.60994e+06	1.35078	6.30036e+06	0.962224	0.0694704	1.04933	-0.037776	0.0493314	-0.247657	0.373499	-0.211621	0.448967	7	59	0.000180721	7
262	Benzoic acid	HMDB0001870		Microbiome Metabolism	0.5446	-0.285858	-0.371126	0.451376	0.728221	0.728221	0.489319	Too few samples	Too few samples	0.0318558	0.00971819	NO	19.5161	21.7212	YES	20.4156	21.0291	0.66076	0.514878	20.8018	20.6186	1.45197	1.15137	20.648	20.7223	1.11313	1.03862	1.82794e+06	880091	3.79662e+06	4.3139	1.64311e+06	0.898883	0.210568	1.15714	-0.101117	0.157144	0.0928714	0.742007	-0.210524	0.451376	1	41	-3.71587e-05	1
263	3-Hydroxyhexadecenoylcarnitine	HMDB0013333		Fatty Acid Oxidation and Synthesis	0.53871	-0.355985	-0.431203	0.456398	0.417471	0.417471	0.46523	Too few samples	Too few samples	0.567787	0.895567	NO	20.1104	24.1872	NO	20.1874	23.2979	0.665001	0.518182	21.8239	22.1488	1.62738	1.20209	21.5738	21.7426	1.47355	1.1469	3.71242e+06	1.42935e+06	9.64217e+06	6.74584	3.12155e+06	0.84084	0.331078	1.25795	-0.15916	0.257953	-0.2167	0.437896	-0.208247	0.456398	5	37	-3.54794e-05	5
264	N-oleoylethanolamine	HMDB0002088		Endocannabinoid Metabolism	0.53618	0.466381	0.555623	0.458564	0.487453	0.487453	0.450347	Too few samples	Too few samples	0.0545855	0.0596312	NO	20.2656	21.3882	YES	20.2097	21.45	0.665001	0.518182	20.7223	20.8269	1.18659	1.0668	20.8374	20.8299	1.25213	1.08274	1.72994e+06	1.23708e+06	2.41915e+06	1.95553	1.87363e+06	1.08306	0.147839	1.10791	0.0830614	0.107908	0.185577	0.507861	0.207269	0.458564	3	56	0.00141154	8
265	Riboflavin	HMDB0000244		Vitamin B2 (Riboflavin) Metabolism	0.53514	0.361296	0.370774	0.459455	0.451509	0.451509	0.466343	Too few samples	Too few samples	0.461132	0.598228	NO	19.7605	20.6526	NO	19.7344	20.761	0.665001	0.518182	20.1425	20.2066	1.15609	1.05635	20.2181	20.2477	1.12903	1.04384	1.15742e+06	871013	1.53799e+06	1.76575	1.21969e+06	1.0538	0.100435	1.0721	0.0538015	0.0720969	0.201221	0.472064	0.206867	0.459455	9	8	-8.44318e-05	9
266	PC(32:1)	HMDB0007969		Phospholipid Metabolism	0.52724	-0.312389	-0.384013	0.466254	0.417887	0.417887	0.486257	Too few samples	Too few samples	0.46751	0.384518	NO	16.9231	20.7245	YES	18.3062	19.1345	0.668658	0.521033	18.9316	18.8238	1.3818	1.13001	18.7858	18.7204	1.20876	1.06933	499997	265274	942411	3.5526	451954	0.903913	0.201117	1.14959	-0.0960874	0.149588	-0.216506	0.438315	-0.203813	0.466254	1	19	-3.71587e-05	1
267	PC(32:2)	HMDB0007874		Phospholipid Metabolism	0.52652	-0.364095	-0.358615	0.466878	0.417887	0.417887	0.471694	Too few samples	Too few samples	0.950765	0.798877	NO	19.3276	20.1038	NO	19.1263	20.0669	0.668658	0.521033	19.6955	19.7157	1.15147	1.05476	19.6214	19.5966	1.13255	1.04499	849061	643992	1.11943e+06	1.73826	806559	0.949943	0.0997293	1.07157	-0.0500567	0.0715724	-0.216506	0.438315	-0.203534	0.466878	9	10	-8.44318e-05	9
268	SM(d18:1/22:1)	HMDB0012104		Sphingomyelin Metabolism	0.52615	-0.315032	-0.337899	0.467193	0.417054	0.417054	0.48592	Too few samples	Too few samples	0.846049	0.820216	NO	20.1402	21.1503	NO	20.3615	20.8668	0.668658	0.521033	20.6862	20.6453	1.11441	1.04179	20.637	20.6141	1.06805	1.02355	1.68722e+06	1.36447e+06	2.08631e+06	1.52902	1.63061e+06	0.966451	0.0679459	1.04822	-0.0335495	0.0482232	-0.216894	0.437475	-0.203394	0.467193	1	17	-3.71587e-05	1
269	Arginine	HMDB0000517		GABA, Glutamate, Arginine, Ornithine, Proline Metabolism	0.51897	0.295254	0.206318	0.473429	0.643132	0.643132	0.498208	Too few samples	Too few samples	0.240993	0.267235	NO	22.5383	25.6647	NO	23.3776	24.8695	0.671683	0.52339	23.9369	24.1015	1.38363	1.13058	24.0752	24.1236	1.17688	1.05927	1.60588e+07	8.498e+06	3.03467e+07	3.57105	1.76746e+07	1.10062	0.19558	1.14518	0.100618	0.145184	0.123829	0.66017	0.200615	0.473429	2	39	0.000168716	2
270	Malonic acid	HMDB0000691		Fatty Acid Oxidation and Synthesis	0.51821	0.395928	0.425197	0.474088	0.487453	0.487453	0.472093	Too few samples	Too few samples	0.535495	0.586666	NO	19.8532	21.4723	YES	20.3914	21.1837	0.671683	0.52339	20.6494	20.6628	1.18909	1.06765	20.7483	20.7875	1.20337	1.06764	1.64469e+06	1.17129e+06	2.30942e+06	1.97169	1.76142e+06	1.07097	0.133547	1.09699	0.0709748	0.0969876	0.185577	0.507861	0.200322	0.474088	9	6	-8.44318e-05	9
271	SM(d18:1/22:2)			Sphingomyelin Metabolism	0.51705	-0.419141	-0.384825	0.4751	0.353679	0.353679	0.469978	Too few samples	Too few samples	0.405614	0.276065	YES	19.8085	20.1399	NO	19.5231	20.2621	0.671683	0.52339	19.9907	19.9742	1.09241	1.03397	19.9373	19.8926	1.11002	1.03759	1.04187e+06	876152	1.23894e+06	1.41407	1.00398e+06	0.963632	0.0718129	1.05104	-0.0363681	0.0510366	-0.247879	0.373057	-0.199873	0.4751	1	8	-3.71587e-05	1
272	Ceramide(d18:1/25:0)	HMDB0004957		Ceramide Metabolism	0.51556	-0.354528	-0.349478	0.476394	0.728454	0.728454	0.481518	Too few samples	Too few samples	0.78603	0.616141	NO	18.8451	23.8733	YES	19.9548	21.7212	0.671683	0.52339	21.2553	21.3592	1.72184	1.228	20.9774	20.838	1.6077	1.18278	2.50317e+06	862866	7.26168e+06	8.41576	2.06454e+06	0.824772	0.382688	1.30377	-0.175228	0.303769	-0.0927884	0.74223	-0.1993	0.476394	7	55	0.000180721	7
273	14,15-Epoxy-5,8,11-eicosatrienoic acid	HMDB0004264		Eicosanoid and Resolvin Metabolism	0.51364	-0.438428	-0.266502	0.478029	0.562834	0.562834	0.470634	Too few samples	Too few samples	0.270139	0.0298436	YES	12.8019	15.1655	NO	11.2239	16.5927	0.671683	0.52339	14.1814	13.9837	1.55518	1.18164	13.9021	13.9083	1.7604	1.22134	18579.1	7818.66	44148.4	5.64655	15308.8	0.823982	0.375758	1.29752	-0.176018	0.297521	-0.154647	0.582104	-0.198576	0.478029	4	17	0.000236651	4
274	Isovalerylcarnitine	HMDB0000688		Branch Chain Amino Acid Metabolism	0.5108	0.367979	0.388045	0.480562	0.417887	0.417887	0.482227	Too few samples	Too few samples	0.518387	0.683434	NO	26.3422	27.4755	NO	26.5209	27.4956	0.672786	0.524249	26.8724	26.9088	1.1743	1.06261	26.9577	27.0082	1.1669	1.05609	1.22853e+08	8.9664e+07	1.68327e+08	1.87731	1.30336e+08	1.06091	0.11779	1.08507	0.0609071	0.0850715	0.216506	0.438315	0.197458	0.480562	5	49	-3.54794e-05	5
275	PI(34:2)	HMDB0009801		Phospholipid Metabolism	0.50387	-0.352488	-0.342289	0.486657	0.562485	0.562485	0.490342	Too few samples	Too few samples	0.560139	0.288892	NO	20.9845	22.7231	NO	20.0288	22.8884	0.67788	0.528218	21.7124	21.8538	1.40227	1.13631	21.5405	21.4586	1.35902	1.11456	3.43636e+06	1.77136e+06	6.6664e+06	3.76344	3.05029e+06	0.887653	0.241809	1.18247	-0.112347	0.182474	-0.154786	0.581762	-0.194778	0.486657	1	14	-3.71587e-05	1
276	Ceramide(d18:1/18:2)			Ceramide Metabolism	0.50266	-0.385478	-0.297118	0.487721	0.562834	0.562834	0.485474	Too few samples	Too few samples	0.418199	0.0761369	NO	16.4906	19.7708	NO	16.3918	19.4558	0.67788	0.528218	18.2082	18.1307	1.44301	1.14868	18.0043	17.9238	1.485	1.15004	302849	147590	621433	4.21053	262924	0.868171	0.284022	1.21758	-0.131829	0.217584	-0.154647	0.582104	-0.194312	0.487721	7	76	0.000180721	7
277	PE(18:0/18:0)	HMDB0008991		Phospholipid Metabolism	0.49295	-0.452085	-0.321535	0.496332	0.487453	0.487453	0.486451	Too few samples	Too few samples	0.384676	0.343343	NO	16.8191	19.8011	NO	16.3572	19.7351	0.687366	0.53561	18.295	18.3101	1.30233	1.10499	18.1227	18.0462	1.45774	1.14254	321609	191636	539734	2.81645	285408	0.887436	0.240214	1.18117	-0.112564	0.181168	-0.185577	0.507861	-0.190557	0.496332	10	3	-7.63318e-05	10
278	11,12-DiHETrE	HMDB0002314		Eicosanoid and Resolvin Metabolism	0.48998	-0.295252	-0.415765	0.498977	0.354109	0.354109	0.515839	Too few samples	Too few samples	0.267827	0.714506	NO	14.8252	17.4978	NO	14.8162	17.0155	0.688552	0.536534	16.0544	16.1615	1.46629	1.15565	15.8914	15.9158	1.27089	1.08845	68054.8	32141.5	144096	4.48317	60782.9	0.893147	0.241883	1.18254	-0.106853	0.182535	-0.247657	0.373499	-0.18941	0.498977	5	34	-3.54794e-05	5
279	Androsterone sulfate	HMDB0002759		Cholesterol, Cortisol, Non-Gonadal Steroid Metabolism	0.48573	0.258205	0.2125	0.502774	0.642537	0.642537	0.535251	Too few samples	Too few samples	0.790542	0.928177	NO	19.5544	20.6357	NO	20.0195	20.3576	0.689429	0.537217	20.1209	20.0951	1.16489	1.05938	20.1778	20.1886	1.05332	1.01853	1.14027e+06	845458	1.53789e+06	1.819	1.1861e+06	1.0402	0.0873394	1.06241	0.0401951	0.0624091	0.124051	0.659594	0.187768	0.502774	1	20	-3.71587e-05	9
280	Retinol	HMDB0000305	68-26-8	Vitamin A (Retinol), Carotenoid Metabolism	0.48526	-0.478096	-0.205393	0.503193	0.562834	0.562834	0.491352	Too few samples	Too few samples	0.854341	0.752851	NO	17.3495	21.3624	YES	17.777	20.4109	0.689429	0.537217	19.191	19.356	1.84654	1.26088	18.7679	19.094	2.62974	1.40754	598490	179884	1.99123e+06	11.0695	446387	0.745856	0.595878	1.51139	-0.254144	0.511392	-0.154647	0.582104	-0.187587	0.503193	10	19	-7.63318e-05	10
281	Uric acid	HMDB0000289		Purine Metabolism	0.47579	0.301318	0.212042	0.511712	0.487064	0.487064	0.523201	Too few samples	Too few samples	0.177349	0.0894336	NO	20.072	24.7413	NO	21.3559	23.9113	0.698614	0.544375	22.3784	22.4067	1.49008	1.1627	22.5517	22.6336	1.33538	1.10766	5.45204e+06	2.49499e+06	1.19138e+07	4.7751	6.14824e+06	1.12769	0.26279	1.1998	0.127694	0.199797	0.185743	0.507475	0.183925	0.511712	4	39	0.000236651	4
282	4-Hydroxybenzoic acid	HMDB0000500		Microbiome Metabolism	0.47353	0.287136	0.126251	0.513757	0.324839	0.324839	0.529444	Too few samples	Too few samples	0.0984929	0.00370939	YES	20.702	22.2531	NO	20.2484	23.0796	0.698928	0.544619	21.5408	21.4775	1.50774	1.16789	21.7109	21.664	1.30122	1.09756	3.0509e+06	1.36429e+06	6.82259e+06	5.00083	3.43267e+06	1.12513	0.261093	1.19839	0.125134	0.198386	0.263136	0.343357	0.18305	0.513757	4	20	0.000236651	4
283	PS(32:0)	HMDB0000614		Phospholipid Metabolism	0.4665	-0.287874	-0.364424	0.520211	0.354539	0.354539	0.533911	Too few samples	Too few samples	0.759313	0.20114	YES	12.8618	15.5351	NO	12.0109	15.419	0.701739	0.54681	14.1411	14.1984	1.83947	1.25905	13.8879	13.7149	1.51073	1.15705	18067	5471.26	59660.1	10.9043	15159.6	0.839077	0.393369	1.31346	-0.160923	0.313457	-0.247436	0.373939	-0.180299	0.520211	7	49	0.000180721	7
284	PC(18:0/18:2)	HMDB0000593		Phospholipid Metabolism	0.46636	-0.34284	-0.320663	0.520263	0.643132	0.643132	0.520352	Too few samples	Too few samples	0.1234	0.0838557	NO	24.2633	25.1415	NO	24.1066	25.3457	0.701739	0.54681	24.7706	24.7024	1.14562	1.05273	24.7034	24.7262	1.14632	1.04947	2.86221e+07	2.1927e+07	3.73614e+07	1.7039	2.73187e+07	0.954461	0.101722	1.07305	-0.0455391	0.0730532	-0.123829	0.66017	-0.180277	0.520263	7	40	0.000180721	7
285	3-Hydroxyhexadecanoylcarnitine	HMDB0013336		Fatty Acid Oxidation and Synthesis	0.46332	-0.290681	-0.373995	0.523028	0.417887	0.417887	0.535087	Too few samples	Too few samples	0.444263	0.651894	NO	20.5907	23.8639	NO	20.9111	23.1427	0.701739	0.54681	22.1628	22.2273	1.46581	1.1555	22.0024	22.0269	1.31142	1.1006	4.69521e+06	2.21892e+06	9.93498e+06	4.47739	4.20125e+06	0.894797	0.250209	1.18938	-0.105203	0.189379	-0.216506	0.438315	-0.179104	0.523028	5	20	-3.54794e-05	5
286	LysoPC(18:0)	HMDB0010384		Phospholipid Metabolism	0.46272	-0.335643	-0.332963	0.523573	0.643429	0.643429	0.524464	Too few samples	Too few samples	0.380974	0.363148	NO	22.2177	24.8866	NO	22.6187	24.3289	0.701739	0.54681	23.6197	23.5522	1.24861	1.08754	23.5122	23.4738	1.24311	1.07998	1.28895e+07	8.34145e+06	1.99174e+07	2.38776	1.19639e+07	0.928187	0.164252	1.12059	-0.0718135	0.120585	-0.123718	0.660457	-0.178873	0.523573	7	68	0.000180721	7
287	N-alpha-Acetylarginine	HMDB0004620		Polyamine Metabolism	0.46123	0.296837	0.226544	0.524937	0.103949	0.103949	0.53466	Too few samples	Too few samples	0.00502031	0.00129966	YES	19.8921	20.5684	YES	20.0473	20.6278	0.701739	0.54681	20.3046	20.2302	1.21487	1.07634	20.388	20.3376	1.15891	1.05353	1.29508e+06	884331	1.89661e+06	2.14468	1.37211e+06	1.05948	0.130091	1.09436	0.0594783	0.094363	0.434568	0.105513	0.178295	0.524937	7	72	0.000180721	9
288	3-Methylthiopropionic acid	HMDB0001527	646-01-5	SAM, SAH, Methionine, Cysteine, Glutathione Metabolism	0.44542	0.278588	0.239358	0.539449	0.728454	0.728454	0.551345	Too few samples	Too few samples	0.849039	0.897971	NO	12.9723	15.7439	YES	13.6987	15.1319	0.716374	0.558213	14.3101	14.3581	1.39326	1.13355	14.4434	14.4153	1.26356	1.08622	20313.1	10604.1	38911.6	3.66949	22279.3	1.0968	0.21666	1.16204	0.0967955	0.16204	0.0927884	0.74223	0.17219	0.539449	4	33	0.000236651	4
289	Citramalic acid	HMDB0000426		Krebs Cycle	0.44481	0.316131	0.310965	0.540032	0.562834	0.562834	0.542091	Too few samples	Too few samples	0.810955	0.699356	NO	19.9707	21.6985	NO	20.419	21.6053	0.716374	0.558213	20.8831	20.8346	1.21981	1.07799	20.9737	21.0121	1.20647	1.06861	1.93392e+06	1.31011e+06	2.85476e+06	2.17904	2.05929e+06	1.06483	0.144584	1.10541	0.0648282	0.105412	0.154647	0.582104	0.171947	0.540032	9	13	-8.44318e-05	9
290	PA(16:1/18:1)	HMDB0007860		Phospholipid Metabolism	0.44325	-0.332891	-0.330644	0.541467	0.487064	0.487064	0.540248	Too few samples	Too few samples	0.476555	0.682171	NO	18.646	20.1085	NO	18.5305	20.0104	0.716374	0.558213	19.3476	19.3773	1.23132	1.08182	19.2476	19.2704	1.24349	1.08009	667107	443680	1.00305e+06	2.26074	622461	0.933075	0.15884	1.11639	-0.066925	0.116389	-0.185743	0.507475	-0.171347	0.541467	1	9	-3.71587e-05	1
291	Cinnamoylglycine	HMDB0011621		Tyrosine and Phenylalanine Metabolism	0.42177	-0.3467	-0.310882	0.561522	0.562834	0.562834	0.556075	Too few samples	Too few samples	0.914102	0.882118	NO	19.7007	20.5405	NO	19.2959	20.7579	0.737415	0.574609	20.1388	20.1206	1.14179	1.05139	20.0724	20.0269	1.17571	1.0589	1.15444e+06	890235	1.49706e+06	1.68164	1.10257e+06	0.95507	0.109749	1.07904	-0.04493	0.0790406	-0.154647	0.582104	-0.163041	0.561522	2	13	0.000168716	2
292	PC(P-16:0/20:4)	HMDB0011220		Plasmalogen Metabolism	0.4199	-0.320007	-0.303448	0.563285	0.728454	0.728454	0.561268	Too few samples	Too few samples	0.746749	0.669998	YES	17.9972	18.5236	NO	17.7255	18.7505	0.737415	0.574609	18.273	18.2604	1.14607	1.05288	18.21	18.238	1.15826	1.05332	316749	242472	413778	1.7065	303227	0.957309	0.105558	1.07591	-0.0426909	0.0759103	-0.0927884	0.74223	-0.162317	0.563285	5	11	-3.54794e-05	6
293	Vitamin K2	HMDB0030017		Microbiome Metabolism	0.41808	-0.2853	-0.297933	0.564996	0.296757	0.296757	0.569483	Too few samples	Too few samples	0.301402	0.247447	NO	16.8556	19.1756	NO	17.4132	18.3555	0.737415	0.574609	18.0682	18.0156	1.20329	1.07245	17.9921	17.8843	1.17525	1.05875	274841	191231	395008	2.06561	260707	0.948573	0.130259	1.09449	-0.0514274	0.09449	-0.278864	0.314181	-0.161615	0.564996	9	5	-8.44318e-05	9
294	PE(34:2)	HMDB0008928		Phospholipid Metabolism	0.41647	-0.376311	-0.220921	0.566513	0.524079	0.524079	0.557784	Too few samples	Too few samples	0.746244	0.339602	NO	15.8829	18.5634	NO	15.3896	19	0.737415	0.574609	17.3504	17.2232	1.3911	1.13288	17.1712	17.1948	1.59143	1.17853	167109	87501.3	319142	3.64728	147588	0.883186	0.2976	1.2291	-0.116814	0.229098	-0.170264	0.544064	-0.160994	0.566513	10	10	-7.63318e-05	10
295	PI(36:2)	HMDB0009809		Phospholipid Metabolism	0.41482	-0.288631	-0.286549	0.568074	0.451509	0.451509	0.571235	Too few samples	Too few samples	0.968675	0.833542	NO	23.6185	24.5523	YES	23.4196	24.4072	0.737415	0.574609	24.0577	24.0854	1.19984	1.07129	23.9819	23.9134	1.18011	1.0603	1.74623e+07	1.22186e+07	2.49562e+07	2.04247	1.65678e+07	0.948775	0.130402	1.0946	-0.0512254	0.0945985	-0.201221	0.472064	-0.160355	0.568074	1	37	-3.71587e-05	1
296	CL(18:2/18:1/18:1/20:4)	HMDB0057992		Cardiolipin Metabolism	0.41001	-0.346305	-0.283841	0.572625	0.728454	0.728454	0.566211	Too few samples	Too few samples	0.829775	0.722922	NO	17.0439	18.8307	NO	16.9831	18.9427	0.737415	0.574609	18.0062	17.9373	1.24363	1.0859	17.8973	17.9629	1.32041	1.10326	263281	171720	403660	2.35068	244133	0.927273	0.185025	1.13684	-0.072727	0.136836	-0.0927884	0.74223	-0.158497	0.572625	6	8	0.000397951	6
297	3-Hydroxydodecanoylcarnitine	HMDB0061638		Fatty Acid Oxidation and Synthesis	0.40894	-0.256761	-0.35289	0.573645	0.487453	0.487453	0.584273	Too few samples	Too few samples	0.078213	0.220092	YES	20.001	21.5582	NO	19.5801	21.4048	0.737415	0.574609	20.5566	20.7796	1.46586	1.15552	20.415	20.4924	1.3157	1.10186	1.54229e+06	728829	3.26367e+06	4.47796	1.39804e+06	0.906471	0.251146	1.19015	-0.0935286	0.190152	-0.185577	0.507861	-0.158082	0.573645	5	31	-3.54794e-05	5
298	Isovalerylglycine	HMDB0000678		Branch Chain Amino Acid Metabolism	0.40876	-0.213113	-0.291096	0.573812	0.354539	0.354539	0.604046	Too few samples	Too few samples	0.674348	0.532048	YES	23.8253	24.2964	NO	23.5746	24.2969	0.737415	0.574609	24.0007	24.0609	1.2547	1.08954	23.9309	23.9357	1.06994	1.02419	1.67852e+07	1.07595e+07	2.61857e+07	2.43373	1.59929e+07	0.952796	0.128437	1.09311	-0.0472036	0.093109	-0.247436	0.373939	-0.158014	0.573812	5	27	-3.54794e-05	5
299	Deoxyguanosine diphosphate	HMDB0000960		Purine Metabolism	0.40789	0.465379	0.615531	0.574642	0.907786	0.907786	0.561007	Too few samples	Too few samples	0.346667	0.282827	NO	14.8626	16.1287	NO	14.631	16.4753	0.737415	0.574609	15.5123	15.4956	1.1268	1.04616	15.5924	15.5531	1.25711	1.08426	46737.2	36986.3	59058.9	1.59678	49407.4	1.05713	0.133638	1.09706	0.0571314	0.0970569	0.0309571	0.91279	0.157676	0.574642	1	12	-3.71587e-05	1
300	9-HETE	HMDB0010222		Eicosanoid and Resolvin Metabolism	0.40221	0.276735	0.122612	0.58005	0.24716	0.24716	0.583802	Too few samples	Too few samples	0.00023236	3.60835e-05	YES	13.625	14.5816	YES	13.4389	15.7699	0.737415	0.574609	14.3319	14.1033	1.58083	1.18897	14.5147	14.6044	1.50298	1.15495	20621.5	8404.39	50598.3	6.02046	23407.8	1.13511	0.324884	1.25256	0.135112	0.252563	0.309295	0.261965	0.155479	0.58005	4	21	0.000236651	4
301	Ceramide(d18:1/24:2)			Ceramide Metabolism	0.40087	-0.321129	-0.158885	0.581324	0.487453	0.487453	0.577051	Too few samples	Too few samples	0.642289	0.501029	NO	20.0282	25.227	YES	20.9057	23.0637	0.737415	0.574609	22.3564	22.6276	1.60218	1.19502	22.138	21.9847	1.7391	1.2161	5.36952e+06	2.13158e+06	1.3526e+07	6.34553	4.61527e+06	0.85953	0.38175	1.30292	-0.14047	0.302922	-0.185577	0.507861	-0.154963	0.581324	7	27	0.000180721	7
302	CL(18:2/18:2/16:1/16:1)	HMDB0057668		Cardiolipin Metabolism	0.40035	-0.43721	-0.355935	0.581816	0.953775	0.953775	0.569006	Too few samples	Too few samples	0.0473749	0.0879529	YES	24.8851	25.1274	NO	24.2627	25.6458	0.737415	0.574609	24.9873	25.0062	1.10032	1.0368	24.927	24.9543	1.18959	1.0633	3.32601e+07	2.75767e+07	4.01148e+07	1.45466	3.18985e+07	0.959062	0.102757	1.07382	-0.0409381	0.0738235	-0.0154924	0.956298	-0.154764	0.581816	7	38	0.000180721	7
303	SM(d18:1/18:2 OH)			Sphingomyelin Metabolism	0.39988	-0.278317	-0.278869	0.582271	0.562834	0.562834	0.585268	Too few samples	Too few samples	0.333165	0.319028	NO	22.4551	23.7924	YES	22.73	23.3783	0.737415	0.574609	23.1796	23.1238	1.14458	1.05237	23.1254	23.0541	1.13095	1.04447	9.50098e+06	7.29155e+06	1.23799e+07	1.69784	9.15052e+06	0.963114	0.0967587	1.06937	-0.0368864	0.0693682	-0.154647	0.582104	-0.15458	0.582271	7	69	0.000180721	7
304	Glucosamine	HMDB0001514		Amino-Sugar, Galactose, & Non-Glucose Metabolism	0.39458	0.275904	0.290261	0.587345	0.487453	0.487453	0.590006	Too few samples	Too few samples	0.411559	0.61727	NO	19.7355	20.8624	NO	19.7215	21.0276	0.741403	0.577716	20.2737	20.2989	1.19069	1.06819	20.3431	20.3746	1.17428	1.05844	1.2676e+06	900368	1.78462e+06	1.9821	1.33013e+06	1.04933	0.125586	1.09095	0.0493316	0.090951	0.185577	0.507861	0.15253	0.587345	5	41	-3.54794e-05	5
305	Succinic acid	HMDB0000254		Krebs Cycle	0.38672	-0.280829	-0.2701	0.594894	0.643132	0.643132	0.595331	Too few samples	Too few samples	0.409137	0.299405	NO	20.0115	22.6527	NO	20.4022	22.4208	0.748478	0.583229	21.5033	21.3321	1.32574	1.11246	21.389	21.4115	1.32254	1.10389	2.97253e+06	1.71043e+06	5.1659e+06	3.02023	2.74622e+06	0.923868	0.209697	1.15645	-0.0761321	0.156446	-0.123829	0.66017	-0.149493	0.594894	5	3	-3.54794e-05	5
306	PC(16:0/18:1)	HMDB0007972		Phospholipid Metabolism	0.38433	0.210192	0.12995	0.597196	0.562834	0.562834	0.620196	Too few samples	Too few samples	0.194813	0.176475	NO	23.9022	25.492	NO	24.4675	25.266	0.748926	0.583579	24.8019	24.6971	1.24521	1.08642	24.8684	24.8668	1.09942	1.03408	2.92489e+07	1.90297e+07	4.4956e+07	2.36241	3.06287e+07	1.04718	0.128988	1.09353	0.0471755	0.0935267	0.154647	0.582104	0.14857	0.597196	7	25	0.000180721	9
307	Uridine	HMDB0000296		Pyrimidine Metabolism	0.38134	0.25222	0.232481	0.600083	0.643429	0.643429	0.606184	Too few samples	Too few samples	0.904524	0.983805	NO	19.3315	21.8332	NO	19.4012	21.8794	0.748951	0.583598	20.4921	20.5823	1.42929	1.14454	20.622	20.6403	1.33965	1.10891	1.47478e+06	732302	2.97006e+06	4.05579	1.61381e+06	1.09427	0.245314	1.18535	0.0942704	0.185351	0.123718	0.660457	0.147414	0.600083	4	28	0.000236651	4
308	BMP(18:1/16:0)			Phospholipid Metabolism	0.37701	-0.269027	-0.258853	0.604275	0.728454	0.728454	0.605622	Too few samples	Too few samples	0.667516	0.426831	NO	17.8121	19.5548	NO	17.7238	19.6748	0.748951	0.583598	18.7367	18.6835	1.22361	1.07926	18.6583	18.6993	1.21377	1.07089	436818	294118	648754	2.20576	413736	0.947157	0.147897	1.10795	-0.0528432	0.107953	-0.0927884	0.74223	-0.14574	0.604275	1	36	-3.71587e-05	1
309	Malic acid	HMDB0000744		Krebs Cycle	0.37634	0.440665	0.693071	0.604924	0.203017	0.203017	0.591558	Too few samples	Too few samples	0.818004	0.513236	NO	24.7026	26.5391	YES	25.3307	26.3535	0.748951	0.583598	25.6209	25.6209	1.26942	1.09436	25.7726	25.8421	1.60494	1.18206	5.16023e+07	3.23297e+07	8.23639e+07	2.54762	5.73224e+07	1.11085	0.274136	1.20927	0.11085	0.20927	0.340224	0.21468	0.145482	0.604924	9	7	-8.44318e-05	9
310	BMP(22:6/22:6)			Phospholipid Metabolism	0.3763	-0.231663	-0.333537	0.604997	0.354539	0.354539	0.616359	Too few samples	Too few samples	0.221575	0.762434	YES	13.3584	15.9517	NO	13.2715	15.0739	0.748951	0.583598	14.4218	14.6551	1.4584	1.15329	14.2956	14.1727	1.29422	1.09547	21947.4	10475.8	45981.2	4.38929	20110.3	0.916296	0.244216	1.18445	-0.0837037	0.184449	-0.247436	0.373939	-0.145453	0.604997	1	39	-3.71587e-05	1
311	PE(36:4)	HMDB0009189		Phospholipid Metabolism	0.36868	-0.31975	-0.190735	0.612371	0.643429	0.643429	0.605458	Too few samples	Too few samples	0.683861	0.792195	NO	20.4867	22.2101	NO	19.1277	23.4451	0.751173	0.585329	21.4085	21.3484	1.42626	1.14362	21.2447	21.2864	1.60441	1.18192	2.78352e+06	1.38791e+06	5.58247e+06	4.0222	2.48479e+06	0.892678	0.309243	1.23906	-0.107322	0.239058	-0.123718	0.660457	-0.14252	0.612371	10	29	-7.63318e-05	10
312	Alpha-Tocopherol	HMDB0001893	21590	Vitamin E (Tocopherol) Metabolism	0.36861	-0.458092	-0.192889	0.612445	0.417887	0.417887	0.598539	Too few samples	Too few samples	0.281685	0.135281	NO	18.1826	19.1843	YES	17.8366	19.3677	0.751173	0.585329	18.731	18.6835	1.16301	1.05874	18.6312	18.6022	1.37971	1.12053	435105	323633	584973	1.80752	406024	0.933162	0.18367	1.13577	-0.0668377	0.135769	-0.216506	0.438315	-0.142491	0.612445	8	12	0.00123266	8
313	3, 5-Tetradecadiencarnitine	HMDB0006707		Fatty Acid Oxidation and Synthesis	0.3684	-0.252805	-0.27388	0.612645	0.562135	0.562135	0.616187	Too few samples	Too few samples	0.888266	0.945844	NO	16.666	18.3748	NO	16.4135	18.4679	0.751173	0.585329	17.4891	17.5204	1.27088	1.09483	17.4016	17.4407	1.23736	1.07821	183962	114996	294289	2.55912	173145	0.9412	0.169962	1.12503	-0.0588005	0.125029	-0.154924	0.58142	-0.142412	0.612645	5	32	-3.54794e-05	5
314	PS(18:0/18:1)	HMDB0010163		Phospholipid Metabolism	0.36368	-0.291266	-0.188293	0.617252	0.562834	0.562834	0.613186	Too few samples	Too few samples	0.148012	0.00842528	YES	18.3363	20.6735	NO	16.9858	22.096	0.754419	0.587859	19.725	19.5049	1.48439	1.16102	19.559	19.5409	1.59229	1.17876	866583	399552	1.87952e+06	4.70406	772403	0.89132	0.320455	1.24872	-0.10868	0.248725	-0.154647	0.582104	-0.140587	0.617252	4	13	0.000236651	4
315	THC 18:1/16:0	HMDB0004879		Glycosphingolipid Metabolism	0.35374	-0.298698	-0.208467	0.626967	0.728454	0.728454	0.621085	Too few samples	Too few samples	0.988006	0.989692	NO	12.9021	15.4012	NO	12.6499	15.5246	0.763869	0.595222	14.0707	14.1517	1.4314	1.14518	13.9161	14.0872	1.58287	1.17629	17206.6	8519.3	34752.6	4.07929	15458.6	0.89841	0.305152	1.23555	-0.10159	0.235549	-0.0927884	0.74223	-0.136756	0.626967	7	41	0.000180721	7
316	Pyridoxal	HMDB0001545		Vitamin B6 (Pyridoxine) Metabolism	0.34448	-0.251176	-0.243782	0.636128	0.728454	0.728454	0.636205	Too few samples	Too few samples	0.906676	0.773634	NO	18.4602	19.7403	NO	18.4749	19.6049	0.770696	0.600542	19.0685	19.1002	1.15443	1.05578	19.0164	19.0399	1.15499	1.05226	549769	414894	728489	1.75584	530291	0.964571	0.107395	1.07728	-0.0354285	0.0772817	-0.0927884	0.74223	-0.133165	0.636128	5	29	-3.54794e-05	6
317	L-Palmitoylcarnitine	HMDB0000222		Fatty Acid Oxidation and Synthesis	0.34403	0.228479	0.246661	0.636575	0.907869	0.907869	0.6418	Too few samples	Too few samples	0.182331	0.504105	YES	24.3455	25.9599	NO	23.8035	26.3914	0.770696	0.600542	25.0106	25.1527	1.39258	1.13334	25.1198	25.0975	1.31642	1.10208	3.38029e+07	1.76631e+07	6.46904e+07	3.66245	3.64597e+07	1.0786	0.228628	1.17172	0.0785982	0.17172	0.0309295	0.912868	0.13299	0.636575	5	18	-3.54794e-05	5
318	PA(18:1/18:1)	HMDB0007865		Phospholipid Metabolism	0.33929	0.209686	0.175488	0.641263	0.562834	0.562834	0.651265	Too few samples	Too few samples	0.085448	0.0769707	NO	25.2122	26.0794	YES	25.6451	26.027	0.771887	0.60147	25.7597	25.6458	1.16669	1.06	25.8063	25.836	1.11304	1.03859	5.68124e+07	4.19961e+07	7.68558e+07	1.83007	5.8679e+07	1.03286	0.100256	1.07196	0.0328559	0.071964	0.154647	0.582104	0.13116	0.641263	1	27	-3.71587e-05	1
319	N-Acetylornithine	HMDB0003357		GABA, Glutamate, Arginine, Ornithine, Proline Metabolism	0.33899	0.206964	0.184856	0.641568	0.643132	0.643132	0.65247	Too few samples	Too few samples	0.541345	0.639989	NO	19.5605	20.4158	NO	19.7052	20.3531	0.771887	0.60147	19.976	19.9882	1.12407	1.0452	20.0109	20.0291	1.08165	1.02814	1.03129e+06	820022	1.29698e+06	1.58164	1.05655e+06	1.0245	0.0752986	1.05358	0.0245007	0.0535791	0.123829	0.66017	0.131041	0.641568	2	36	0.000168716	2
320	SM(d18:1/26:1 OH)			Sphingomyelin Metabolism	0.33114	-0.221968	-0.226225	0.64937	0.727046	0.727046	0.65384	Too few samples	Too few samples	0.683461	0.510274	YES	19.9432	20.3482	YES	19.9102	20.3562	0.778839	0.606888	20.1677	20.1457	1.1043	1.03821	20.1359	20.1332	1.08784	1.03022	1.1778e+06	969663	1.43061e+06	1.47537	1.15214e+06	0.978219	0.0690728	1.04904	-0.021781	0.0490422	-0.0932895	0.740882	-0.128007	0.64937	1	21	-3.71587e-05	1
321	Acetylcholine	HMDB0000895		Bioamines and Neurotransmitter Metabolism	0.3267	-0.365377	-0.264974	0.653794	0.861942	0.861942	0.642221	Too few samples	Too few samples	0.241512	0.196297	NO	18.1997	19.1258	YES	18.396	18.9604	0.781711	0.609125	18.674	18.6628	1.09854	1.03616	18.6245	18.6782	1.19329	1.06447	418256	347892	502851	1.44542	404137	0.966245	0.103686	1.07452	-0.0337554	0.0745156	0.0464773	0.869356	-0.126292	0.653794	7	45	0.000180721	10
322	Deoxycholic acid	HMDB0000626		Bile Salt Metabolism	0.3208	-0.171816	-0.511523	0.659695	0.354539	0.354539	0.681078	Too few samples	Too few samples	0.112124	0.544921	NO	15.8225	20.9532	YES	17.4133	18.6555	0.786324	0.61272	18.0006	18.3878	2.63487	1.44222	17.7605	18.0344	1.45692	1.14231	262256	39267.7	1.75152e+06	44.6045	222040	0.846655	0.562086	1.4764	-0.153345	0.476402	-0.247436	0.373939	-0.124012	0.659695	1	2	-3.71587e-05	9
323	Sphingosine 1-phosphate	HMDB0000277		Sphingomyelin Metabolism	0.31544	0.259735	0.382177	0.665078	0.816961	0.816961	0.660416	Too few samples	Too few samples	0.126074	0.153421	YES	20.0648	21.0629	NO	18.3956	22.4572	0.790294	0.615813	20.32	20.5638	1.32401	1.11191	20.4252	20.4264	1.41452	1.13044	1.30899e+06	755144	2.26903e+06	3.00477	1.40797e+06	1.07562	0.233903	1.17601	0.0756207	0.176012	0.061859	0.826648	0.121937	0.665078	8	8	0.00123266	8
324	Pyroglutamic acid	HMDB0000267		GABA, Glutamate, Arginine, Ornithine, Proline Metabolism	0.28288	-0.180955	-0.248861	0.698063	1	1	0.704374	Too few samples	Too few samples	0.627277	0.0639957	YES	15.0662	16.9234	NO	13.8593	18.4005	0.82446	0.642436	16.1568	15.9948	1.76594	1.23979	16.0083	16.1299	1.54541	1.16637	73059.6	23966.4	222717	9.29287	65915.2	0.902211	0.381388	1.30259	-0.0977887	0.302595	0	1	-0.10935	0.698063	4	22	0.000236651	4
325	Serotonin	HMDB0000259		Tryptophan, Kynurenine, Serotonin, Melatonin Metabolism	0.28283	0.202843	0.0926537	0.698114	0.6022	0.6022	0.698741	Too few samples	Too few samples	0.000833869	6.40816e-06	YES	20.1863	22.1544	YES	18.1314	25.1193	0.82446	0.642436	21.6411	21.1704	4.53633	1.77097	22.0836	21.6253	4.38878	1.68695	3.27055e+06	168842	6.33524e+07	375.218	4.44456e+06	1.35896	1.11759	2.16985	0.358963	1.16985	0.139307	0.620492	0.109331	0.698114	4	37	0.000236651	4
326	PA(18:0/18:1)	HMDB0114901		Phospholipid Metabolism	0.27698	-0.185797	-0.20124	0.704091	0.451509	0.451509	0.707759	Too few samples	Too few samples	0.399844	0.398462	NO	20.5909	22.5087	YES	21.2617	21.7518	0.828976	0.645955	21.4936	21.5498	1.18246	1.0654	21.4487	21.5068	1.154	1.05195	2.95274e+06	2.12599e+06	4.101e+06	1.92898	2.86221e+06	0.96934	0.117004	1.08448	-0.0306598	0.0844808	-0.201221	0.472064	-0.107071	0.704091	1	38	-3.71587e-05	1
327	Hexanoylcarnitine	HMDB0000705		Fatty Acid Oxidation and Synthesis	0.26997	-0.179385	-0.253534	0.711275	0.487453	0.487453	0.715313	Too few samples	Too few samples	0.286811	0.563703	NO	23.971	26.8886	YES	24.2162	26.3582	0.83488	0.650556	25.1564	25.4298	1.58089	1.18899	25.0378	25.2872	1.4675	1.14523	3.73955e+07	1.52396e+07	9.17625e+07	6.02131	3.44461e+07	0.921128	0.317244	1.24595	-0.0788716	0.245948	-0.185577	0.507861	-0.104363	0.711275	5	17	-3.54794e-05	5
328	Myristoylcarnitine	HMDB0005066		Fatty Acid Oxidation and Synthesis	0.25145	-0.16713	-0.228391	0.730376	0.6022	0.6022	0.734115	Too few samples	Too few samples	0.340415	0.632708	NO	23.0311	25.9534	NO	22.8115	25.6224	0.848964	0.66153	24.1923	24.4923	1.568	1.18532	24.0838	24.217	1.45874	1.14281	1.91693e+07	7.93827e+06	4.62897e+07	5.83122	1.7781e+07	0.927581	0.311848	1.2413	-0.0724192	0.241296	-0.139307	0.620492	-0.0972036	0.730376	5	45	-3.54794e-05	5
329	SM(d18:1/22:0 OH)			Sphingomyelin Metabolism	0.2513	-0.167071	-0.187155	0.730533	0.728454	0.728454	0.734258	Too few samples	Too few samples	0.480782	0.596041	NO	19.9589	20.9564	NO	19.8485	20.7937	0.848964	0.66153	20.3595	20.4576	1.14582	1.05279	20.3267	20.3211	1.12112	1.04125	1.34527e+06	1.03025e+06	1.75661e+06	1.70503	1.31502e+06	0.977515	0.094391	1.06761	-0.0224847	0.0676147	-0.0927884	0.74223	-0.0971449	0.730533	1	42	-3.71587e-05	1
330	SM(d18:1/18:2)			Sphingomyelin Metabolism	0.25096	-0.187862	-0.177541	0.73089	0.643132	0.643132	0.72985	Too few samples	Too few samples	0.933003	0.937131	NO	19.8071	20.6767	YES	19.9964	20.295	0.848964	0.66153	20.2494	20.2419	1.12919	1.04699	20.2164	20.1457	1.13748	1.0466	1.24643e+06	982299	1.58159e+06	1.61009	1.2183e+06	0.977433	0.09331	1.06681	-0.0225671	0.066815	-0.123829	0.66017	-0.0970119	0.73089	1	40	-3.71587e-05	1
331	Hydroxycholesterol species	HMDB0001419		Cholesterol, Cortisol, Non-Gonadal Steroid Metabolism	0.2498	-0.265493	-0.178067	0.732094	0.643429	0.643429	0.723327	Too few samples	Too few samples	0.281641	0.40332	YES	18.5032	18.6798	YES	18.3916	18.8385	0.848964	0.66153	18.5396	18.5915	1.11267	1.04118	18.4987	18.615	1.20814	1.06914	381044	309101	469731	1.51967	370395	0.972054	0.112653	1.08121	-0.0279456	0.0812147	0.123718	0.660457	-0.0965626	0.732094	7	58	0.000180721	9
332	Ceramide(d18:1/16:1 OH)			Ceramide Metabolism	0.24162	-0.203069	-0.0485581	0.740581	0.523707	0.523707	0.736266	Too few samples	Too few samples	0.799015	0.229849	NO	16.0675	19.4399	NO	15.8512	19.4573	0.852551	0.664326	17.8033	17.7537	1.47127	1.15713	17.6902	17.6543	1.64012	1.19116	228731	107311	487533	4.54317	211481	0.924585	0.328666	1.25585	-0.0754155	0.255852	-0.170417	0.543698	-0.0934015	0.740581	7	31	0.000180721	7
333	THC 18:1/24:0	HMDB0004886		Glycosphingolipid Metabolism	0.24122	-0.183638	-0.131307	0.740723	0.562834	0.562834	0.739195	Too few samples	Too few samples	0.400022	0.026907	NO	10.6544	13.7791	NO	10.0808	14.5095	0.852551	0.664326	12.4435	12.2167	1.55164	1.18062	12.3271	12.2951	1.61446	1.18454	5570.05	2354.57	13176.7	5.59623	5138.34	0.922494	0.342168	1.26766	-0.0775057	0.26766	-0.154647	0.582104	-0.0933486	0.740723	7	64	0.000180721	7
334	Malonylcarnitine	HMDB0002095		Fatty Acid Oxidation and Synthesis	0.23736	0.157148	0.142307	0.745011	0.816961	0.816961	0.748708	Too few samples	Too few samples	0.757288	0.862832	NO	25.9252	26.9376	NO	25.8458	27.1674	0.852551	0.664326	26.4386	26.4314	1.19394	1.06929	26.4788	26.5066	1.15914	1.0536	9.09533e+07	6.42585e+07	1.28738e+08	2.00344	9.35226e+07	1.02825	0.122545	1.08865	0.0282479	0.0886533	0.061859	0.826648	0.0917553	0.745011	5	23	-3.54794e-05	5
335	L-Serine	HMDB0000187		1-Carbon, Folate Metabolism	0.2367	0.147926	0.116842	0.745698	0.907786	0.907786	0.752141	Too few samples	Too few samples	0.521203	0.757614	YES	23.2643	24.2135	NO	23.0323	24.4429	0.852551	0.664326	23.6744	23.7389	1.23884	1.08432	23.7201	23.7376	1.16789	1.0564	1.33872e+07	8.79797e+06	2.03703e+07	2.31534	1.38181e+07	1.03219	0.141087	1.10274	0.032189	0.102736	0.0309571	0.91279	0.0915007	0.745698	2	30	0.000168716	2
336	PE(36:2)	HMDB0008994		Phospholipid Metabolism	0.23616	-0.226355	-0.0356776	0.746259	0.816801	0.816801	0.739396	Too few samples	Too few samples	0.367082	0.116136	NO	19.2143	21.9503	NO	18.3543	22.6358	0.852551	0.664326	20.636	20.5823	1.36172	1.12378	20.5351	20.4951	1.61243	1.18401	1.62945e+06	889669	2.98438e+06	3.35448	1.51946e+06	0.932499	0.296185	1.22789	-0.0675009	0.227893	-0.0619143	0.826495	-0.0912923	0.746259	10	21	-7.63318e-05	10
337	BMP(18:1/16:1)			Phospholipid Metabolism	0.23352	-0.149873	-0.186721	0.749018	0.643429	0.643429	0.754071	Too few samples	Too few samples	0.141673	0.0711089	NO	14.5381	16.4594	YES	15.0356	16.1517	0.853171	0.664809	15.5879	15.4987	1.31607	1.10939	15.5285	15.5937	1.23729	1.07819	49251.5	28749.7	84373.4	2.93476	47265.3	0.959673	0.184999	1.13682	-0.0403268	0.136816	0.123718	0.660457	-0.0902691	0.749018	10	25	-7.63318e-05	10
338	Ceramide(d18:1/12:0)	HMDB0004947		Ceramide Metabolism	0.22449	-0.193365	-0.101064	0.758428	0.816801	0.816801	0.753834	Too few samples	Too few samples	0.678963	0.325929	NO	13.3702	15.1907	NO	12.5538	15.7886	0.857586	0.668249	14.3343	14.2805	1.27318	1.09558	14.2669	14.1712	1.379	1.12032	20656.6	12866.9	33162.2	2.57732	19714.1	0.954373	0.210267	1.1569	-0.0456273	0.156903	-0.0619143	0.826495	-0.0867873	0.758428	7	52	0.000180721	7
339	SM(d18:1/18:1 OH)			Sphingomyelin Metabolism	0.22365	0.146306	0.130052	0.759327	0.816961	0.816961	0.763318	Too few samples	Too few samples	0.766398	0.816729	NO	22.8483	23.6093	YES	22.9915	23.4762	0.857586	0.668249	23.2117	23.2288	1.15334	1.0554	23.2418	23.2338	1.12276	1.04179	9.71459e+06	7.34497e+06	1.28487e+07	1.74932	9.91949e+06	1.02109	0.0976712	1.07004	0.0210913	0.0700448	0.061859	0.826648	0.0864553	0.759327	7	73	0.000180721	7
340	Dehydroepiandrosterone sulfate	HMDB0001032		Cholesterol, Cortisol, Non-Gonadal Steroid Metabolism	0.2225	0.120978	0.0341591	0.760526	0.417887	0.417887	0.774519	Too few samples	Too few samples	0.652874	0.428646	NO	15.4744	17.2963	YES	16.4862	16.6243	0.857586	0.668249	16.4634	16.3853	1.27581	1.09644	16.5059	16.5552	1.11206	1.03827	90361.4	56058.5	145655	2.59826	93063.8	1.02991	0.143446	1.10454	0.0299065	0.10454	0.216506	0.438315	0.0860124	0.760526	5	40	-3.54794e-05	5
341	PE(P-18:0/22:6)	HMDB0011394		Plasmalogen Metabolism	0.22128	-0.205511	-0.0879278	0.761804	0.643429	0.643429	0.755833	Too few samples	Too few samples	0.875897	0.961457	NO	21.0891	22.2881	NO	20.0126	23.2325	0.857586	0.668249	21.7138	21.6886	1.24415	1.08607	21.649	21.6225	1.38254	1.12134	3.43958e+06	2.24159e+06	5.27782e+06	2.3545	3.28858e+06	0.956099	0.203685	1.15164	-0.0439014	0.151636	-0.123718	0.660457	-0.0855411	0.761804	10	22	-7.63318e-05	10
342	BMP(18:1/20:4)			Phospholipid Metabolism	0.2173	0.359174	1.09818	0.766009	0.907869	0.907869	0.755198	Too few samples	Too few samples	0.781021	0.755008	NO	13.7842	15.6141	NO	12.0522	16.9864	0.859806	0.669979	14.6065	14.6991	1.19996	1.07133	14.701	14.5193	1.71875	1.21105	24945.7	17451.3	35658.6	2.04333	26633.6	1.06766	0.293592	1.22569	0.067665	0.225688	-0.0309295	0.912868	0.0839905	0.766009	10	24	-7.63318e-05	1
343	Arachidonyl carnitine	HMDB0006455		Fatty Acid Oxidation and Synthesis	0.21479	0.172352	0.31496	0.768618	0.643429	0.643429	0.765791	Too few samples	Too few samples	0.417667	0.774853	YES	18.9122	20.7632	NO	17.283	22.5522	0.860227	0.670307	19.6727	19.8377	1.60648	1.19623	19.7906	19.9176	1.76103	1.2215	835748	330037	2.11635e+06	6.41248	906898	1.08513	0.387473	1.3081	0.0851328	0.3081	0.123718	0.660457	0.0830297	0.768618	5	43	-3.54794e-05	5
344	SM(d18:1/20:2)			Sphingomyelin Metabolism	0.19819	-0.171556	-0.068249	0.786104	0.816961	0.816961	0.781891	Too few samples	Too few samples	0.997389	0.889814	NO	17.8054	19.5339	NO	16.6778	20.8117	0.875241	0.682006	18.7385	18.6697	1.35727	1.12239	18.6629	18.7448	1.50682	1.15599	437380	240346	795942	3.31166	415049	0.948944	0.26736	1.2036	-0.0510559	0.203603	-0.061859	0.826648	-0.0766118	0.786104	10	12	-7.63318e-05	10
345	Aminoadipic acid	HMDB0000510		Collagen Metabolism	0.19748	0.127477	0.0665539	0.786849	0.562834	0.562834	0.790891	Too few samples	Too few samples	0.780627	0.234285	NO	17.756	19.8853	NO	18.2055	19.6418	0.875241	0.682006	18.8743	18.8207	1.3594	1.12305	18.9308	18.9236	1.27383	1.08934	480539	263250	877178	3.3321	499720	1.03992	0.20802	1.1551	0.0399168	0.155102	0.154647	0.582104	0.0763393	0.786849	2	46	0.000168716	2
346	Dodecanoylcarnitine	HMDB0002250		Fatty Acid Oxidation and Synthesis	0.19558	-0.124278	-0.220046	0.788854	0.728221	0.728221	0.79349	Too few samples	Too few samples	0.246377	0.579453	YES	21.9718	24.5924	NO	21.4284	24.6763	0.875241	0.682006	22.9965	23.2821	1.62971	1.20273	22.909	23.0523	1.44855	1.13998	8.3685e+06	3.21302e+06	2.17963e+07	6.78375	7.87567e+06	0.941108	0.326575	1.25403	-0.0588921	0.254033	-0.0928714	0.742007	-0.0756059	0.788854	5	50	-3.54794e-05	5
347	Glyoxylic acid	HMDB0000119		Peroxisomal Metabolism	0.18724	0.141719	0.164343	0.797681	0.816961	0.816961	0.796544	Too few samples	Too few samples	0.306712	0.277225	NO	15.9548	18.4344	NO	16.1706	18.5382	0.881759	0.687085	17.3077	17.1946	1.20863	1.07425	17.3464	17.3544	1.22819	1.07538	162231	111903	235195	2.10178	166647	1.02722	0.1472	1.10742	0.0272175	0.107418	0.061859	0.826648	0.0723819	0.797681	5	22	-3.54794e-05	5
348	PS(36:2)	HMDB0012390		Phospholipid Metabolism	0.18571	-0.130535	-0.129968	0.799309	0.728221	0.728221	0.800227	Too few samples	Too few samples	0.0166455	0.000754136	YES	20.4517	22.2016	NO	19.5416	22.7436	0.881759	0.687085	21.3863	21.3266	1.49959	1.1655	21.31	21.1426	1.46783	1.14533	2.74101e+06	1.23881e+06	6.0648e+06	4.89568	2.5998e+06	0.948483	0.295192	1.22705	-0.0515171	0.227048	-0.0928714	0.742007	-0.0717885	0.799309	4	34	0.000236651	4
349	BMP(18:1/18:2)			Phospholipid Metabolism	0.18109	-0.125086	-0.136369	0.804207	0.907869	0.907869	0.805629	Too few samples	Too few samples	0.817231	0.449574	NO	14.9302	16.9097	NO	15.2737	16.6817	0.884628	0.68932	16.0169	15.92	1.26043	1.09142	15.9751	15.9777	1.23589	1.07775	66306.9	42125.3	104370	2.4776	64414.8	0.971464	0.166128	1.12204	-0.0285362	0.122043	0.0309295	0.912868	-0.070004	0.804207	10	31	-7.63318e-05	10
350	14,15-DHET	HMDB0002265		Eicosanoid and Resolvin Metabolism	0.17836	-0.121557	-0.157525	0.807105	0.643429	0.643429	0.808921	Too few samples	Too few samples	0.25183	0.393693	YES	16.3571	18.2184	NO	15.5128	18.4356	0.885162	0.689737	17.0165	17.2877	1.4254	1.14336	16.9543	16.9742	1.37104	1.11803	132578	66184.7	265576	4.01265	126987	0.957829	0.251527	1.19047	-0.0421712	0.190466	-0.123718	0.660457	-0.0689495	0.807105	5	38	-3.54794e-05	5
351	Thymine	HMDB0000262		Pyrimidine Metabolism	0.17631	-0.11082	-0.144446	0.809291	0.771941	0.771941	0.813879	Too few samples	Too few samples	0.216637	0.335298	NO	22.9885	24.1392	YES	23.2154	23.6315	0.885162	0.689737	23.5102	23.5638	1.17268	1.06206	23.4848	23.4234	1.12496	1.04251	1.19478e+07	8.74377e+06	1.6326e+07	1.86715	1.17388e+07	0.982502	0.1056	1.07594	-0.0174975	0.0759418	-0.0774621	0.783782	-0.0681544	0.809291	5	5	-3.54794e-05	5
352	Suberylcarnitine		102636-81-7	Fatty Acid Oxidation and Synthesis	0.17218	-0.11003	-0.127164	0.813678	0.953816	0.953816	0.817557	Too few samples	Too few samples	0.911004	0.804138	NO	21.1716	22.0656	NO	21.3004	21.9768	0.887439	0.691511	21.6499	21.6186	1.12367	1.04506	21.6314	21.6386	1.09402	1.03228	3.29054e+06	2.61826e+06	4.13544e+06	1.57947	3.24859e+06	0.987252	0.0783796	1.05583	-0.012748	0.0558315	-0.0154786	0.956338	-0.0665606	0.813678	10	7	-7.63318e-05	10
353	PC(16:0/20:4)	HMDB0008138		Phospholipid Metabolism	0.16648	0.249916	0.411129	0.819758	0.562485	0.562485	0.811549	Too few samples	Too few samples	0.761394	0.739231	NO	21.1362	21.5606	NO	20.7882	22.0914	0.891545	0.69471	21.3516	21.3484	1.06167	1.02288	21.3732	21.4398	1.17357	1.05822	2.67588e+06	2.37972e+06	3.0089e+06	1.26439	2.7162e+06	1.01507	0.0879189	1.06284	0.0150687	0.0628359	0.154786	0.581762	0.0643545	0.819758	3	61	0.00141154	3
354	11-HETE	HMDB0003876		Eicosanoid and Resolvin Metabolism	0.16198	0.104388	-0.014978	0.824555	0.816961	0.816961	0.827923	Too few samples	Too few samples	0.365821	0.00790124	NO	13.4918	17.1337	NO	13.6162	17.2103	0.894235	0.696807	15.377	15.3127	1.74923	1.23534	15.4612	15.4132	1.55278	1.16833	42552.4	14221.4	127323	8.95287	45110.2	1.06011	0.378617	1.3001	0.0601087	0.300095	0.061859	0.826648	0.0626167	0.824555	4	35	0.000236651	4
355	Octanoylcarnitine	HMDB0000791	25243-95-2	Fatty Acid Oxidation and Synthesis	0.15756	0.108024	0.0851335	0.82928	0.728454	0.728454	0.830711	Too few samples	Too few samples	0.935021	0.977022	NO	21.8682	25.5047	YES	23.2693	24.7954	0.896833	0.698831	23.6989	23.6865	1.49961	1.1655	23.762	24.0324	1.44145	1.13801	1.36168e+07	6.15399e+06	3.01296e+07	4.89595	1.42261e+07	1.04474	0.289147	1.22192	0.044744	0.221917	0.0927884	0.74223	0.0609068	0.82928	5	39	-3.54794e-05	5
356	SM(d18:1/16:0)	HMDB0010169		Sphingomyelin Metabolism	0.15224	-0.201684	0.0251369	0.83497	0.417887	0.417887	0.827923	Too few samples	Too few samples	0.595799	0.755377	NO	21.7549	22.4863	YES	21.1487	22.7395	0.900458	0.701655	22.069	22.1206	1.11075	1.0405	22.0384	21.9441	1.27602	1.09	4.39966e+06	3.58105e+06	5.4054e+06	1.50945	4.30744e+06	0.979039	0.136885	1.09953	-0.0209614	0.0995286	-0.216506	0.438315	-0.0588503	0.83497	7	66	0.000180721	7
357	SM(d18:1/18:0 OH)			Sphingomyelin Metabolism	0.14814	-0.126699	-0.0982488	0.839358	0.862065	0.862065	0.836307	Too few samples	Too few samples	0.928607	0.897538	NO	23.3642	24.1949	NO	23.4941	24.0449	0.900584	0.701754	23.7783	23.7796	1.08484	1.03126	23.7634	23.7695	1.11357	1.03877	1.43875e+07	1.22649e+07	1.68774e+07	1.37607	1.42398e+07	0.989735	0.070588	1.05014	-0.0102648	0.0501446	-0.0464357	0.869472	-0.0572662	0.839358	7	57	0.000180721	10
358	Arachidonic Acid	HMDB0001043		Eicosanoid and Resolvin Metabolism	0.14639	0.115077	0.135671	0.841233	0.562485	0.562485	0.839589	Too few samples	Too few samples	0.637335	0.585043	NO	23.0231	24.3068	NO	23.0096	24.3738	0.900584	0.701754	23.6665	23.6649	1.1507	1.05449	23.6898	23.6917	1.17653	1.05916	1.33148e+07	1.01122e+07	1.75316e+07	1.73371	1.35316e+07	1.01628	0.112849	1.08136	0.0162848	0.0813613	0.154786	0.581762	0.0565899	0.841233	5	46	-3.54794e-05	5
359	Oleic acid	HMDB0000207		Fatty Acid Oxidation and Synthesis	0.14376	-0.105416	-0.0997086	0.844056	0.816961	0.816961	0.843797	Too few samples	Too few samples	0.80787	0.875019	NO	18.6421	20.9042	NO	18.8645	20.7298	0.900584	0.701754	19.7801	19.7731	1.22671	1.08029	19.749	19.7972	1.23366	1.07707	900350	603221	1.34383e+06	2.22776	881163	0.97869	0.154553	1.11308	-0.0213099	0.113076	-0.061859	0.826648	-0.055572	0.844056	5	24	-3.54794e-05	5
360	Linoleic acid	HMDB0000673		Fatty Acid Oxidation and Synthesis	0.14332	-0.110189	-0.0963993	0.844524	0.816961	0.816961	0.843319	Too few samples	Too few samples	0.294682	0.536328	YES	19.4645	20.5939	YES	19.2953	20.596	0.900584	0.701754	19.9522	20.0292	1.216	1.07672	19.9211	19.9456	1.24397	1.08024	1.01443e+06	691432	1.48832e+06	2.15252	992804	0.978681	0.154181	1.11279	-0.0213193	0.11279	-0.061859	0.826648	-0.0554032	0.844524	5	14	-3.54794e-05	5
361	B-Carotene	HMDB0000561	7235-40-7	Vitamin A (Retinol), Carotenoid Metabolism	0.14122	-0.106051	-0.0973903	0.846783	0.562834	0.562834	0.846043	Too few samples	Too few samples	0.280271	0.434858	NO	15.3441	16.3625	NO	15.2672	16.3119	0.900584	0.701754	15.8291	15.8533	1.16391	1.05905	15.8059	15.7895	1.17674	1.05923	58216.1	43235.5	78387.3	1.81303	57286.5	0.984032	0.117225	1.08465	-0.0159681	0.0846465	-0.154647	0.582104	-0.0545894	0.846783	7	42	0.000180721	7
362	N-Acetyl-L-aspartic acid	HMDB0000812	997-55-7	Bioamines and Neurotransmitter Metabolism	0.13778	-0.0938961	-0.114284	0.850472	0.907704	0.907704	0.851865	Too few samples	Too few samples	0.347019	0.102349	NO	19.1117	22.1255	YES	19.3908	21.6412	0.900871	0.701977	20.7898	20.6186	1.53743	1.17653	20.7316	20.516	1.46767	1.14528	1.81284e+06	780261	4.21191e+06	5.39808	1.74109e+06	0.960419	0.30546	1.23581	-0.0395813	0.235813	-0.0309849	0.912712	-0.0532612	0.850472	2	44	0.000168716	8
363	15-HETE	HMDB0000908		Eicosanoid and Resolvin Metabolism	0.13659	-0.100711	-0.0931997	0.851732	1	1	0.851374	Too few samples	Too few samples	0.608627	0.0273323	NO	12.5948	15.7243	NO	11.9602	16.5535	0.900871	0.701977	14.3024	14.1596	1.65452	1.20962	14.2293	14.2568	1.68642	1.20294	20205	7531.12	54207.3	7.19777	19205.9	0.950555	0.382675	1.30376	-0.0494452	0.303757	0	1	-0.0528075	0.851732	4	45	0.000236651	4
364	PGF2alpha	HMDB0001139		Eicosanoid and Resolvin Metabolism	0.12023	0.0659505	0.00263625	0.869354	0.816801	0.816801	0.876657	Too few samples	Too few samples	0.374714	0.570858	YES	16.3252	17.1427	NO	16.2408	16.9914	0.91699	0.714538	16.6436	16.734	1.22152	1.07856	16.6627	16.6161	1.09707	1.0333	102384	69169	151550	2.19101	103744	1.01328	0.118902	1.08591	0.0132837	0.0859083	-0.0619143	0.826495	0.0464778	0.869354	9	1	-8.44318e-05	9
365	PE(20:4/18:1)	HMDB0009389		Phospholipid Metabolism	0.11314	-0.0949087	-0.0179925	0.877006	0.816961	0.816961	0.874871	Too few samples	Too few samples	0.963382	0.565496	YES	20.026	21.334	NO	19.021	22.1886	0.922533	0.718857	20.7381	20.68	1.3396	1.11684	20.6981	20.6048	1.45573	1.14198	1.74905e+06	986123	3.10223e+06	3.14589	1.70118e+06	0.972633	0.249203	1.18855	-0.0273671	0.188551	-0.061859	0.826648	-0.043736	0.877006	10	11	-7.63318e-05	10
366	Ceramide(d18:1/16:0)	HMDB0004949		Ceramide Metabolism	0.10558	0.0897337	0.220328	0.885173	1	1	0.883032	Too few samples	Too few samples	0.974903	0.750229	NO	23.3774	26.4586	NO	23.0123	26.8049	0.926846	0.722217	25.0511	24.918	1.42328	1.14272	25.0968	24.9086	1.58798	1.17763	3.47639e+07	1.74052e+07	6.94349e+07	3.98932	3.58826e+07	1.03218	0.304445	1.23494	0.0321797	0.234944	0	1	0.0408134	0.885173	7	46	0.000180721	7
367	Decanoylcarnitine	HMDB0000651		Fatty Acid Oxidation and Synthesis	0.10489	0.0610635	-0.01703	0.88592	0.907704	0.907704	0.890565	Too few samples	Too few samples	0.993713	0.969482	NO	17.1577	19.1436	NO	17.2711	19.0629	0.926846	0.722217	18.1563	18.1507	1.34039	1.11709	18.1821	18.167	1.1894	1.06324	292135	164516	518751	3.15319	297409	1.01805	0.182611	1.13494	0.0180503	0.134936	0.0309849	0.912712	0.0405461	0.88592	10	17	-7.63318e-05	10
368	SM(d18:1/20:0)	HMDB0012102		Sphingomyelin Metabolism	0.10211	0.0992294	0.329238	0.888927	0.907869	0.907869	0.885676	Too few samples	Too few samples	0.922705	0.826947	NO	17.715	19.5187	NO	16.8246	20.6402	0.92737	0.722626	18.6964	18.6168	1.33958	1.11684	18.7383	18.7324	1.58886	1.17786	424796	239510	753421	3.14568	437300	1.02944	0.284941	1.21836	0.0294351	0.21836	-0.0309295	0.912868	0.0394712	0.888927	10	6	-7.63318e-05	10
369	PC(P-18:0/24:0)	HMDB0008785		Plasmalogen Metabolism	0.099969	-0.110525	0.0262292	0.891239	0.953775	0.953775	0.887266	Too few samples	Too few samples	0.00845191	0.00310543	YES	16.5499	17.3132	YES	16.1925	17.9757	0.92737	0.722626	16.9886	16.9316	1.16345	1.05889	16.9645	17.0841	1.32733	1.1053	130045	96655.9	174967	1.8102	127887	0.983407	0.166362	1.12223	-0.0165929	0.122225	0.0154924	0.956298	-0.0386451	0.891239	6	10	0.000397951	6
370	PE(36:1)	HMDB0008993		Phospholipid Metabolism	0.092176	-0.0910013	0.0935906	0.899678	0.907869	0.907869	0.896632	Too few samples	Too few samples	0.336906	0.126626	NO	19.3569	21.3935	NO	18.1726	22.5035	0.929939	0.724628	20.4684	20.3752	1.3056	1.10604	20.4334	20.338	1.53939	1.16476	1.45081e+06	860252	2.44679e+06	2.84427	1.41603e+06	0.976026	0.263742	1.20059	-0.0239743	0.200589	-0.0309295	0.912868	-0.035632	0.899678	10	30	-7.63318e-05	10
371	12-HETE	HMDB0006111		Eicosanoid and Resolvin Metabolism	0.0899	0.065348	-0.08453	0.902145	1	1	0.902086	Too few samples	Too few samples	0.393532	0.000116124	YES	12.4538	20.9336	NO	10.2717	25.1584	0.929939	0.724628	17.4496	16.6937	4.06646	1.69927	17.5818	17.715	4.14206	1.6528	178999	11449.5	2.79844e+06	244.416	196184	1.096	1.05384	2.07605	0.0960013	1.07605	0	1	0.0347518	0.902145	4	24	0.000236651	4
372	PC(P-18:0/22:6)	HMDB0008752		Plasmalogen Metabolism	0.089654	0.0600193	0.047772	0.90241	1	1	0.903603	Too few samples	Too few samples	0.341652	0.398094	NO	18.7322	19.6426	NO	18.7619	19.6337	0.929939	0.724628	19.1441	19.1874	1.13993	1.05075	19.1555	19.1978	1.1193	1.04065	579373	448203	748932	1.67097	583945	1.00789	0.0916776	1.06561	0.0078917	0.0656086	0	1	0.0346573	0.90241	6	13	0.000397951	6
373	2-Arachidonylglycerol	HMDB0004666		Endocannabinoid Metabolism	0.087645	-0.092022	0.0799468	0.904588	0.643429	0.643429	0.901344	Too few samples	Too few samples	0.263804	0.117981	YES	18.5893	19.2096	YES	18.4058	19.3152	0.929939	0.724628	19.004	18.8995	1.20822	1.07411	18.9789	18.8605	1.39315	1.12437	525745	362883	761698	2.09902	516673	0.982745	0.198092	1.14718	-0.0172554	0.14718	-0.123718	0.660457	-0.0338806	0.904588	5	44	-3.54794e-05	5
374	Prostaglandin D2	HMDB0001403		Eicosanoid and Resolvin Metabolism	0.085359	-0.0590716	-0.0875381	0.907066	0.907869	0.907869	0.907692	Too few samples	Too few samples	0.1539	0.010219	NO	16.0783	20.1426	NO	16.7967	19.1662	0.929939	0.724628	18.1389	18.1104	1.66062	1.21131	18.0957	17.9815	1.59629	1.17981	288633	106811	779969	7.30233	280114	0.970484	0.365232	1.28809	-0.0295163	0.288089	0.0309295	0.912868	-0.0329969	0.907066	7	60	0.000180721	9
375	Xanthosine	HMDB0000299		Purine Metabolism	0.084313	0.0506966	-0.0343285	0.9082	0.562834	0.562834	0.911255	Too few samples	Too few samples	0.40543	0.410095	NO	17.4676	21.4556	NO	18.4403	20.5486	0.929939	0.724628	19.4981	19.4616	1.44505	1.14929	19.525	19.4944	1.2737	1.0893	740481	359868	1.52365e+06	4.23391	754431	1.01884	0.23564	1.17743	0.0188389	0.177429	-0.154647	0.582104	0.0325927	0.9082	4	18	0.000236651	4
376	1,25-Dihydroxyvitamin D3	HMDB0001903		Vitamin D (Calciferol) Metabolism	0.075675	-0.0494791	-0.0882504	0.917574	0.816961	0.816961	0.918925	Too few samples	Too few samples	0.290092	0.667855	YES	20.5201	22.155	NO	20.4685	21.9264	0.937045	0.730165	21.1771	21.3376	1.29456	1.1025	21.1587	21.1975	1.23479	1.07741	2.37105e+06	1.42949e+06	3.93278e+06	2.75118	2.34095e+06	0.987307	0.177173	1.13067	-0.0126928	0.130666	-0.061859	0.826648	-0.0292534	0.917574	2	42	0.000168716	6
377	PG(32:2)	HMDB0010586		Phospholipid Metabolism	0.072709	0.0713145	0.326278	0.920816	1	1	0.918436	Too few samples	Too few samples	0.754017	0.948623	NO	13.5602	16.3893	NO	12.1818	17.533	0.937868	0.730806	14.8231	14.9748	1.38301	1.13039	14.8565	14.8574	1.68266	1.20199	28986.5	15352.4	54728.6	3.56482	29664.6	1.02339	0.31893	1.2474	0.0233942	0.247405	0	1	0.0280996	0.920816	10	28	-7.63318e-05	10
378	PE(36:3)	HMDB0009060		Phospholipid Metabolism	0.06665	0.0644249	0.205342	0.927378	0.907869	0.907869	0.925266	Too few samples	Too few samples	0.54656	0.136699	YES	20.0385	21.3895	NO	18.4719	23.0939	0.939581	0.732141	20.8148	20.714	1.28987	1.10099	20.8385	20.7829	1.49253	1.1521	1.84456e+06	1.12001e+06	3.03781e+06	2.71229	1.87505e+06	1.01653	0.246961	1.18671	0.0165339	0.186705	-0.0309295	0.912868	0.0257648	0.927378	10	18	-7.63318e-05	10
379	PC(36:0)	HMDB0008036		Phospholipid Metabolism	0.066636	-0.0387372	-0.0743267	0.927394	0.907786	0.907786	0.930374	Too few samples	Too few samples	0.605012	0.526944	NO	19.897	21.1361	NO	20.3421	20.813	0.939581	0.732141	20.5744	20.5165	1.1396	1.05063	20.5671	20.5775	1.08016	1.02764	1.56135e+06	1.20856e+06	2.01712e+06	1.66903	1.55347e+06	0.994951	0.0813888	1.05804	-0.00504917	0.058036	-0.0309571	0.91279	-0.0257592	0.927394	7	71	0.000180721	9
380	Docosahexaenoic acid	HMDB0002183		Fatty Acid Oxidation and Synthesis	0.064405	0.0518373	0.0860055	0.929819	0.728221	0.728221	0.928888	Too few samples	Too few samples	0.656801	0.650168	NO	24.6805	26.0751	NO	24.9023	26.0392	0.939581	0.732141	25.4061	25.3778	1.18662	1.06681	25.4188	25.4707	1.22911	1.07566	4.44615e+07	3.17932e+07	6.21775e+07	1.95568	4.48576e+07	1.00891	0.14063	1.10239	0.00890917	0.102386	0.0928714	0.742007	0.0248968	0.929819	5	30	-3.54794e-05	5
381	Dodecenoylcarnitine	HMDB0013326		Fatty Acid Oxidation and Synthesis	0.061334	0.0369546	-0.103392	0.933158	0.77214	0.77214	0.935351	Too few samples	Too few samples	0.303433	0.753377	NO	19.1365	23.0407	NO	19.342	22.626	0.940487	0.732847	20.7025	21.0886	1.92497	1.28086	20.7374	20.984	1.54236	1.16556	1.70638e+06	472720	6.15955e+06	13.03	1.74818e+06	1.0245	0.419977	1.33791	0.0244973	0.337906	-0.0773928	0.783971	0.0237098	0.933158	5	21	-3.54794e-05	5
382	11,12-Epoxyeicosatrienoic acid	HMDB0004673		Eicosanoid and Resolvin Metabolism	0.058789	0.0442895	0.051046	0.935949	0.953816	0.953816	0.935596	Too few samples	Too few samples	0.560736	0.257768	NO	12.4436	17.1027	NO	12.7155	16.8761	0.940836	0.733119	14.6786	14.7731	1.71976	1.22744	14.7133	14.7958	1.79709	1.23028	26224.3	9061.2	75896.6	8.37599	26861.7	1.0243	0.420476	1.33837	0.0243038	0.338369	-0.0154786	0.956338	0.0227181	0.935949	4	44	0.000236651	4
383	PI(30:1)			Phospholipid Metabolism	0.055509	0.0364585	-0.0164545	0.939494	0.816961	0.816961	0.940435	Too few samples	Too few samples	0.70059	0.363217	NO	13.3591	18.5498	NO	14.8773	16.9374	0.940932	0.733193	15.9836	15.9545	1.56313	1.18392	16.0071	15.9074	1.44602	1.13928	64795.1	26996.6	155516	5.76057	65859	1.01642	0.307765	1.23779	0.0164191	0.237789	0.061859	0.826648	0.0214584	0.939494	10	32	-7.63318e-05	10
384	Eicosapentaenoic acid	HMDB0001999		Eicosanoid and Resolvin Metabolism	0.053118	0.0560455	0.157646	0.942097	0.6022	0.6022	0.940103	Too few samples	Too few samples	0.144086	0.16398	NO	20.6813	21.3226	NO	20.2601	21.5723	0.940932	0.733193	20.9186	21.002	1.11951	1.04359	20.9278	20.9162	1.22045	1.07298	1.98217e+06	1.58872e+06	2.47305e+06	1.55663	1.99475e+06	1.00635	0.118807	1.08584	0.00634695	0.0858368	0.139307	0.620492	0.0205338	0.942097	5	35	-3.54794e-05	5
385	S-Adenosylhomocysteine	HMDB0000939		SAM, SAH, Methionine, Cysteine, Glutathione Metabolism	0.050376	0.0302864	-0.117056	0.945081	1	1	0.94691	Too few samples	Too few samples	0.277271	0.0617352	NO	13.945	21.5883	NO	16.2801	19.0016	0.940932	0.733193	17.4582	17.7667	1.81834	1.25357	17.4843	17.6409	1.48166	1.14913	180070	55779.9	581310	10.4215	183361	1.01827	0.382779	1.30385	0.018274	0.303851	0	1	0.0194739	0.945081	4	47	0.000236651	4
386	Indole	HMDB0000738		Microbiome Metabolism	0.047895	-0.0332547	-0.04006	0.947784	0.953816	0.953816	0.948106	Too few samples	Too few samples	0.687106	0.690697	NO	15.6746	17.8974	NO	15.9301	17.5508	0.940932	0.733193	16.7893	16.786	1.28686	1.10002	16.7772	16.7404	1.264	1.08636	113259	69086.2	185675	2.68759	112313	0.991648	0.182189	1.1346	-0.00835195	0.134604	-0.0154786	0.956338	-0.0185145	0.947784	10	4	-7.63318e-05	10
387	PC(18:1/22:6)	HMDB0008090		Phospholipid Metabolism	0.04426	0.0252529	-0.0533522	0.951722	0.643429	0.643429	0.953929	Too few samples	Too few samples	0.110668	0.194487	YES	14.3083	15.3092	NO	14.0135	15.1056	0.940932	0.733193	14.5878	14.8088	1.32695	1.11284	14.5981	14.5596	1.16862	1.05664	24624.2	14143.9	42870.1	3.03099	24800.7	1.00717	0.173523	1.12781	0.0071691	0.127809	-0.123718	0.660457	0.0171164	0.951722	8	11	0.00123266	8
388	Palmitoylethanolamide	HMDB0002100		Endocannabinoid Metabolism	0.043121	-0.0292091	-0.0423128	0.952982	0.816961	0.816961	0.953461	Too few samples	Too few samples	0.625074	0.495059	NO	18.9565	20.0842	NO	19.0128	20.109	0.940932	0.733193	19.5526	19.5204	1.14835	1.05367	19.5467	19.5609	1.12994	1.04414	768970	586364	1.00844e+06	1.71983	765870	0.995968	0.0978354	1.07017	-0.00403212	0.0701666	0.061859	0.826648	-0.0166692	0.952982	4	38	0.000236651	4
389	PE(34:1)	HMDB0008927		Phospholipid Metabolism	0.042382	-0.0335486	0.0424168	0.953787	0.907869	0.907869	0.953257	Too few samples	Too few samples	0.65709	0.339508	NO	17.7613	21.2794	NO	17.169	22.2121	0.940932	0.733193	19.6976	19.5204	1.52688	1.17347	19.6772	19.6905	1.64364	1.19206	850315	370957	1.94911e+06	5.25427	838327	0.985902	0.342785	1.2682	-0.0140983	0.268202	-0.0309295	0.912868	-0.0163836	0.953787	10	8	-7.63318e-05	10
390	8-HETE	HMDB0004679		Eicosanoid and Resolvin Metabolism	0.039031	-0.0258569	-0.0815011	0.957442	0.953816	0.953816	0.958037	Too few samples	Too few samples	0.165388	0.0312313	NO	12.5068	15.4784	NO	12.9721	15.2209	0.940932	0.733193	14.1631	13.9926	1.56287	1.18385	14.1464	14.0965	1.45646	1.14218	18344.4	7645.63	44014.3	5.75679	18133.8	0.988521	0.309949	1.23966	-0.0114794	0.239663	0.0154786	0.956338	-0.0150868	0.957442	4	41	0.000236651	4
391	9-Decenoylcarnitine	HMDB0013205		Fatty Acid Oxidation and Synthesis	0.036903	-0.0230091	-0.112126	0.959757	0.685177	0.685177	0.960785	Too few samples	Too few samples	0.518345	0.335705	YES	22.8094	24.6477	NO	22.1443	25.0359	0.940932	0.733193	23.5818	23.7286	1.67647	1.21567	23.5646	23.5901	1.45672	1.14225	1.2555e+07	4.56036e+06	3.45647e+07	7.57939	1.24066e+07	0.988182	0.34088	1.26653	-0.0118182	0.266528	-0.10835	0.700706	-0.0142653	0.959757	5	13	-3.54794e-05	5
392	BMP(20:4/22:6)			Phospholipid Metabolism	0.034167	-0.0262127	0.0130266	0.962714	0.907869	0.907869	0.962427	Too few samples	Too few samples	0.938621	0.921423	NO	11.9826	14.5899	NO	11.7202	14.8095	0.940932	0.733193	13.2931	13.2863	1.37038	1.12647	13.2812	13.2648	1.42038	1.1321	10037.4	5412.67	18613.6	3.43889	9954.83	0.991775	0.248113	1.18765	-0.00822533	0.187653	0.0309295	0.912868	-0.0132165	0.962714	9	11	-8.44318e-05	9
393	20-Hydroxyeicosatetraenoic acid	HMDB0005998		Eicosanoid and Resolvin Metabolism	0.033994	-0.0225205	-0.125083	0.962927	0.907869	0.907869	0.963446	Too few samples	Too few samples	0.105289	0.000544283	YES	16.7361	21.2123	NO	15.9361	21.8319	0.940932	0.733193	19.1088	18.9742	2.14907	1.3353	19.0839	18.884	1.90442	1.25577	565351	126214	2.53238e+06	20.0642	555694	0.982919	0.531025	1.44496	-0.0170814	0.444956	0.0309295	0.912868	-0.0131408	0.962927	4	40	0.000236651	4
394	PG(34:1)	HMDB0010573		Phospholipid Metabolism	0.031618	-0.0206564	-0.0784203	0.965518	0.862065	0.862065	0.966087	Too few samples	Too few samples	0.552756	0.841749	YES	16.1381	17.4338	NO	15.4792	17.8843	0.941074	0.733305	16.5823	16.786	1.58037	1.18884	16.5687	16.6818	1.45281	1.14117	98122.1	40012.9	240621	6.01358	97198.9	0.990591	0.313962	1.24312	-0.00940901	0.243117	-0.0464357	0.869472	-0.0122221	0.965518	10	27	-7.63318e-05	10
395	Indoxyl-3-sulfate	HMDB0000682		Microbiome Metabolism	0.025381	-0.0243338	0.19214	0.972316	0.24716	0.24716	0.971523	Too few samples	Too few samples	0.0634543	0.0265859	YES	25.6242	26.8756	YES	25.6778	26.499	0.945307	0.736603	26.4238	26.2499	1.3535	1.12121	26.4131	26.0884	1.60187	1.18126	9.00206e+07	4.97377e+07	1.62929e+08	3.27577	8.936e+07	0.992661	0.29155	1.22395	-0.00733858	0.223955	-0.309295	0.261965	-0.00981161	0.972316	4	36	0.000236651	8
396	L-Aspartic acid	HMDB0006483		Bioamines and Neurotransmitter Metabolism	0.017195	-0.0132312	0.00913191	0.981243	0.816961	0.816961	0.98109	Too few samples	Too few samples	0.63412	0.400642	NO	18.4279	20.2275	NO	18.5164	20.1451	0.951583	0.741493	19.3791	19.3277	1.21688	1.07701	19.3754	19.3307	1.24605	1.08088	681865	464101	1.00181e+06	2.1586	680096	0.997406	0.155068	1.11347	-0.00259378	0.113474	-0.061859	0.826648	-0.0066471	0.981243	4	31	0.000236651	4
397	Adipic acid	HMDB0000448	124-04-9	Fatty Acid Oxidation and Synthesis	0.013965	-0.0115887	0.0135369	0.984766	0.907786	0.907786	0.984514	Too few samples	Too few samples	0.762336	0.711424	NO	18.3076	19.0317	NO	18.2449	19.1114	0.9526	0.742286	18.7002	18.6697	1.09958	1.03653	18.6986	18.6781	1.12761	1.04338	425915	353605	513013	1.45081	425447	0.9989	0.0801999	1.05716	-0.00109951	0.0571645	-0.0309571	0.91279	-0.00539842	0.984766	7	50	0.000180721	9
398	PC(20:5/P-16:0)	HMDB0011222		Plasmalogen Metabolism	0.0089485	0.00562375	-0.0366616	0.990238	0.861942	0.861942	0.990471	Too few samples	Too few samples	0.93068	0.981644	NO	15.9869	17.71	YES	16.4696	17.2635	0.955279	0.744373	16.8032	16.8484	1.24997	1.08799	16.805	16.8665	1.18037	1.06038	114357	73847.9	177088	2.39802	114501	1.00126	0.148178	1.10817	0.00125557	0.108169	-0.0464773	0.869356	0.00345932	0.990238	7	29	0.000180721	9
399	Hydroxyproline	HMDB0000725		Collagen Metabolism	0.0068771	0.00598492	0.0415358	0.992498	0.861942	0.861942	0.99234	Too few samples	Too few samples	0.907744	0.89643	NO	23.7429	24.7205	NO	23.7363	24.7985	0.955279	0.744373	24.2077	24.2317	1.10444	1.03826	24.2086	24.2674	1.1445	1.04887	1.9375e+07	1.59471e+07	2.35397e+07	1.47611	1.93865e+07	1.00059	0.0875987	1.0626	0.000594716	0.0626001	0.0464773	0.869356	0.00265845	0.992498	2	21	0.000168716	2
400	p-Hydroxyphenylacetic acid	HMDB0000669		Microbiome Metabolism	0.0036383	-0.00517848	0.473553	0.996031	0.643429	0.643429	0.995849	Too few samples	Too few samples	0.708873	0.89939	NO	19.7088	20.7044	YES	18.8351	20.9769	0.955861	0.744827	20.1898	20.2066	1.18705	1.06696	20.1885	19.906	1.54168	1.16538	1.19602e+06	854638	1.67378e+06	1.95846	1.19496e+06	0.999112	0.239777	1.18081	-0.000887556	0.18081	-0.123718	0.660457	-0.00140645	0.996031	4	43	0.000236651	8
401	SM(d18:1/20:1)	HMDB0240610		Sphingomyelin Metabolism	0.0017709	0.00144073	0.082092	0.998068	0.77214	0.77214	0.99804	Too few samples	Too few samples	0.809741	0.667798	NO	17.7115	19.8541	NO	17.3189	20.3983	0.955861	0.744827	18.8592	18.7828	1.3432	1.11798	18.8598	18.8586	1.4362	1.13654	475530	266698	847883	3.17919	475732	1.00043	0.244908	1.18502	0.00042519	0.185017	-0.0773928	0.783971	0.000684557	0.998068	10	15	-7.63318e-05	10
[truncated: 2 more columns]
