# Supplementary material for: Metabolic and behavioral features of acute hyperpurinergia and the maternal immune activation mouse model of autism spectrum disorder
Source: PLoS One. 2021 Mar 18;16(3):e0248771. doi: 10.1371/journal.pone.0248771 (PMC7971557; doi:10.1371/journal.pone.0248771)
Supplement: S8 Table — (XLSX) [file pone.0248771.s009.xlsx]

## Sheet: S8 Table. Pathway Ranking at 4h
S8 Table. Rank order of Biochemical Pathways Changed 4 hours after ATP Injection				VIP ≥1.5, U <0.05
No.	Pathway Name	Measured Metabolites in the Pathway (N)	Expected Pathway Proportion (P = N/411)	Expected Hits in Sample of 54 (P * 54)	Observed Hits in the Top 54 Metabolites	Fold Enrichment (Obs/Exp)	Hypergeometric p Value	Impact (Sum Z Score)	Fraction of Impact (VIP Score) Explained (% of 97.9)	Increased	Decreased
1	Phospholipid Metabolism	64	0.155718	8.40876	8	0.951389	0.631116	14.4353	0.147415	3	5
2	SAM, SAH, Methionine, Cysteine, Glutathione Metabolism	15	0.0364964	1.9708	5	2.53704	0.0347438	8.7349	0.0892016	4	1
3	Purine Metabolism	22	0.053528	2.89051	4	1.38384	0.324433	7.5159	0.0767531	4	0
4	Fatty Acid Oxidation and Synthesis	37	0.0900243	4.86131	3	0.617117	0.892312	5.5412	0.0565873	3	0
5	Pyrimidine Metabolism	13	0.0316302	1.70803	3	1.75641	0.236819	5.5168	0.0563381	3	0
6	Branch Chain Amino Acid Metabolism	10	0.0243309	1.31387	3	2.28333	0.13161	5.4144	0.0552924	2	1
7	Bile Acid Metabolism	5	0.0121655	0.656934	3	4.56667	0.0177437	4.8993	0.0500321	0	3
8	Histidine, Histamine, Carnosine Metabolism	3	0.00729927	0.394161	2	5.07407	0.0466338	3.8588	0.0394064	2	0
9	Amino-Sugar, Galactose, & Non-Glucose Metabolism	5	0.0121655	0.656934	2	3.04444	0.130571	3.7285	0.0380758	2	0
10	Krebs Cycle	11	0.026764	1.44526	2	1.38384	0.435849	3.6742	0.0375213	2	0
11	Sphingomyelin Metabolism	39	0.0948905	5.12409	2	0.390313	0.97666	3.4087	0.03481	0	2
12	Polyamine Metabolism	4	0.00973236	0.525547	2	3.80556	0.0854399	3.1883	0.0325592	2	0
13	Taurine, Hypotaurine Metabolism	2	0.00486618	0.262774	1	3.80556	0.24579	2.3024	0.0235123	0	1
14	Vitamin B1 (Thiamine) Metabolism	2	0.00486618	0.262774	1	3.80556	0.24579	2.2585	0.023064	1	0
15	GABA, Glutamate, Arginine, Ornithine, Proline Metabolism	7	0.0170316	0.919708	1	1.0873	0.62984	2.1766	0.0222276	1	0
16	Vitamin B2 (Riboflavin) Metabolism	2	0.00486618	0.262774	1	3.80556	0.24579	2.0695	0.0211339	1	0
17	Glycolysis and Gluconeogenesis Metabolism	10	0.0243309	1.31387	1	0.761111	0.759591	2.0546	0.0209818	1	0
18	Urea Cycle	4	0.00973236	0.525547	1	1.90278	0.43201	1.9743	0.0201617	1	0
19	Vitamin B3 (Niacin, NAD+) Metabolism	2	0.00486618	0.262774	1	3.80556	0.24579	1.8236	0.0186228	1	0
20	Lysine Metabolism	4	0.00973236	0.525547	1	1.90278	0.43201	1.7433	0.0178027	1	0
21	Amino Acid Metabolism (not otherwise covered)	3	0.00729927	0.394161	1	2.53704	0.345367	1.7128	0.0174913	1	0
22	Vitamin C (Ascorbate) Metabolism	2	0.00486618	0.262774	1	3.80556	0.24579	1.7006	0.0173667	1	0
23	Eicosanoid and Resolvin Metabolism	18	0.0437956	2.36496	1	0.42284	0.925244	1.6973	0.017333	0	1
24	Gamma-Glutamyl and other Dipeptides	2	0.00486618	0.262774	1	3.80556	0.24579	1.6849	0.0172064	1	0
25	Nitric Oxide, Superoxide, Peroxide Metabolism	2	0.00486618	0.262774	1	3.80556	0.24579	1.6327	0.0166733	0	1
26	1-Carbon, Folate Metabolism	6	0.0145985	0.788321	1	1.26852	0.572892	1.5978	0.0163169	1	0
27	Glycosphingolipid Metabolism	8	0.0194647	1.05109	1	0.951389	0.679317	1.5779	0.0161137	0	1
									Subtotal	38	16
									Total	54
