# Supplementary material for: Metabolic and behavioral features of acute hyperpurinergia and the maternal immune activation mouse model of autism spectrum disorder
Source: PLoS One. 2021 Mar 18;16(3):e0248771. doi: 10.1371/journal.pone.0248771 (PMC7971557; doi:10.1371/journal.pone.0248771)
Supplement: S9 Table — (XLSX) [file pone.0248771.s010.xlsx]

## Sheet: S9 Table. kNN Cluster Analysis
S9 Table. Rank order of metabolite clusters by k-NN analysis—4 hours after ATP injection
kNN Cluster ID (of 10)	PLSDA VIP Score	Count per cluster	Count of VIP>1.5 per cluster	Sum of VIP>1.5 per cluster	Fraction of positive	Mean Z-score	SD	Rank	1	2	3	4	5	6	7	8	9	10	11	12	13	14	15	16	17	18	19	20
3	98.9992	65	32	60.3316	0.635296	2.18969	0.703661	1	Thiamine monophosphate	Ethanolamine	Myoinositol	N-Acetylglutamic acid	Phosphorylcholine	Cysteamine	L-Histidine	2-Ketohexanoic acid	2-Hydroxy-3-methylbutyric acid	cis-aconitic acid	Glycerol 3-phosphate	Pseudouridine	Urea	Allantoin	Deoxyadenosine monophosphate	1-Methyladenosine	L-Carnitine	Nicotinamide N-oxide	Uracil	Deoxyuridine
7	64.7804	76	9	15.2	0.160057	-1.97965	0.609784	2	PI(36:1)	PA(16:0/16:0)	PI(16:0/16:0)	Taurocholic acid	PI(36:0)	L-isoleucine	Glycocholic acid	Taurodeoxycholic acid Pool	PI(34:1)
8	14.5706	12	4	7.3258	0.0771411	-2.74889	1.60783	3	Hypotaurine	5-HETE	Sphingosine	Azelaic acid
2	41.7979	49	3	5.4437	0.0573225	1.88597	0.697822	4	FAD	L-Cystine	Agmatine
4	29.8844	47	2	3.3644	0.0354273	1.47451	0.170971	5	Adenosine	N-Acetyl-glucosamine 1-phosphate
6	10.0635	13	2	3.3007	0.0347566	-1.62769	0.549537	6	SM(d18:1/26:0)	Guanidinoacetic acid
1	29.5968	44	0	0	0	0	0	7
5	25.4913	51	0	0	0	0	0	8
9	8.15491	13	0	0	0	0	0	9
10	11.9653	32	0	0	0	0	0	10
