# Supplementary material for: Metabolic and behavioral features of acute hyperpurinergia and the maternal immune activation mouse model of autism spectrum disorder
Source: PLoS One. 2021 Mar 18;16(3):e0248771. doi: 10.1371/journal.pone.0248771 (PMC7971557; doi:10.1371/journal.pone.0248771)
Supplement: S10 Table — (XLSX) [file pone.0248771.s011.xlsx]

## Sheet: S10 Table. Increased at 4h
S10 Table. Top k-NN cluster of metabolites increased at 4 hours
MRM Name	PLSDA VIP Score	Log Space Z-Score	Mann-Whitney U test p	FDR	Random Forest MDA (5000 trees)	Pathway Name	kNN Cluster (of 10)		Pathways
Thiamine monophosphate	2.2661	3.14369	0.00178021	0.00357284	0.0043383	Vitamin B1 (Thiamine) Metabolism	3		1-Carbon, Folate Metabolism
Ethanolamine	2.2329	3.31024	0.00119375	0.00437906	0.0064069	Phospholipid Metabolism	3		Amino Acid Metabolism (not otherwise covered)
Myoinositol	2.1938	2.7209	0.00119375	0.00581218	0.0066614	Amino-Sugar, Galactose, & Non-Glucose Metabolism	3		Amino-Sugar, Galactose, & Non-Glucose Metabolism
N-Acetylglutamic acid	2.1839	3.00656	0.00178021	0.00581218	0.0039919	Urea Cycle	3		Branch Chain Amino Acid Metabolism
Phosphorylcholine	2.1606	2.61034	0.00119375	0.00677086	0.0053688	Phospholipid Metabolism	3		Collagen Metabolism
Cysteamine	2.141	3.6885	0.0017135	0.00677086	0.0041981	SAM, SAH, Methionine, Cysteine, Glutathione Metabolism	3		Fatty Acid Oxidation and Synthesis
L-Histidine	2.1345	2.1011	0.00176338	0.00677086	0.0047438	Histidine, Histamine, Carnosine Metabolism	3		GABA, Glutamate, Arginine, Ornithine, Proline Metabolism
2-Ketohexanoic acid	2.1317	2.45084	0.00119375	0.00677086	0.0063314	Fatty Acid Oxidation and Synthesis	3		Gamma-Glutamyl and other Dipeptides
2-Hydroxy-3-methylbutyric acid	2.1033	3.04317	0.00262182	0.00878061	0.0033724	Branch Chain Amino Acid Metabolism	3		Glycolysis and Gluconeogenesis Metabolism
cis-aconitic acid	2.0703	1.93329	0.00178021	0.0108842	0.0031438	Krebs Cycle	3		Histidine, Histamine, Carnosine Metabolism
Glycerol 3-phosphate	2.0616	2.0771	0.00119375	0.0110991	0.0046888	Glycolysis and Gluconeogenesis Metabolism	3		Krebs Cycle
Pseudouridine	1.9872	2.61449	0.00178021	0.0224191	0.00306	Pyrimidine Metabolism	3		Phospholipid Metabolism
Urea	1.981	1.8972	0.00381353	0.0224191	0.002491	Urea Cycle	3		Polyamine Metabolism
Allantoin	1.9733	2.97323	0.00648826	0.0226378	0.0017467	Purine Metabolism	3		Purine Metabolism
Deoxyadenosine monophosphate	1.8959	1.85494	0.00648826	0.0426178	0.00061619	Purine Metabolism	3		Pyrimidine Metabolism
1-Methyladenosine	1.8551	1.54	0.00381353	0.0560569	0.0028638	Purine Metabolism	3		SAM, SAH, Methionine, Cysteine, Glutathione Metabolism
L-Carnitine	1.8399	2.19844	0.00915538	0.0597537	0.0016348	Fatty Acid Oxidation and Synthesis	3		Urea Cycle
Nicotinamide N-oxide	1.8298	2.33059	0.00547855	0.0612787	0.0027133	Vitamin B3 (Niacin, NAD+) Metabolism	3		Vitamin B1 (Thiamine) Metabolism
Uracil	1.7909	2.56778	0.0108255	0.0679058	0.0011619	Pyrimidine Metabolism	3		Vitamin B3 (Niacin, NAD+) Metabolism
Deoxyuridine	1.7575	3.045	0.0108255	0.0739592	0.00057381	Pyrimidine Metabolism	3
Pipecolic acid	1.7492	1.69969	0.0108964	0.0739592	0.00041143	Collagen Metabolism	3
1-Methylhistidine	1.7374	1.50452	0.0236508	0.0758481	0.00068714	Histidine, Histamine, Carnosine Metabolism	3
Alanine	1.7186	1.58047	0.0108964	0.0830406	0.0034581	Amino Acid Metabolism (not otherwise covered)	3
Glycylproline	1.6906	2.78776	0.0108964	0.0860436	0.0013748	Gamma-Glutamyl and other Dipeptides	3
Creatinine	1.6899	1.30618	0.0150873	0.0860436	0.0021995	SAM, SAH, Methionine, Cysteine, Glutathione Metabolism	3
Homoarginine	1.6296	1.7355	0.0150873	0.113373	0.00068071	Polyamine Metabolism	3
3-Hydroxyisovaleryl Carnitine	1.6261	1.75403	0.014997	0.113373	0.0011976	Branch Chain Amino Acid Metabolism	3
Isocitric acid	1.6164	1.65488	0.014997	0.115485	0.00075905	Krebs Cycle	3
5-Methyltetrahydrofolic acid	1.6032	1.29417	0.0278905	0.120137	7.6667e-05	1-Carbon, Folate Metabolism	3
Adipoylcarnitine	1.5885	1.31557	0.0206376	0.127332	0.0010854	Fatty Acid Oxidation and Synthesis	3
Oxidized glutathione	1.5816	1.32592	0.0206376	0.129306	0.00039762	SAM, SAH, Methionine, Cysteine, Glutathione Metabolism	3
PC(40:6)	1.5102	1.00391	0.0725931	0.165276	0.00039476	Phospholipid Metabolism	3
Mean	1.88536	2.18969	0.0104483	0.0561153	0.00258843
SD	0.229687	0.703661	0.0135849	0.0476449	0.00196971
