# Supplementary material for: Metabolic and behavioral features of acute hyperpurinergia and the maternal immune activation mouse model of autism spectrum disorder
Source: PLoS One. 2021 Mar 18;16(3):e0248771. doi: 10.1371/journal.pone.0248771 (PMC7971557; doi:10.1371/journal.pone.0248771)
Supplement: S11 Table — (XLSX) [file pone.0248771.s012.xlsx]

## Sheet: S11 Table. Decreased at 4h
S11 Table. Top k-NN clusters of metabolites decreased at 4 hours
MRM Name	PLSDA VIP Score	Log Space Z-Score	Mann-Whitney U test p	FDR	Random Forest MDA (5000 trees)	Pathway Name	kNN Cluster (of 10)
Taurocholic acid	1.7509	-1.69409	0.00771917	0.0739592	0.00075429	Bile Salt Metabolism	7
Glycocholic acid	1.6144	-1.35044	0.0150873	0.115485	0.00058452	Bile Salt Metabolism	7
Taurodeoxycholic acid Pool	1.5507	-1.40284	0.0150873	0.140999	4.7619e-05	Bile Salt Metabolism	7
L-isoleucine	1.7033	-2.80967	0.0276117	0.0838004	0.0014595	Branch Chain Amino Acid Metabolism	7
PI(36:1)	1.8009	-3.07853	0.0127612	0.0674985	0.00236	Phospholipid Metabolism	7
PA(16:0/16:0)	1.7694	-1.6813	0.00777396	0.0739592	0.001169	Phospholipid Metabolism	7
PI(16:0/16:0)	1.7538	-1.94621	0.0108964	0.0739592	0.0011214	Phospholipid Metabolism	7
PI(36:0)	1.7111	-2.22044	0.00777396	0.0838004	0.0013738	Phospholipid Metabolism	7
PI(34:1)	1.5455	-1.6333	0.0150873	0.140999	0.00059857	Phospholipid Metabolism	7
Hypotaurine	2.3102	-4.97057	0.00119375	0.00285129	0.0060281	Taurine, Hypotaurine Metabolism	8
5-HETE	1.7031	-2.63184	0.00771917	0.0838004	0.0030876	Eicosanoid and Resolvin Metabolism	8
Sphingosine	1.6742	-2.24017	0.00378224	0.092246	0.0033386	Sphingomyelin Metabolism	8
Azelaic acid	1.6383	-1.15296	0.00915538	0.111156	0.0012852	Nitric Oxide, Superoxide, Peroxide Metabolism	8
Mean	1.73275	-2.21634	0.010896	0.0880395	0.00178525
SD	0.190828	1.01525	0.00660202	0.0356398	0.00159998
