# Supplementary material for: Metabolic and behavioral features of acute hyperpurinergia and the maternal immune activation mouse model of autism spectrum disorder
Source: PLoS One. 2021 Mar 18;16(3):e0248771. doi: 10.1371/journal.pone.0248771 (PMC7971557; doi:10.1371/journal.pone.0248771)
Supplement: S12 Table — Saline, 30 min, and 4 h. (XLSX) [file pone.0248771.s013.xlsx]

## Sheet: S12 Table. ANOVA
S12 Table. Ranking of ATP-responsive metabolites by 3-group ANOVA: saline, 30 min, and 4 h
No.	Metabolite	f.value	p.value	=-LOG10(p)	FDR	Fisher's LSD
1	Xanthosine	300.99	1.1816e-15	14.928	4.7383e-13	2_ATP_30min - 1_saline; 2_ATP_30min - 3_ATP_4hr
2	Allantoin	132.98	2.801e-12	11.553	5.616e-10	2_ATP_30min - 1_saline; 3_ATP_4hr - 1_saline; 2_ATP_30min - 3_ATP_4hr
3	L-Histidine	119.56	7.5011e-12	11.125	1.0026e-09	1_saline - 2_ATP_30min; 3_ATP_4hr - 1_saline; 3_ATP_4hr - 2_ATP_30min
4	Dopamine	114.77	1.0934e-11	10.961	1.0962e-09	2_ATP_30min - 1_saline; 2_ATP_30min - 3_ATP_4hr
5	Betaine	101.31	3.4243e-11	10.465	2.3145e-09	1_saline - 2_ATP_30min; 3_ATP_4hr - 2_ATP_30min
6	O-acetylserine	101.19	3.463e-11	10.461	2.3145e-09	2_ATP_30min - 1_saline; 2_ATP_30min - 3_ATP_4hr
7	L-Proline	98.663	4.357e-11	10.361	2.496e-09	1_saline - 2_ATP_30min; 3_ATP_4hr - 2_ATP_30min
8	Myoinositol	85.675	1.556e-10	9.808	7.1558e-09	2_ATP_30min - 1_saline; 3_ATP_4hr - 1_saline; 2_ATP_30min - 3_ATP_4hr
9	L-Asparagine	85.373	1.606e-10	9.7942	7.1558e-09	1_saline - 2_ATP_30min; 3_ATP_4hr - 2_ATP_30min
10	Orotic acid	83.484	1.9617e-10	9.7074	7.8663e-09	2_ATP_30min - 1_saline; 1_saline - 3_ATP_4hr; 2_ATP_30min - 3_ATP_4hr
11	Imidazoleacetic acid	80.664	2.6648e-10	9.5743	9.7146e-09	2_ATP_30min - 1_saline; 2_ATP_30min - 3_ATP_4hr
12	Alanine	76.985	4.0323e-10	9.3944	1.3475e-08	1_saline - 2_ATP_30min; 3_ATP_4hr - 1_saline; 3_ATP_4hr - 2_ATP_30min
13	L-Threonine	72.947	6.4866e-10	9.188	1.8891e-08	1_saline - 2_ATP_30min; 3_ATP_4hr - 2_ATP_30min
14	Purine	72.483	6.8604e-10	9.1637	1.8891e-08	1_saline - 2_ATP_30min; 3_ATP_4hr - 1_saline; 3_ATP_4hr - 2_ATP_30min
15	4-Pyridoxic acid	72.239	7.0664e-10	9.1508	1.8891e-08	2_ATP_30min - 1_saline; 3_ATP_4hr - 1_saline; 2_ATP_30min - 3_ATP_4hr
16	L-Phenylalanine	70.556	8.6901e-10	9.061	2.1779e-08	1_saline - 2_ATP_30min; 3_ATP_4hr - 1_saline; 3_ATP_4hr - 2_ATP_30min
17	Trimethylamine-N-oxide	68.228	1.1651e-09	8.9336	2.7483e-08	2_ATP_30min - 1_saline; 2_ATP_30min - 3_ATP_4hr
18	L-Methionine	66.431	1.47e-09	8.8327	3.2747e-08	1_saline - 2_ATP_30min; 3_ATP_4hr - 2_ATP_30min
19	L-Lysine	61.759	2.762e-09	8.5588	5.6384e-08	1_saline - 2_ATP_30min; 3_ATP_4hr - 2_ATP_30min
20	Butyrylcarnitine	61.63	2.8122e-09	8.551	5.6384e-08	1_saline - 2_ATP_30min; 3_ATP_4hr - 2_ATP_30min
21	N-acetylserine	55.441	6.9419e-09	8.1585	1.3256e-07	2_ATP_30min - 1_saline; 2_ATP_30min - 3_ATP_4hr
22	L-isoleucine	52.811	1.0462e-08	7.9804	1.8679e-07	1_saline - 2_ATP_30min; 1_saline - 3_ATP_4hr; 3_ATP_4hr - 2_ATP_30min
23	Hypoxanthine	52.662	1.0714e-08	7.9701	1.8679e-07	2_ATP_30min - 1_saline; 3_ATP_4hr - 1_saline; 2_ATP_30min - 3_ATP_4hr
24	Inosine	51.829	1.2248e-08	7.9119	2.0465e-07	2_ATP_30min - 1_saline; 3_ATP_4hr - 1_saline; 2_ATP_30min - 3_ATP_4hr
25	Isovalerylcarnitine	49.035	1.9451e-08	7.7111	3.1199e-07	1_saline - 2_ATP_30min; 3_ATP_4hr - 2_ATP_30min
26	L-Glutamine	48.481	2.1374e-08	7.6701	3.2965e-07	1_saline - 2_ATP_30min; 3_ATP_4hr - 2_ATP_30min
27	Glycerol 3-phosphate	48.095	2.2837e-08	7.6414	3.3918e-07	2_ATP_30min - 1_saline; 3_ATP_4hr - 1_saline; 2_ATP_30min - 3_ATP_4hr
28	L-Serine	47.25	2.644e-08	7.5777	3.7866e-07	1_saline - 2_ATP_30min; 3_ATP_4hr - 2_ATP_30min
29	4-Hydroxyphenyllactic acid	46.796	2.8628e-08	7.5432	3.9586e-07	2_ATP_30min - 1_saline; 2_ATP_30min - 3_ATP_4hr
30	Glycine	41.115	8.2136e-08	7.0855	1.0979e-06	1_saline - 2_ATP_30min; 3_ATP_4hr - 2_ATP_30min
31	Propionylcarnitine	40.347	9.5553e-08	7.0198	1.2355e-06	1_saline - 2_ATP_30min; 3_ATP_4hr - 2_ATP_30min
32	Glycylproline	40.174	9.8905e-08	7.0048	1.2355e-06	1_saline - 2_ATP_30min; 3_ATP_4hr - 1_saline; 3_ATP_4hr - 2_ATP_30min
33	L-Valine	40.036	1.0167e-07	6.9928	1.2355e-06	1_saline - 2_ATP_30min; 3_ATP_4hr - 2_ATP_30min
34	Creatinine	39.584	1.1133e-07	6.9534	1.3131e-06	2_ATP_30min - 1_saline; 3_ATP_4hr - 1_saline; 2_ATP_30min - 3_ATP_4hr
35	BMP181/160	38.486	1.3927e-07	6.8561	1.5527e-06	1_saline - 2_ATP_30min; 3_ATP_4hr - 2_ATP_30min
36	Gluconic acid	38.481	1.394e-07	6.8558	1.5527e-06	2_ATP_30min - 1_saline; 3_ATP_4hr - 1_saline; 2_ATP_30min - 3_ATP_4hr
37	Hydroxyproline	38.256	1.4606e-07	6.8355	1.583e-06	1_saline - 2_ATP_30min; 3_ATP_4hr - 2_ATP_30min
38	N-alpha-Acetylarginine	36.402	2.1608e-07	6.6654	2.2802e-06	2_ATP_30min - 1_saline; 2_ATP_30min - 3_ATP_4hr
39	L-Lactic acid	34.464	3.3105e-07	6.4801	3.4039e-06	2_ATP_30min - 1_saline; 2_ATP_30min - 3_ATP_4hr
40	Glyceric acid	32.475	5.2325e-07	6.2813	5.2456e-06	1_saline - 2_ATP_30min; 3_ATP_4hr - 2_ATP_30min
41	Hypotaurine	30.436	8.5569e-07	6.0677	8.3691e-06	1_saline - 3_ATP_4hr; 2_ATP_30min - 3_ATP_4hr
42	5-HETE	27.824	1.6684e-06	5.7777	1.5809e-05	2_ATP_30min - 1_saline; 1_saline - 3_ATP_4hr; 2_ATP_30min - 3_ATP_4hr
43	Ornithine	27.764	1.6953e-06	5.7708	1.5809e-05	1_saline - 2_ATP_30min; 3_ATP_4hr - 2_ATP_30min
44	Aspartylglycosamine	27.316	1.9102e-06	5.7189	1.7408e-05	2_ATP_30min - 1_saline; 2_ATP_30min - 3_ATP_4hr
45	L-Tryptophan	26.912	2.13e-06	5.6716	1.898e-05	1_saline - 2_ATP_30min; 3_ATP_4hr - 2_ATP_30min
46	Uric acid	26.092	2.666e-06	5.5741	2.324e-05	2_ATP_30min - 1_saline; 2_ATP_30min - 3_ATP_4hr
47	Arginine	25.606	3.0534e-06	5.5152	2.6051e-05	1_saline - 2_ATP_30min; 3_ATP_4hr - 2_ATP_30min
48	L-Acetylcarnitine	24.312	4.4212e-06	5.3545	3.6935e-05	1_saline - 2_ATP_30min; 3_ATP_4hr - 2_ATP_30min
49	Cinnamoylglycine	24.181	4.5933e-06	5.3379	3.759e-05	1_saline - 2_ATP_30min; 3_ATP_4hr - 2_ATP_30min
50	3-Methylthiopropionic acid	23.934	4.9394e-06	5.3063	3.9614e-05	2_ATP_30min - 1_saline; 2_ATP_30min - 3_ATP_4hr
51	N-Acetylglutamic acid	23.736	5.2366e-06	5.281	4.1174e-05	2_ATP_30min - 1_saline; 3_ATP_4hr - 1_saline
52	2-Isopropylmalic acid	23.167	6.208e-06	5.207	4.7873e-05	2_ATP_30min - 1_saline; 3_ATP_4hr - 1_saline; 2_ATP_30min - 3_ATP_4hr
53	Guanidinoacetic acid	22.741	7.0649e-06	5.1509	5.3453e-05	1_saline - 2_ATP_30min; 3_ATP_4hr - 2_ATP_30min
54	Phosphoenolpyruvic acid	22.418	7.8002e-06	5.1079	5.7923e-05	2_ATP_30min - 1_saline; 2_ATP_30min - 3_ATP_4hr
55	cis-aconitic acid	22.352	7.9616e-06	5.099	5.8047e-05	2_ATP_30min - 1_saline; 3_ATP_4hr - 1_saline; 2_ATP_30min - 3_ATP_4hr
56	Thiamine monophosphate	21.931	9.0746e-06	5.0422	6.498e-05	2_ATP_30min - 1_saline; 3_ATP_4hr - 1_saline; 2_ATP_30min - 3_ATP_4hr
57	SMd181/260 OH	21.413	1.0687e-05	4.9712	7.5181e-05	1_saline - 2_ATP_30min; 3_ATP_4hr - 2_ATP_30min
58	BMP181/182	21.024	1.2107e-05	4.917	8.3707e-05	1_saline - 2_ATP_30min; 3_ATP_4hr - 2_ATP_30min
59	Phosphorylcholine	20.951	1.2395e-05	4.9068	8.4245e-05	2_ATP_30min - 1_saline; 3_ATP_4hr - 1_saline
60	7-methylguanine	20.723	1.3347e-05	4.8746	8.9023e-05	2_ATP_30min - 1_saline; 2_ATP_30min - 3_ATP_4hr
61	2,3-Diphosphoglyceric acid	20.678	1.3542e-05	4.8683	8.9023e-05	1_saline - 2_ATP_30min; 3_ATP_4hr - 2_ATP_30min
62	Glycocholic acid	20.616	1.3821e-05	4.8595	8.939e-05	1_saline - 2_ATP_30min; 1_saline - 3_ATP_4hr; 3_ATP_4hr - 2_ATP_30min
63	Dimethyl-L-arginine	20.505	1.4331e-05	4.8437	9.1218e-05	1_saline - 2_ATP_30min; 3_ATP_4hr - 1_saline; 3_ATP_4hr - 2_ATP_30min
64	SMd181/261 OH	20.449	1.4598e-05	4.8357	9.1466e-05	1_saline - 2_ATP_30min; 3_ATP_4hr - 2_ATP_30min
65	2-Methylcitric acid	20.255	1.5558e-05	4.808	9.5982e-05	2_ATP_30min - 1_saline; 2_ATP_30min - 3_ATP_4hr
66	Xanthine	20.207	1.5808e-05	4.8011	9.6047e-05	2_ATP_30min - 1_saline; 3_ATP_4hr - 1_saline; 2_ATP_30min - 3_ATP_4hr
67	Sphingosine	20.032	1.6756e-05	4.7758	0.00010029	2_ATP_30min - 1_saline; 1_saline - 3_ATP_4hr; 2_ATP_30min - 3_ATP_4hr
68	Adipoylcarnitine	19.928	1.7348e-05	4.7608	0.0001023	2_ATP_30min - 1_saline; 3_ATP_4hr - 1_saline; 2_ATP_30min - 3_ATP_4hr
69	2-Hydroxy-3-methylbutyric acid	18.908	2.4541e-05	4.6101	0.00014262	3_ATP_4hr - 1_saline; 3_ATP_4hr - 2_ATP_30min
70	Carnosine	18.482	2.8466e-05	4.5457	0.00016307	2_ATP_30min - 1_saline; 3_ATP_4hr - 1_saline; 2_ATP_30min - 3_ATP_4hr
71	Agmatine	17.834	3.5828e-05	4.4458	0.00020235	1_saline - 2_ATP_30min; 3_ATP_4hr - 1_saline; 3_ATP_4hr - 2_ATP_30min
72	Pipecolic acid	17.634	3.8505e-05	4.4145	0.00021445	1_saline - 2_ATP_30min; 3_ATP_4hr - 1_saline; 3_ATP_4hr - 2_ATP_30min
73	L-Tyrosine	17.507	4.0321e-05	4.3945	0.00022149	1_saline - 2_ATP_30min; 1_saline - 3_ATP_4hr; 3_ATP_4hr - 2_ATP_30min
74	Ethanolamine	17.408	4.1809e-05	4.3787	0.00022656	2_ATP_30min - 1_saline; 3_ATP_4hr - 1_saline
75	Isovalerylglycine	17.321	4.3153e-05	4.365	0.00023073	2_ATP_30min - 1_saline; 2_ATP_30min - 3_ATP_4hr
76	Deoxycholic acid	17.13	4.6286e-05	4.3345	0.00024422	1_saline - 2_ATP_30min; 3_ATP_4hr - 2_ATP_30min
77	Anandamide	16.99	4.8752e-05	4.312	0.00025389	2_ATP_30min - 1_saline; 2_ATP_30min - 3_ATP_4hr
78	13S-hydroxyoctadecadienoic acid	16.865	5.1061e-05	4.2919	0.00025788	2_ATP_30min - 1_saline; 2_ATP_30min - 3_ATP_4hr
79	Sarcosine	16.861	5.1133e-05	4.2913	0.00025788	1_saline - 2_ATP_30min; 3_ATP_4hr - 1_saline; 3_ATP_4hr - 2_ATP_30min
80	Cysteamine	16.845	5.1448e-05	4.2886	0.00025788	2_ATP_30min - 1_saline; 3_ATP_4hr - 1_saline
81	Creatine	16.452	5.9615e-05	4.2246	0.00029513	1_saline - 2_ATP_30min; 3_ATP_4hr - 2_ATP_30min
82	N-Acetyl-glucosamine 1-phosphate	16.224	6.5008e-05	4.187	0.00031791	2_ATP_30min - 1_saline; 3_ATP_4hr - 1_saline; 2_ATP_30min - 3_ATP_4hr
83	Sphinganine	16.143	6.7051e-05	4.1736	0.00032395	2_ATP_30min - 1_saline; 1_saline - 3_ATP_4hr; 2_ATP_30min - 3_ATP_4hr
84	Gluconolactone	14.989	0.00010533	3.9774	0.00050104	2_ATP_30min - 1_saline; 3_ATP_4hr - 1_saline; 2_ATP_30min - 3_ATP_4hr
85	Deoxyadenosine monophosphate	14.968	0.00010621	3.9739	0.00050104	2_ATP_30min - 1_saline; 3_ATP_4hr - 1_saline
86	Glucosamine	14.741	0.00011636	3.9342	0.00054256	2_ATP_30min - 1_saline; 2_ATP_30min - 3_ATP_4hr
87	PI385	14.472	0.00012979	3.8868	0.00059822	1_saline - 2_ATP_30min; 3_ATP_4hr - 2_ATP_30min
88	beta-Alanine	14.398	0.00013379	3.8736	0.00060968	2_ATP_30min - 1_saline; 2_ATP_30min - 3_ATP_4hr
89	Isocitric acid	14.262	0.00014147	3.8493	0.0006374	2_ATP_30min - 1_saline; 3_ATP_4hr - 1_saline; 2_ATP_30min - 3_ATP_4hr
90	SMd181/262 OH	14.077	0.00015277	3.816	0.00068069	1_saline - 2_ATP_30min; 3_ATP_4hr - 2_ATP_30min
91	PC385	13.494	0.00019516	3.7096	0.00085997	1_saline - 2_ATP_30min; 3_ATP_4hr - 1_saline; 3_ATP_4hr - 2_ATP_30min
92	Taurocholic acid	13.414	0.00020193	3.6948	0.00088016	1_saline - 2_ATP_30min; 1_saline - 3_ATP_4hr
93	Cholesterol	13.314	0.00021081	3.6761	0.00090898	1_saline - 2_ATP_30min; 1_saline - 3_ATP_4hr; 3_ATP_4hr - 2_ATP_30min
94	Taurodeoxycholic acid Pool	13.057	0.00023553	3.6279	0.0010048	1_saline - 2_ATP_30min; 1_saline - 3_ATP_4hr; 3_ATP_4hr - 2_ATP_30min
95	Hexanoylcarnitine	12.502	0.00030047	3.5222	0.0012683	1_saline - 2_ATP_30min; 3_ATP_4hr - 2_ATP_30min
96	Glycerophosphocholine	12.173	0.00034812	3.4583	0.0014541	2_ATP_30min - 1_saline; 1_saline - 3_ATP_4hr; 2_ATP_30min - 3_ATP_4hr
97	Pseudouridine	11.952	0.00038487	3.4147	0.0015911	3_ATP_4hr - 1_saline; 3_ATP_4hr - 2_ATP_30min
98	Hippuric acid	11.869	0.00039961	3.3984	0.0016352	2_ATP_30min - 1_saline; 3_ATP_4hr - 1_saline; 2_ATP_30min - 3_ATP_4hr
99	Choline	11.824	0.00040794	3.3894	0.0016428	2_ATP_30min - 1_saline; 2_ATP_30min - 3_ATP_4hr
100	Glyoxylic acid	11.815	0.00040967	3.3876	0.0016428	2_ATP_30min - 1_saline; 2_ATP_30min - 3_ATP_4hr
101	Cysteine-S-sulfate	11.725	0.00042688	3.3697	0.0016949	2_ATP_30min - 1_saline; 3_ATP_4hr - 1_saline; 2_ATP_30min - 3_ATP_4hr
102	Citric acid	11.531	0.00046712	3.3306	0.0018364	2_ATP_30min - 1_saline; 2_ATP_30min - 3_ATP_4hr
103	BMP160/160	11.471	0.00048032	3.3185	0.00187	1_saline - 2_ATP_30min; 3_ATP_4hr - 2_ATP_30min
104	L-leucine	11.21	0.00054273	3.2654	0.0020927	1_saline - 2_ATP_30min; 3_ATP_4hr - 2_ATP_30min
105	L-Glutarylcarnitine	11.012	0.00059615	3.2246	0.0022599	2_ATP_30min - 1_saline; 2_ATP_30min - 3_ATP_4hr
106	SMd181/260	11.007	0.00059739	3.2237	0.0022599	1_saline - 2_ATP_30min; 1_saline - 3_ATP_4hr; 3_ATP_4hr - 2_ATP_30min
107	Oxidized glutathione	10.929	0.00062004	3.2076	0.0023117	2_ATP_30min - 1_saline; 3_ATP_4hr - 1_saline; 2_ATP_30min - 3_ATP_4hr
108	SM d181/242	10.904	0.00062762	3.2023	0.0023117	1_saline - 2_ATP_30min; 3_ATP_4hr - 2_ATP_30min
109	Adenosine	10.902	0.00062837	3.2018	0.0023117	3_ATP_4hr - 1_saline; 3_ATP_4hr - 2_ATP_30min
110	2-Keto-L-gluconate	10.553	0.0007434	3.1288	0.0026937	2_ATP_30min - 1_saline; 2_ATP_30min - 3_ATP_4hr
111	N-Acetylaspartylglutamic acid	10.547	0.00074563	3.1275	0.0026937	2_ATP_30min - 1_saline; 2_ATP_30min - 3_ATP_4hr
112	Niacinamide	10.197	0.00088544	3.0528	0.0031702	2_ATP_30min - 1_saline; 3_ATP_4hr - 1_saline; 2_ATP_30min - 3_ATP_4hr
113	PI361	10.092	0.00093298	3.0301	0.0032669	1_saline - 3_ATP_4hr; 2_ATP_30min - 3_ATP_4hr
114	3-methylphenylacetic acid	10.087	0.00093493	3.0292	0.0032669	3_ATP_4hr - 1_saline; 3_ATP_4hr - 2_ATP_30min
115	Methionine sulfoxide	10.083	0.00093688	3.0283	0.0032669	1_saline - 2_ATP_30min; 3_ATP_4hr - 2_ATP_30min
116	L-Carnitine	9.777	0.0010924	2.9616	0.0037764	3_ATP_4hr - 1_saline; 3_ATP_4hr - 2_ATP_30min
117	PE204/181	9.5502	0.001226	2.9115	0.0042019	1_saline - 2_ATP_30min; 3_ATP_4hr - 2_ATP_30min
118	1-Methylhistidine	9.424	0.001308	2.8834	0.0044451	3_ATP_4hr - 1_saline; 3_ATP_4hr - 2_ATP_30min
119	Gamma-glutamyl-Alanine	9.3634	0.0013496	2.8698	0.0045477	1_saline - 2_ATP_30min; 3_ATP_4hr - 2_ATP_30min
120	Deoxyguanosine	9.3129	0.0013852	2.8585	0.004629	2_ATP_30min - 1_saline; 2_ATP_30min - 3_ATP_4hr
121	Citrulline	9.2764	0.0014117	2.8503	0.0046784	1_saline - 2_ATP_30min; 3_ATP_4hr - 2_ATP_30min
122	PI360	9.0393	0.0015977	2.7965	0.0052514	1_saline - 3_ATP_4hr; 2_ATP_30min - 3_ATP_4hr
123	SMd181/222	8.9661	0.0016604	2.7798	0.0054132	1_saline - 2_ATP_30min; 3_ATP_4hr - 2_ATP_30min
124	Urea	8.81	0.0018035	2.7439	0.0058323	2_ATP_30min - 1_saline; 3_ATP_4hr - 1_saline
125	SMd181/240 OH	8.71	0.0019022	2.7207	0.0061022	1_saline - 2_ATP_30min; 1_saline - 3_ATP_4hr; 3_ATP_4hr - 2_ATP_30min
126	Indoxyl-3-sulfate	8.6851	0.0019277	2.715	0.0061221	2_ATP_30min - 1_saline; 2_ATP_30min - 3_ATP_4hr
127	Deoxyuridine	8.6743	0.0019389	2.7124	0.0061221	3_ATP_4hr - 1_saline; 3_ATP_4hr - 2_ATP_30min
128	Acetic acid	8.6023	0.0020152	2.6957	0.0063133	1_saline - 2_ATP_30min; 1_saline - 3_ATP_4hr; 3_ATP_4hr - 2_ATP_30min
129	Methylcysteine	8.5226	0.0021037	2.677	0.0065393	1_saline - 2_ATP_30min; 3_ATP_4hr - 2_ATP_30min
130	3, 5-Tetradecadiencarnitine	8.4847	0.0021472	2.6681	0.0065904	1_saline - 2_ATP_30min; 3_ATP_4hr - 2_ATP_30min
131	PI160/160	8.4797	0.002153	2.667	0.0065904	1_saline - 3_ATP_4hr; 2_ATP_30min - 3_ATP_4hr
132	SMd181/250 or SMd181/241 OH	8.3027	0.0023705	2.6252	0.0072013	1_saline - 2_ATP_30min; 3_ATP_4hr - 2_ATP_30min
133	BMP181/161	8.2761	0.0024053	2.6188	0.0072519	1_saline - 2_ATP_30min; 3_ATP_4hr - 2_ATP_30min
134	3-Hydroxyisovaleryl Carnitine	8.1695	0.0025502	2.5934	0.0076317	3_ATP_4hr - 1_saline; 3_ATP_4hr - 2_ATP_30min
135	Glucose	8.0338	0.0027487	2.5609	0.0081287	2_ATP_30min - 1_saline; 2_ATP_30min - 3_ATP_4hr
136	Guanosine	8.0243	0.0027632	2.5586	0.0081287	2_ATP_30min - 1_saline; 3_ATP_4hr - 1_saline
137	PS341	8.0134	0.00278	2.556	0.0081287	2_ATP_30min - 1_saline; 2_ATP_30min - 3_ATP_4hr
138	PA180/161	8.0022	0.0027974	2.5532	0.0081287	1_saline - 2_ATP_30min; 3_ATP_4hr - 2_ATP_30min
139	8,9-Epoxyeicosatrienoic acid	7.9879	0.0028196	2.5498	0.0081344	2_ATP_30min - 1_saline; 2_ATP_30min - 3_ATP_4hr
140	Ceramided181/202	7.7809	0.0031657	2.4995	0.0090589	1_saline - 2_ATP_30min; 3_ATP_4hr - 2_ATP_30min
141	PS342	7.7699	0.0031853	2.4969	0.0090589	2_ATP_30min - 1_saline; 2_ATP_30min - 3_ATP_4hr
142	Ceramided181/222	7.6399	0.0034279	2.465	0.0096802	1_saline - 2_ATP_30min; 3_ATP_4hr - 2_ATP_30min
143	Nicotinamide N-oxide	7.3432	0.0040616	2.3913	0.011338	2_ATP_30min - 1_saline; 3_ATP_4hr - 1_saline
144	Uracil	7.3373	0.0040755	2.3898	0.011338	3_ATP_4hr - 1_saline; 3_ATP_4hr - 2_ATP_30min
145	1-Methyladenine	7.3271	0.0040997	2.3873	0.011338	2_ATP_30min - 1_saline; 2_ATP_30min - 3_ATP_4hr
146	Sphingosine 1-phosphate	7.287	0.0041957	2.3772	0.011524	2_ATP_30min - 1_saline; 2_ATP_30min - 3_ATP_4hr
147	Thymidine	7.2289	0.0043394	2.3626	0.011838	1_saline - 2_ATP_30min; 3_ATP_4hr - 2_ATP_30min
148	Uridine	7.1987	0.0044161	2.355	0.011965	1_saline - 2_ATP_30min; 3_ATP_4hr - 2_ATP_30min
149	Malonylcarnitine	7.1385	0.0045737	2.3397	0.012226	1_saline - 2_ATP_30min; 3_ATP_4hr - 2_ATP_30min
150	PS180/204	7.136	0.0045805	2.3391	0.012226	2_ATP_30min - 1_saline; 2_ATP_30min - 3_ATP_4hr
151	20-Hydroxyeicosatetraenoic acid	7.1273	0.0046037	2.3369	0.012226	2_ATP_30min - 1_saline; 2_ATP_30min - 3_ATP_4hr
152	Cholic acid	7.0261	0.0048849	2.3111	0.012887	1_saline - 2_ATP_30min; 1_saline - 3_ATP_4hr
153	4-Hydroxyphenylpyruvic acid	6.8485	0.005425	2.2656	0.014218	2_ATP_30min - 1_saline; 2_ATP_30min - 3_ATP_4hr
154	L-Cystine	6.7909	0.0056139	2.2507	0.014618	3_ATP_4hr - 1_saline; 3_ATP_4hr - 2_ATP_30min
155	PS180/181	6.7208	0.0058538	2.2326	0.015144	2_ATP_30min - 1_saline; 2_ATP_30min - 3_ATP_4hr
156	PC204/P-160	6.6307	0.0061785	2.2091	0.015882	2_ATP_30min - 1_saline; 2_ATP_30min - 3_ATP_4hr
157	L-Kynurenine	6.509	0.0066496	2.1772	0.016984	1_saline - 2_ATP_30min; 3_ATP_4hr - 2_ATP_30min
158	PS362	6.2406	0.0078341	2.106	0.019847	2_ATP_30min - 1_saline; 2_ATP_30min - 3_ATP_4hr
159	Tiglylglycine	6.2332	0.0078696	2.104	0.019847	2_ATP_30min - 1_saline; 2_ATP_30min - 3_ATP_4hr
160	PC321	6.2113	0.0079769	2.0982	0.019961	1_saline - 2_ATP_30min; 3_ATP_4hr - 2_ATP_30min
161	FAD	6.2037	0.0080141	2.0961	0.019961	3_ATP_4hr - 1_saline; 3_ATP_4hr - 2_ATP_30min
162	PA160/160	6.1853	0.0081057	2.0912	0.020064	1_saline - 3_ATP_4hr; 2_ATP_30min - 3_ATP_4hr
163	Malonic acid	6.0887	0.0086058	2.0652	0.021171	2_ATP_30min - 1_saline; 2_ATP_30min - 3_ATP_4hr
164	SMd181/262	5.9722	0.0092543	2.0337	0.022628	1_saline - 2_ATP_30min; 3_ATP_4hr - 2_ATP_30min
165	12-HETE	5.9495	0.0093868	2.0275	0.022813	2_ATP_30min - 1_saline; 2_ATP_30min - 3_ATP_4hr
166	Octanoylcarnitine	5.935	0.0094728	2.0235	0.022883	1_saline - 2_ATP_30min; 3_ATP_4hr - 2_ATP_30min
167	Thymine	5.92	0.0095626	2.0194	0.022958	1_saline - 2_ATP_30min; 3_ATP_4hr - 2_ATP_30min
168	CL182/181/181/204	5.9108	0.0096181	2.0169	0.022958	1_saline - 2_ATP_30min; 3_ATP_4hr - 2_ATP_30min
169	Succinic acid	5.7563	0.010604	1.9745	0.025161	1_saline - 2_ATP_30min; 3_ATP_4hr - 2_ATP_30min
170	1-Methyladenosine	5.5991	0.011722	1.931	0.02765	3_ATP_4hr - 1_saline; 3_ATP_4hr - 2_ATP_30min
171	PC406	5.5365	0.012203	1.9135	0.028316	3_ATP_4hr - 1_saline; 3_ATP_4hr - 2_ATP_30min
172	PI341	5.5364	0.012204	1.9135	0.028316	1_saline - 3_ATP_4hr; 2_ATP_30min - 3_ATP_4hr
173	Cyclic adenosine monophosphate	5.5349	0.012216	1.9131	0.028316	3_ATP_4hr - 1_saline; 3_ATP_4hr - 2_ATP_30min
174	CL182/182/181/181	5.5141	0.01238	1.9073	0.028531	1_saline - 2_ATP_30min; 3_ATP_4hr - 2_ATP_30min
175	PC160/204	5.4978	0.012511	1.9027	0.028669	1_saline - 2_ATP_30min; 3_ATP_4hr - 2_ATP_30min
176	Pyroglutamic acid	5.4082	0.013258	1.8775	0.030208	2_ATP_30min - 1_saline; 2_ATP_30min - 3_ATP_4hr
177	5-Methyltetrahydrofolic acid	5.3395	0.013864	1.8581	0.031409	3_ATP_4hr - 1_saline; 3_ATP_4hr - 2_ATP_30min
178	Pyruvic acid	5.3111	0.014123	1.8501	0.031817	3_ATP_4hr - 1_saline; 3_ATP_4hr - 2_ATP_30min
179	CL182/182/182/161	5.1287	0.015922	1.798	0.035668	2_ATP_30min - 3_ATP_4hr
180	8-HETE	5.0125	0.017198	1.7645	0.038313	2_ATP_30min - 1_saline; 2_ATP_30min - 3_ATP_4hr
181	Tetranor-PGEM	4.9091	0.018428	1.7345	0.040788	2_ATP_30min - 1_saline; 3_ATP_4hr - 1_saline
182	PA161/161	4.9023	0.018512	1.7325	0.040788	1_saline - 2_ATP_30min; 3_ATP_4hr - 2_ATP_30min
183	Deoxyadenosine	4.7872	0.020005	1.6989	0.043836	2_ATP_30min - 1_saline; 3_ATP_4hr - 1_saline
184	Vitamin K2	4.6671	0.021705	1.6634	0.047303	1_saline - 2_ATP_30min; 3_ATP_4hr - 2_ATP_30min
185	SMd181/261	4.6193	0.022426	1.6493	0.048609	1_saline - 2_ATP_30min; 3_ATP_4hr - 2_ATP_30min
186	SMd181/180 OH	4.6022	0.022689	1.6442	0.048915	1_saline - 2_ATP_30min; 3_ATP_4hr - 2_ATP_30min
187	Azelaic acid	4.5732	0.023145	1.6355	0.049631	2_ATP_30min - 3_ATP_4hr
188	PI362	4.5509	0.023502	1.6289	0.050129	1_saline - 2_ATP_30min; 3_ATP_4hr - 2_ATP_30min
189	PI340	4.5028	0.024294	1.6145	0.051296	1_saline - 3_ATP_4hr; 2_ATP_30min - 3_ATP_4hr
190	Cytidine	4.5021	0.024305	1.6143	0.051296	3_ATP_4hr - 1_saline; 3_ATP_4hr - 2_ATP_30min
191	14,15-DHET	4.4656	0.024926	1.6034	0.052331	2_ATP_30min - 1_saline; 2_ATP_30min - 3_ATP_4hr
192	Ceramided181/221	4.4207	0.025712	1.5899	0.053701	1_saline - 2_ATP_30min; 3_ATP_4hr - 2_ATP_30min
193	Ceramided181/201 OH	4.3294	0.027398	1.5623	0.056926	1_saline - 2_ATP_30min; 1_saline - 3_ATP_4hr
194	SMd181/240	4.3168	0.027639	1.5585	0.057131	1_saline - 2_ATP_30min; 1_saline - 3_ATP_4hr
195	Ceramided181/242	4.2764	0.028432	1.5462	0.058467	1_saline - 2_ATP_30min; 3_ATP_4hr - 2_ATP_30min
196	Pyridoxal	4.2572	0.028817	1.5404	0.058685	1_saline - 2_ATP_30min; 3_ATP_4hr - 2_ATP_30min
197	1-Pyrroline-5-carboxylic acid	4.2565	0.028831	1.5401	0.058685	2_ATP_30min - 1_saline; 2_ATP_30min - 3_ATP_4hr
198	Ceramided181/220 OH	4.2494	0.028977	1.538	0.058685	1_saline - 2_ATP_30min; 3_ATP_4hr - 2_ATP_30min
199	PA160/161	4.2237	0.029504	1.5301	0.059454	1_saline - 2_ATP_30min; 1_saline - 3_ATP_4hr
200	PA161/181	4.146	0.031164	1.5063	0.062484	1_saline - 2_ATP_30min; 3_ATP_4hr - 2_ATP_30min
201	Pyrophosphate	4.1138	0.031883	1.4964	0.063607	2_ATP_30min - 1_saline
202	9-HETE	4.0761	0.032747	1.4848	0.065008	2_ATP_30min - 1_saline; 2_ATP_30min - 3_ATP_4hr
203	PS320	4.0147	0.03421	1.4659	0.067527	2_ATP_30min - 1_saline; 2_ATP_30min - 3_ATP_4hr
204	Dimethylglycine	4.0089	0.034353	1.464	0.067527	2_ATP_30min - 1_saline; 3_ATP_4hr - 1_saline
205	Shikimate-3-phosphate	3.9707	0.035303	1.4522	0.069024	3_ATP_4hr - 2_ATP_30min
206	PI342	3.9646	0.035459	1.4503	0.069024	1_saline - 2_ATP_30min; 3_ATP_4hr - 2_ATP_30min
207	SMd181/162 OH	3.8954	0.037264	1.4287	0.072188	1_saline - 3_ATP_4hr; 2_ATP_30min - 3_ATP_4hr
208	Linoleic acid	3.882	0.037624	1.4245	0.072536	2_ATP_30min - 1_saline; 2_ATP_30min - 3_ATP_4hr
209	Ceramided181/201	3.8264	0.039166	1.4071	0.075145	1_saline - 2_ATP_30min
210	Ceramided181/241	3.7454	0.041537	1.3816	0.079315	1_saline - 2_ATP_30min; 1_saline - 3_ATP_4hr
211	Methylguanidine	3.7217	0.042259	1.3741	0.080054	2_ATP_30min - 1_saline; 3_ATP_4hr - 1_saline
212	PE364	3.7196	0.042323	1.3734	0.080054	1_saline - 2_ATP_30min; 3_ATP_4hr - 2_ATP_30min
213	PC160/226	3.6957	0.043067	1.3659	0.081079	3_ATP_4hr - 2_ATP_30min
214	Ceramided181/222 OH	3.6505	0.044514	1.3515	0.083412	1_saline - 2_ATP_30min
215	Arachidonic Acid	3.546	0.048073	1.3181	0.089662	1_saline - 2_ATP_30min; 3_ATP_4hr - 2_ATP_30min
216	Ceramided181/250	3.5046	0.049566	1.3048	0.092018	1_saline - 2_ATP_30min; 3_ATP_4hr - 2_ATP_30min
217	Homovanillic acid	3.4758	0.050634	1.2956	0.093569	3_ATP_4hr - 2_ATP_30min
218	Vitamin D3	3.4305	0.052368	1.2809	0.096329	1_saline - 2_ATP_30min
219	3-Hydroxydodecanoylcarnitine	3.402	0.053496	1.2717	0.097953	1_saline - 2_ATP_30min; 3_ATP_4hr - 2_ATP_30min
220	Inosine monophosphate	3.3906	0.053952	1.268	0.098339	2_ATP_30min - 1_saline; 3_ATP_4hr - 1_saline
